# Supplementary material for: GATA-3 is a proto-oncogene in T-cell lymphoproliferative neoplasms
Source: Blood Cancer J. 2022 Nov 4;12(11):149. doi: 10.1038/s41408-022-00745-y (PMC9633835; doi:10.1038/s41408-022-00745-y)
Supplement: Supplementary file 2 — Supplemental Table 5 List of GATA3-regulated genes in cell lines [file 41408_2022_745_MOESM2_ESM.xlsx]

## Sheet: H9
Supplementary Table 5. List of GATA-3-regulated genes in cell lines
Gene_symbol	Ensembl_gene_id	log2FoldChange	pvalue
GATA3	ENSG00000107485	1.25136	3.18e-44
LRRN3	ENSG00000173114	-1.86752	2.46e-34
APOL4	ENSG00000100336	1.55258	3.25e-33
MMP9	ENSG00000100985	-1.62947	2.91e-31
CD28	ENSG00000178562	-2.04726	1.6e-28
KCNMA1	ENSG00000156113	2.58344	1.86e-25
MDFIC	ENSG00000135272	0.904953	4.56e-24
B4GALT3	ENSG00000158850	1.20882	8.74e-24
SUSD4	ENSG00000143502	0.975606	2.95e-23
CCR4	ENSG00000183813	0.900544	2.04e-18
SAT1	ENSG00000130066	0.992778	1.67e-17
TNFRSF9	ENSG00000049249	0.980264	6.58e-17
POU2AF1	ENSG00000110777	-0.846929	5.12e-16
SPIB	ENSG00000269404	1.11515	7.68e-16
APOBEC3G	ENSG00000239713	-0.757158	8.47e-16
ITGB8	ENSG00000105855	1.89956	8.97e-16
PTAFR	ENSG00000169403	1.17132	1.33e-15
SRPK2	ENSG00000135250	-0.655223	2.49e-15
BACE2	ENSG00000182240	1.73802	6.22e-15
RGS1	ENSG00000090104	0.843074	6.68e-15
LEF1	ENSG00000138795	-0.570437	2.92e-14
RABL6	ENSG00000196642	-0.769831	3.15e-14
MGAT4B	ENSG00000284501	-0.939903	4.81e-14
FCRL3	ENSG00000160856	1.29737	5.38e-14
MAB21L4	ENSG00000172478	-2.31982	6.18e-14
SORBS1	ENSG00000095637	-1.03893	7.02e-14
TULP3	ENSG00000078246	-0.987984	8.59e-14
EPB41L3	ENSG00000082397	1.30269	1.6e-13
PNPLA8	ENSG00000135241	0.882697	2.28e-13
ADA	ENSG00000196839	-0.773941	2.45e-13
ASCL4	ENSG00000187855	1.13329	3.18e-13
AP1S2	ENSG00000182287	0.682124	4.96e-13
PSEN2	ENSG00000143801	0.857193	5.1e-13
TNFRSF8	ENSG00000120949	0.72487	5.05e-13
ID1	ENSG00000125968	-1.40171	1.08e-12
ANXA3	ENSG00000138772	0.914177	1.22e-12
FGD5	ENSG00000154783	-1.16853	2.06e-12
C1QTNF1	ENSG00000173918	1.05831	3.53e-12
HLA-DPA1	ENSG00000228163	0.58157	5.29e-12
KLRC4	ENSG00000183542	-2.0615	6.29e-12
RASGRP3	ENSG00000152689	1.141	9.16e-12
ETV5	ENSG00000244405	-0.660552	1.75e-11
LGALS9C	ENSG00000284021	-1.49301	2.16e-11
SERPINE1	ENSG00000106366	1.5359	2.94e-11
DDX4	ENSG00000152670	1.05622	7.02e-11
ITM2C	ENSG00000135916	-0.705137	7.35e-11
SDC4	ENSG00000124145	0.606652	7.46e-11
TRGC1	ENSG00000211689	-0.942079	9.01e-11
TESPA1	ENSG00000135426	0.716816	2.87e-10
BTG1	ENSG00000133639	0.571165	3.25e-10
FGF17	ENSG00000158815	-0.787991	3.58e-10
KRT81	ENSG00000205426	-0.718194	6.92e-10
SNHG1	ENSG00000255717	0.594117	7.22e-10
UBE3C	ENSG00000009335	-0.513701	1.29e-09
TOX2	ENSG00000124191	-0.765708	1.59e-09
GPA33	ENSG00000143167	-1.44592	1.98e-09
ZDHHC7	ENSG00000153786	0.679054	2.26e-09
JAG2	ENSG00000184916	-0.770666	2.39e-09
SUCNR1	ENSG00000198829	-1.39054	2.78e-09
MKNK2	ENSG00000099875	0.465499	3.3e-09
CCR8	ENSG00000179934	0.863803	4.22e-09
IL1RL1	ENSG00000115602	3.38568	5.37e-09
SGK1	ENSG00000118515	-0.505119	1.19e-08
TNFRSF1B	ENSG00000028137	-0.502586	1.4e-08
DGKA	ENSG00000065357	-0.488802	1.46e-08
SLX1A	ENSG00000132207	-0.618882	1.68e-08
MYL4	ENSG00000198336	-1.19811	2.56e-08
CDC42EP4	ENSG00000179604	0.593285	3.42e-08
KLHDC7B	ENSG00000130487	0.760359	3.38e-08
COLGALT2	ENSG00000198756	0.867025	3.66e-08
PPCS	ENSG00000127125	-0.751216	3.79e-08
KRT86	ENSG00000170442	-0.601499	4.01e-08
LTBP1	ENSG00000049323	0.880746	4.81e-08
OSM	ENSG00000099985	0.821755	4.76e-08
PARD3B	ENSG00000116117	1.16668	5.05e-08
GPR15	ENSG00000154165	-0.664416	5.5e-08
TMEM43	ENSG00000170876	0.517688	5.58e-08
IGF2BP3	ENSG00000136231	-0.563533	6.5e-08
NRROS	ENSG00000174004	-0.470318	6.83e-08
CHI3L2	ENSG00000064886	-0.990941	7.12e-08
SULT1A4	ENSG00000213648	-3.30623	7.11e-08
SPNS2	ENSG00000183018	-0.673641	8.24e-08
METTL7A	ENSG00000185432	-0.910354	8.62e-08
PDE7B	ENSG00000171408	1.09067	8.79e-08
XBP1	ENSG00000100219	0.460729	9.07e-08
SHANK1	ENSG00000161681	1.82214	9.31e-08
ZFP36L2	ENSG00000152518	-0.544879	9.32e-08
ZNF687	ENSG00000143373	-0.5576	9.64e-08
KLRK1	ENSG00000213809	-1.00402	1.08e-07
ANTXR2	ENSG00000163297	0.718976	1.19e-07
FKBP5	ENSG00000096060	-0.63134	1.29e-07
CPOX	ENSG00000080819	-0.50462	1.34e-07
EIF4G2	ENSG00000110321	0.38584	1.34e-07
ESPN	ENSG00000187017	-0.694148	1.61e-07
GPC4	ENSG00000076716	1.49526	1.78e-07
IL10RA	ENSG00000110324	0.700245	1.82e-07
EPSTI1	ENSG00000133106	0.628703	2.24e-07
HNRNPA1P21	ENSG00000228168	0.77791	2.21e-07
RNF144A	ENSG00000151692	0.579997	2.23e-07
APOBEC3F	ENSG00000128394	-0.616633	2.33e-07
GAS5	ENSG00000234741	0.479675	2.4e-07
SPNS3	ENSG00000182557	0.435636	2.42e-07
ITGB7	ENSG00000139626	-0.659083	2.45e-07
SEMA7A	ENSG00000288455	-0.531196	2.47e-07
HLA-DPB1	ENSG00000236693	0.51429	2.89e-07
PSTPIP2	ENSG00000152229	0.488666	3.06e-07
ZFAS1	ENSG00000177410	0.492173	3.06e-07
TFDP2	ENSG00000114126	-0.466446	3.17e-07
HTR2B	ENSG00000135914	1.09601	3.41e-07
TEX19	ENSG00000182459	-1.21016	3.59e-07
GNG4	ENSG00000282972	-0.536237	3.64e-07
ACTA2	ENSG00000107796	-0.594704	4.41e-07
MVB12B	ENSG00000196814	-0.469491	4.82e-07
COX7C	ENSG00000127184	-0.740324	5.05e-07
HDAC9	ENSG00000048052	-0.858661	5.24e-07
TMOD1	ENSG00000136842	0.875308	5.23e-07
FLOT1	ENSG00000223654	0.583108	5.37e-07
LIMK1	ENSG00000106683	-0.466606	5.42e-07
PRKAR2A	ENSG00000114302	-0.475427	5.73e-07
ZACN	ENSG00000186919	-5.55882	6.13e-07
PPP1R15A	ENSG00000087074	0.600149	6.48e-07
DHRS3	ENSG00000162496	0.492802	6.72e-07
CCL5	ENSG00000274233	0.507502	6.83e-07
ANKRD40	ENSG00000154945	-0.447887	6.9e-07
TSC22D1	ENSG00000102804	0.488196	6.94e-07
ALG2	ENSG00000119523	0.590526	7.14e-07
TLR5	ENSG00000187554	0.847817	7.48e-07
SLC9A3R1	ENSG00000109062	-0.452518	7.6e-07
COL6A1	ENSG00000142156	-1.16594	8.07e-07
LHX2	ENSG00000106689	1.13515	8.5e-07
AXIN2	ENSG00000168646	-0.799856	8.84e-07
UTP14C	ENSG00000253797	1.60548	9.25e-07
SEPTIN6	ENSG00000125354	-0.403618	9.45e-07
CCND2	ENSG00000118971	0.449115	1e-06
AQP3	ENSG00000165272	-0.682563	1.04e-06
PECR	ENSG00000115425	0.592103	1.1e-06
DNAJB9	ENSG00000128590	0.609418	1.28e-06
SEMA4D	ENSG00000187764	-0.494774	1.35e-06
PAK3	ENSG00000077264	0.939375	1.42e-06
IGFL2	ENSG00000204866	1.04442	1.68e-06
COPS6	ENSG00000168090	0.525938	1.7e-06
VMA21	ENSG00000160131	0.477007	1.72e-06
HSPA8	ENSG00000109971	-0.454354	1.97e-06
S100P	ENSG00000163993	0.69582	2.02e-06
JADE2	ENSG00000043143	-0.476449	2.29e-06
SEC23B	ENSG00000101310	0.378832	2.47e-06
SELL	ENSG00000188404	0.727572	2.84e-06
RND3	ENSG00000115963	2.09213	2.9e-06
ATP2A3	ENSG00000074370	-0.375331	3e-06
CD248	ENSG00000174807	-0.749444	3.03e-06
TRAV8-6	ENSG00000211795	-0.602258	3.26e-06
NHSL1	ENSG00000135540	0.793602	3.32e-06
BMF	ENSG00000104081	-0.514079	3.36e-06
SYNGR2	ENSG00000108639	0.38387	3.57e-06
TNFSF4	ENSG00000117586	1.2541	3.58e-06
NRCAM	ENSG00000091129	-1.0519	3.6e-06
DUSP4	ENSG00000120875	0.641155	3.64e-06
ACTN1	ENSG00000072110	-0.438915	3.7e-06
ERN1	ENSG00000178607	0.84092	3.68e-06
CMAHP	ENSG00000168405	0.435988	3.84e-06
LDLRAP1	ENSG00000157978	-0.569467	3.9e-06
RRM2	ENSG00000171848	0.361077	3.93e-06
KLF2	ENSG00000127528	-1.9453	4.11e-06
LAMP3	ENSG00000078081	0.622581	4.32e-06
LASP1	ENSG00000002834	-0.359579	4.48e-06
ATRNL1	ENSG00000107518	0.806331	4.6e-06
CACUL1	ENSG00000151893	-0.515845	4.59e-06
DESI2	ENSG00000121644	0.539089	4.55e-06
NRG2	ENSG00000158458	0.76583	4.64e-06
SNHG31	ENSG00000229267	-0.731745	4.64e-06
SASH3	ENSG00000122122	-0.439964	5.06e-06
OGN	ENSG00000106809	-1.75773	5.14e-06
MAPK11	ENSG00000185386	0.568272	5.18e-06
TLL1	ENSG00000038295	-0.751515	5.32e-06
ST3GAL2	ENSG00000157350	-0.430529	5.38e-06
RYBP	ENSG00000163602	0.533884	5.46e-06
CHRNA6	ENSG00000147434	0.503398	6.22e-06
FAM43A	ENSG00000185112	-0.683587	6.19e-06
CTXN1	ENSG00000178531	-0.708875	6.37e-06
HLA-DRB1	ENSG00000228080	0.460142	6.84e-06
PDE4B	ENSG00000184588	-0.485328	7.03e-06
FERMT2	ENSG00000073712	0.440629	7.22e-06
LHX9	ENSG00000143355	1.4334	7.34e-06
TNRC6C	ENSG00000078687	0.735267	7.6e-06
CSAG2	ENSG00000268902	1.82037	7.75e-06
RTN4R	ENSG00000040608	-0.843541	7.85e-06
EPHA1	ENSG00000284816	-0.699309	8.17e-06
KCTD3	ENSG00000136636	-0.62509	8.15e-06
P2RY10	ENSG00000078589	0.495422	8.49e-06
ARPC3	ENSG00000111229	-0.618007	9.04e-06
CXCR3	ENSG00000186810	-0.77399	9.44e-06
TCEA1	ENSG00000187735	0.346633	9.91e-06
UFM1	ENSG00000120686	0.447747	1.02e-05
BHLHE40	ENSG00000134107	0.436461	1.07e-05
CRIP2	ENSG00000182809	-1.36089	1.13e-05
METRNL	ENSG00000275031	1.20889	1.27e-05
VIL1	ENSG00000127831	-1.23579	1.33e-05
BNIP3	ENSG00000176171	0.451955	1.35e-05
PKP2	ENSG00000057294	0.629345	1.36e-05
LY6E	ENSG00000278032	-0.525664	1.62e-05
LTA	ENSG00000230279	0.45761	1.68e-05
CCSAP	ENSG00000154429	0.531156	1.71e-05
CMPK2	ENSG00000134326	0.603006	1.84e-05
CD81	ENSG00000110651	-0.433482	1.97e-05
DUSP9	ENSG00000130829	-0.691585	1.97e-05
SDC1	ENSG00000115884	-0.52111	2.05e-05
SLC39A9	ENSG00000029364	0.40271	2.13e-05
HUNK	ENSG00000142149	0.848449	2.19e-05
SESN1	ENSG00000080546	-0.501605	2.22e-05
TCF7	ENSG00000081059	-0.370816	2.21e-05
ZFYVE28	ENSG00000159733	0.881055	2.22e-05
GNLY	ENSG00000115523	-1.01501	2.33e-05
GZMA	ENSG00000145649	-0.644449	2.34e-05
JUP	ENSG00000173801	-0.360702	2.34e-05
EML2	ENSG00000125746	0.390468	2.46e-05
ID2	ENSG00000115738	-1.19244	2.46e-05
PTMS	ENSG00000159335	-0.691247	2.46e-05
MIA2	ENSG00000150527	0.451346	2.55e-05
CALCOCO2	ENSG00000136436	0.340665	2.64e-05
RRN3P3	ENSG00000257122	-0.747132	2.93e-05
BAHCC1	ENSG00000266074	-0.688104	2.99e-05
DAB2IP	ENSG00000136848	-0.43673	3.03e-05
DENND1B	ENSG00000213047	0.54618	3.2e-05
MTMR4	ENSG00000108389	0.504614	3.19e-05
B4GALT6	ENSG00000118276	-0.673889	3.23e-05
THY1	ENSG00000154096	0.345417	3.3e-05
ABLIM1	ENSG00000099204	0.514369	3.44e-05
SFXN1	ENSG00000164466	0.398288	3.6e-05
TERT	ENSG00000164362	-0.805346	3.59e-05
BHLHE40-AS1	ENSG00000235831	0.805196	3.74e-05
CGN	ENSG00000143375	-0.704664	3.73e-05
NKD2	ENSG00000276920	-0.401488	3.74e-05
CISH	ENSG00000114737	0.364969	3.92e-05
FSCN1	ENSG00000075618	0.585424	4.06e-05
IRS2	ENSG00000185950	0.801023	4.1e-05
UBE2H	ENSG00000186591	-0.337482	4.11e-05
NPTX1	ENSG00000171246	0.716953	4.2e-05
SAMD3	ENSG00000164483	0.474897	4.19e-05
CXXC5	ENSG00000171604	-0.474534	4.37e-05
TRAC	ENSG00000277734	-0.359481	4.57e-05
MMD	ENSG00000108960	0.471557	4.74e-05
EEPD1	ENSG00000122547	-0.520727	4.77e-05
NDST2	ENSG00000166507	0.45267	4.84e-05
PIM2	ENSG00000102096	-0.382144	4.83e-05
NPEPPS	ENSG00000141279	-0.392818	4.94e-05
ZIC2	ENSG00000043355	-0.445417	4.94e-05
MIR1915HG	ENSG00000204682	-0.964236	5.07e-05
NHSL2	ENSG00000204131	1.49398	5.1e-05
LINC02446	ENSG00000256039	-1.41861	5.37e-05
IL2RB	ENSG00000100385	0.41722	5.86e-05
SPRY4	ENSG00000187678	-0.562183	6.11e-05
MATN4	ENSG00000124159	0.437154	6.25e-05
RAB15	ENSG00000139998	-0.695003	6.28e-05
GOT1	ENSG00000120053	0.398287	6.31e-05
AIDA	ENSG00000186063	0.426277	6.39e-05
ELL2	ENSG00000118985	0.410922	6.5e-05
IL9R	ENSG00000124334	0.811135	6.54e-05
MEGF6	ENSG00000162591	-1.2684	6.84e-05
SGK3	ENSG00000104205	0.472751	6.99e-05
HYOU1	ENSG00000280682	0.465049	7.14e-05
SCD5	ENSG00000145284	-0.527201	7.2e-05
AP2A2	ENSG00000280759	-0.352468	7.45e-05
NR3C1	ENSG00000113580	0.466485	7.54e-05
HCK	ENSG00000101336	0.88277	8.05e-05
LIME1	ENSG00000203896	-0.511298	8.16e-05
ANKRD22	ENSG00000152766	-0.64168	8.25e-05
NBPF15	ENSG00000266338	0.460479	8.44e-05
ZNF28	ENSG00000198538	0.56179	0.00010034
CARM1	ENSG00000142453	0.338596	0.000102159
CXCR5	ENSG00000160683	-1.16575	0.000102035
TRGV5	ENSG00000211697	-0.842921	0.000106848
ICAM1	ENSG00000090339	0.430735	0.000107432
DYRK2	ENSG00000127334	-0.411016	0.000109142
KLF6	ENSG00000067082	0.355363	0.000108759
MCC	ENSG00000171444	0.641444	0.000108581
TAB3	ENSG00000157625	0.498158	0.000108834
MYBL1	ENSG00000185697	0.466972	0.000112863
DCAF6	ENSG00000143164	-0.402826	0.000113299
FAM118A	ENSG00000100376	0.374198	0.000116599
KANK2	ENSG00000197256	-0.626506	0.00011657
HSP90B1	ENSG00000166598	0.326741	0.000117628
B4GALT5	ENSG00000158470	-0.347209	0.000119294
SIAH2	ENSG00000181788	0.347302	0.000119174
BTN2A2	ENSG00000124508	0.50935	0.000121762
DNMT3B	ENSG00000088305	-0.443249	0.000124028
SEC63	ENSG00000025796	0.352269	0.000125652
GFPT1	ENSG00000198380	0.443535	0.000129097
AZIN1	ENSG00000155096	0.324476	0.000133269
COPG1	ENSG00000181789	0.340696	0.000134378
HLA-DRA	ENSG00000277263	0.327454	0.000134435
ADD1	ENSG00000087274	-0.304216	0.000136941
SSBP2	ENSG00000145687	-0.407311	0.000138057
PTK7	ENSG00000112655	-0.523109	0.00014043
FCMR	ENSG00000162894	-0.411715	0.000145146
PLPP5	ENSG00000147535	0.618854	0.000151967
MPP1	ENSG00000130830	-0.435763	0.000159612
PTGER2	ENSG00000125384	0.535207	0.000164418
TRBV13	ENSG00000282407	0.341856	0.000167923
PKM	ENSG00000067225	-0.341097	0.000174068
LINC01163	ENSG00000280953	0.897155	0.000175533
DNAJC12	ENSG00000108176	-0.448597	0.000186435
ZBTB25	ENSG00000089775	0.52977	0.000189069
HLA-DRB5	ENSG00000198502	0.433008	0.000192299
ARL6IP5	ENSG00000144746	0.352749	0.000199113
NCALD	ENSG00000104490	1.01185	0.000201488
ZNF41	ENSG00000147124	0.621742	0.000203476
ARHGAP17	ENSG00000288353	0.335223	0.000207418
CGAS	ENSG00000164430	0.490658	0.000208522
NEK7	ENSG00000151414	0.315932	0.000205951
SLC25A23	ENSG00000125648	-0.337371	0.000207223
TOB1	ENSG00000141232	-0.517074	0.000207978
PRAG1	ENSG00000275342	-0.605548	0.000209431
RN7SKP203	ENSG00000200488	-1.66401	0.000213553
CUX2	ENSG00000111249	-2.72813	0.000222849
INF2	ENSG00000203485	-0.430497	0.000222938
CMTM3	ENSG00000140931	-0.383191	0.000224009
SYBU	ENSG00000147642	0.684559	0.00022614
HAPLN3	ENSG00000140511	0.313181	0.000229009
CFLAR	ENSG00000003402	0.357803	0.000231601
CTBP2	ENSG00000175029	-0.344537	0.000233875
TBC1D9	ENSG00000109436	0.792846	0.000236775
SRPRA	ENSG00000182934	0.347707	0.000238095
C1GALT1	ENSG00000106392	0.533192	0.000242882
EIF4E3	ENSG00000163412	0.500918	0.000247398
TGFB1	ENSG00000105329	-0.320253	0.000248059
ASPHD2	ENSG00000128203	0.496066	0.000255977
EIF4A2	ENSG00000156976	0.31265	0.000255275
NUAK1	ENSG00000074590	1.91833	0.000258541
GAS2L1	ENSG00000185340	-0.739554	0.000259509
PIM3	ENSG00000198355	0.308663	0.000260865
LCLAT1	ENSG00000172954	0.494976	0.000270229
EPB41L5	ENSG00000115109	0.40313	0.000275866
NDE1	ENSG00000275911	0.344077	0.000277323
GSN	ENSG00000148180	-0.832323	0.000288946
PRKCA	ENSG00000154229	0.496279	0.000293902
GGT1	ENSG00000100031	-0.62046	0.000300524
PTOV1	ENSG00000104960	-0.340713	0.000301951
MYO7A	ENSG00000137474	-1.94223	0.000303063
RAP2A	ENSG00000125249	0.386573	0.000306094
SIM1	ENSG00000112246	-0.599432	0.000307055
CLPTM1L	ENSG00000274811	-0.32326	0.000311909
SH2B2	ENSG00000160999	-0.451106	0.000314501
SLC43A2	ENSG00000278550	-0.687339	0.000316656
TBC1D10C	ENSG00000175463	-0.324772	0.000325046
LYPLA1	ENSG00000120992	0.362143	0.000334553
ZNF146	ENSG00000167635	0.29507	0.000333796
CCDC90B	ENSG00000137500	-0.464585	0.00034008
TIFA	ENSG00000145365	-0.361845	0.000347882
ITGA1	ENSG00000213949	0.577239	0.000352421
CCDC6	ENSG00000108091	0.384293	0.00035428
SPCS3	ENSG00000129128	0.312894	0.000355766
BTRC	ENSG00000166167	0.444182	0.000369384
STX16	ENSG00000124222	0.374532	0.0003724
ESRP1	ENSG00000104413	0.408695	0.000377092
APOBEC3H	ENSG00000100298	-0.635921	0.000379106
TSKU	ENSG00000182704	0.603211	0.00037986
ACVR2B	ENSG00000114739	0.639677	0.000382479
NPIPB12	ENSG00000169203	-0.696977	0.000381607
STAU2	ENSG00000040341	-0.364738	0.000397518
ISY1-RAB43	ENSG00000261796	0.30316	0.00041279
PGLYRP4	ENSG00000163218	0.871847	0.000417089
JUN	ENSG00000177606	0.454411	0.000423749
ZCCHC24	ENSG00000165424	0.522151	0.00042908
ARL4C	ENSG00000188042	-0.295177	0.000431785
LINC00271	ENSG00000231028	0.74932	0.000435663
CREB3L3	ENSG00000060566	-0.910296	0.000438384
WT1-AS	ENSG00000183242	0.655348	0.000439002
CUEDC1	ENSG00000180891	1.04014	0.000443805
IGLL1	ENSG00000128322	-2.0568	0.000456191
SHB	ENSG00000107338	-0.621037	0.000458789
DUSP8	ENSG00000273793	0.79639	0.000460109
CAMKV	ENSG00000164076	-0.669314	0.000468461
SMIM24	ENSG00000095932	-0.705299	0.000475961
GALNT6	ENSG00000139629	-0.572164	0.000507844
KANK1	ENSG00000107104	-0.698827	0.00050661
SLC2A3	ENSG00000059804	0.575057	0.000508029
PLEKHO2	ENSG00000241839	-0.574182	0.000519849
RORA	ENSG00000069667	-0.645673	0.000522112
ACTA2-AS1	ENSG00000180139	-0.941507	0.000531873
JAKMIP3	ENSG00000188385	0.765921	0.000546769
TIMP1	ENSG00000102265	-0.536256	0.000546454
RNF43	ENSG00000108375	-0.357536	0.000558897
SSR3	ENSG00000114850	0.304813	0.000558904
MAP1LC3B	ENSG00000140941	0.289801	0.00056455
HSPA5	ENSG00000044574	0.335159	0.000567351
CYBB	ENSG00000165168	-1.49227	0.000572803
NDFIP1	ENSG00000131507	0.357224	0.000577318
PTPN3	ENSG00000070159	-0.364413	0.000580802
IFNAR2	ENSG00000159110	-0.337745	0.000597918
HILPDA	ENSG00000135245	0.38741	0.00060595
PLD6	ENSG00000179598	0.406008	0.000626056
IRF2BPL	ENSG00000119669	-0.3184	0.000631097
ARHGEF40	ENSG00000165801	-0.519511	0.000640971
CD48	ENSG00000117091	0.390556	0.000641592
CORO2A	ENSG00000106789	0.358198	0.000635742
FUS	ENSG00000089280	-0.37895	0.000643085
GPRIN3	ENSG00000185477	-0.900281	0.000637406
SNHG12	ENSG00000197989	0.505857	0.000643424
FRAT2	ENSG00000181274	0.420223	0.000646227
ETS1	ENSG00000134954	0.359256	0.000651718
PHLDA2	ENSG00000274538	0.415672	0.000675909
RN7SL1	ENSG00000276168	-0.604543	0.000687514
SELENON	ENSG00000162430	-0.508513	0.000688982
CTSW	ENSG00000172543	-0.398276	0.000693863
CD52	ENSG00000169442	-0.515405	0.000697871
GAB2	ENSG00000033327	0.410203	0.00070282
HEXIM1	ENSG00000186834	-0.384858	0.000702142
JUNB	ENSG00000171223	0.331915	0.00070255
SOCS2	ENSG00000120833	0.478965	0.000704676
HDAC5	ENSG00000108840	-0.319549	0.000713082
APOBEC3C	ENSG00000244509	-0.361721	0.000721088
MBOAT2	ENSG00000143797	0.376895	0.000719827
CTTN	ENSG00000288401	0.330893	0.000723724
ZNF736	ENSG00000234444	0.484287	0.00072896
CSAG3	ENSG00000268916	1.48751	0.000736284
OLAH	ENSG00000152463	1.4606	0.00074744
ZDHHC14	ENSG00000175048	0.426142	0.000751532
EBP	ENSG00000147155	0.39941	0.000757242
PRKAR2B	ENSG00000284096	-0.366221	0.000760458
POLR3C	ENSG00000186141	0.352502	0.000766381
CNN2	ENSG00000064666	-0.319531	0.00077362
CD74	ENSG00000019582	0.268717	0.00078172
IL6R	ENSG00000160712	1.49505	0.000787953
SLC43A3	ENSG00000134802	0.351084	0.000787172
MT-RNR1	ENSG00000211459	-0.294987	0.00080194
SEMA4C	ENSG00000168758	0.581679	0.00082448
SNHG15	ENSG00000232956	0.333588	0.00083222
CPNE2	ENSG00000140848	-0.410558	0.000839303
GTPBP2	ENSG00000172432	0.356969	0.000853325
PRKCH	ENSG00000027075	-0.301138	0.000852245
LIMS1	ENSG00000169756	-0.311196	0.000879726
CD70	ENSG00000125726	0.389102	0.000905962
SLC4A7	ENSG00000033867	0.526215	0.000909174
UPP1	ENSG00000183696	0.567319	0.000908558
SKA2	ENSG00000182628	-0.336141	0.00091511
MYO1F	ENSG00000142347	-0.302705	0.000929947
ARHGEF11	ENSG00000132694	0.648602	0.000937763
HSPH1	ENSG00000120694	-0.27985	0.00094153
ACAD11	ENSG00000240303	0.606594	0.000960368
SRP14	ENSG00000140319	-0.436028	0.000971582
HNRNPM	ENSG00000099783	-0.372117	0.000975758
BAG3	ENSG00000151929	-0.404298	0.000978232
ARHGAP31	ENSG00000031081	0.667351	0.00098316
GPR174	ENSG00000147138	0.408749	0.000993346
VIPR1	ENSG00000114812	-0.53826	0.00100168
HLA-DQA2	ENSG00000233192	0.405061	0.00100723
CGNL1	ENSG00000128849	-0.665709	0.00102425
APLNR	ENSG00000134817	-1.24075	0.00103986
GTF2IRD1	ENSG00000006704	-1.02417	0.00103945
MEAK7	ENSG00000140950	-0.305378	0.00105318
NECAB3	ENSG00000125967	-0.423255	0.00107117
PDLIM5	ENSG00000163110	0.659435	0.00108616
ADM	ENSG00000148926	1.56504	0.0010985
CDC25B	ENSG00000101224	-0.270694	0.00111867
RAET1K	ENSG00000218358	0.427065	0.00112072
LINC01307	ENSG00000231671	-1.85167	0.00112806
MALAT1	ENSG00000251562	-0.436842	0.00114202
PITPNM2	ENSG00000090975	-0.412457	0.00114
IGFBP6	ENSG00000167779	-0.930143	0.00117156
NFKBIB	ENSG00000282905	0.336778	0.00119345
JPH4	ENSG00000092051	0.791495	0.00120538
PIK3R2	ENSG00000105647	-0.34375	0.0012112
DNAJC3	ENSG00000102580	0.400594	0.00123615
STX11	ENSG00000135604	0.304318	0.00124883
KLRC3	ENSG00000205810	-1.65694	0.00125473
DENND1A	ENSG00000119522	0.340166	0.00127408
SFPQ	ENSG00000116560	-0.272588	0.00127501
ORAI2	ENSG00000160991	-0.271452	0.00129341
PCGF2	ENSG00000278644	-0.559247	0.00130682
TSPAN18	ENSG00000157570	0.963909	0.00131033
WDR11	ENSG00000120008	0.35615	0.00131775
FHL1	ENSG00000022267	-0.297977	0.00133939
CD79A	ENSG00000105369	-0.296127	0.00135152
CXCL3	ENSG00000163734	1.51798	0.00134471
FBXO45	ENSG00000174013	0.296811	0.00135145
TMEM200A	ENSG00000164484	0.354787	0.0013482
NDRG1	ENSG00000104419	-0.365968	0.00136663
DDX59	ENSG00000118197	0.358645	0.00137282
KBTBD11	ENSG00000273645	1.56938	0.00140406
LGALS2	ENSG00000100079	-2.48307	0.00140925
PLEKHH3	ENSG00000068137	-0.483799	0.0014153
RGPD1	ENSG00000187627	-1.19483	0.00141518
TRBC1	ENSG00000281981	0.278276	0.00142292
SPRED2	ENSG00000198369	-0.345886	0.00142752
SLC25A44	ENSG00000160785	0.326821	0.00144234
SLA2	ENSG00000101082	-0.41434	0.00146596
SH3RF1	ENSG00000154447	0.947824	0.00148122
SLC33A1	ENSG00000169359	0.401274	0.00148818
CAMK2D	ENSG00000145349	-0.357079	0.00158323
ABHD17A	ENSG00000129968	-0.302157	0.0015917
EPAS1	ENSG00000116016	-0.619338	0.00159872
TBC1D8	ENSG00000204634	-0.496409	0.00162946
CRTC3	ENSG00000140577	0.348576	0.00164357
UBE2J1	ENSG00000198833	-0.272779	0.00164697
PTP4A1	ENSG00000112245	0.320108	0.00165767
SEL1L3	ENSG00000091490	0.391359	0.00171842
NCF2	ENSG00000116701	0.325871	0.00174291
TNFSF10	ENSG00000121858	0.304931	0.00177846
RRN3P1	ENSG00000248124	-0.579811	0.00179107
ASAP3	ENSG00000282854	-0.865932	0.00180789
NLRC5	ENSG00000140853	-0.305379	0.0018197
SAMSN1	ENSG00000155307	0.563905	0.00182568
SWAP70	ENSG00000133789	0.311166	0.0018233
WNT10A	ENSG00000135925	-0.866776	0.00183444
CDC42BPA	ENSG00000143776	0.487951	0.00183802
FAM24B	ENSG00000213185	0.47427	0.00184317
AP3M1	ENSG00000185009	0.280912	0.00186205
CDKN1C	ENSG00000273707	-0.488109	0.00186962
LIN28B	ENSG00000187772	-0.327746	0.00186364
TESC	ENSG00000088992	0.901899	0.0018703
SPPL2A	ENSG00000138600	0.376241	0.00188755
RHBDD2	ENSG00000005486	0.311042	0.00191635
GCNT1	ENSG00000187210	-0.341737	0.00197249
TPMT	ENSG00000137364	-0.637804	0.00199783
IL18R1	ENSG00000115604	0.869332	0.00200362
ISYNA1	ENSG00000105655	-0.431819	0.00204607
STMN3	ENSG00000197457	-0.401763	0.00205393
IL10	ENSG00000136634	-0.333953	0.00206192
VNN2	ENSG00000112303	0.667519	0.00206191
FERMT3	ENSG00000149781	0.248506	0.00214331
PORCN	ENSG00000102312	0.401917	0.00214114
FLVCR2	ENSG00000119686	0.563009	0.00214875
GRK5	ENSG00000198873	0.28293	0.00216269
S100Z	ENSG00000171643	-1.02904	0.00218328
SYNPO	ENSG00000171992	0.39345	0.00220387
LINC01089	ENSG00000212694	-0.501382	0.00228964
B3GAT2	ENSG00000112309	1.28333	0.00230236
CTSD	ENSG00000117984	-0.270777	0.00233666
DGKZ	ENSG00000149091	-0.247734	0.00234584
CFAP36	ENSG00000163001	0.387826	0.00235195
DMD	ENSG00000198947	0.550937	0.00239245
TYRO3	ENSG00000092445	-0.438399	0.00241186
SAMD4A	ENSG00000020577	0.779101	0.00244539
MAK16	ENSG00000198042	0.311331	0.00246416
IKZF3	ENSG00000161405	0.305198	0.00248877
NEDD9	ENSG00000111859	0.293642	0.00250078
PSAP	ENSG00000197746	-0.239875	0.00251689
RCAN1	ENSG00000159200	0.3244	0.00251019
STK3	ENSG00000104375	0.479681	0.00251687
ANKS6	ENSG00000165138	0.310397	0.00257461
AIM2	ENSG00000163568	-0.645235	0.00260558
LMNB1	ENSG00000113368	-0.233898	0.00274651
TMTC2	ENSG00000179104	0.553222	0.00274941
KHSRP	ENSG00000088247	-0.230085	0.00276135
SH3BGRL3	ENSG00000142669	-0.375549	0.00281288
CANX	ENSG00000283777	0.280299	0.00285806
SRI	ENSG00000075142	0.334483	0.00286296
SPDYE2	ENSG00000205238	-1.72015	0.00288224
PPP1R9B	ENSG00000108819	0.278378	0.00290616
U2AF2	ENSG00000063244	-0.248066	0.00291197
TMC6	ENSG00000141524	-0.267873	0.00295918
PLAGL1	ENSG00000118495	0.301301	0.00299153
GBP1	ENSG00000117228	-0.333176	0.0030287
MYH14	ENSG00000105357	-1.15169	0.00303066
LPAR4	ENSG00000147145	-1.64505	0.00305569
SPAG1	ENSG00000104450	0.403231	0.00308502
SLC9A7	ENSG00000065923	0.441163	0.00311818
SREK1	ENSG00000153914	-0.310278	0.0031233
PCED1A	ENSG00000132635	0.369214	0.00313464
PXN	ENSG00000089159	-0.292529	0.00314999
SDHA	ENSG00000073578	-0.245509	0.00317222
HYAL4	ENSG00000106302	1.36566	0.00318314
NIPAL3	ENSG00000001461	0.266487	0.00321148
ZNF683	ENSG00000176083	-1.80091	0.00325532
EPB41L2	ENSG00000079819	0.337492	0.00326875
TGFBR1	ENSG00000106799	-0.316967	0.00327207
SQSTM1	ENSG00000161011	-0.349981	0.00329599
TJP3	ENSG00000105289	-0.367985	0.00329421
FAM102A	ENSG00000167106	0.24387	0.00336954
GADD45B	ENSG00000099860	0.355112	0.00336725
PIK3CA	ENSG00000121879	0.337718	0.00336468
EPN2	ENSG00000072134	0.486508	0.00342011
NUDT4	ENSG00000173598	0.238988	0.00342805
SNHG17	ENSG00000196756	0.31515	0.00345044
LZIC	ENSG00000162441	-0.309115	0.00347517
VIM	ENSG00000026025	0.229839	0.0034661
EPN1	ENSG00000063245	-0.262584	0.00351801
STT3B	ENSG00000163527	0.269444	0.00357639
PEA15	ENSG00000162734	0.294803	0.00361788
SLX1A-SULT1A3	ENSG00000213599	-0.547536	0.00361281
EHD4	ENSG00000103966	-0.326542	0.00363298
RASSF4	ENSG00000107551	0.251148	0.00364809
TJP2	ENSG00000119139	-0.71789	0.00365958
BIK	ENSG00000100290	-0.702883	0.00366592
CHST2	ENSG00000175040	0.315924	0.00367624
NELFA	ENSG00000185049	0.261728	0.00370778
CSNK1E	ENSG00000213923	0.264783	0.0037324
SNHG8	ENSG00000269893	0.367198	0.00374652
HSDL1	ENSG00000103160	-0.361417	0.00379913
ABI3	ENSG00000108798	-0.564795	0.0038279
STK39	ENSG00000198648	0.29716	0.00383951
ULBP2	ENSG00000131015	0.273922	0.00384426
RBM14	ENSG00000239306	-0.260986	0.00388816
CCT6P1	ENSG00000228409	0.752829	0.00395655
PAX6	ENSG00000007372	1.08142	0.0039731
TAB2	ENSG00000055208	0.281535	0.00399585
ZNF714	ENSG00000160352	0.330105	0.00401625
SLC16A13	ENSG00000174327	-0.50753	0.00402623
CFP	ENSG00000126759	0.451878	0.00406759
TMEM86A	ENSG00000151117	0.933882	0.00407077
PBXIP1	ENSG00000163346	-0.274333	0.00409059
RRAS	ENSG00000126458	-0.68117	0.00412676
SERPINA1	ENSG00000277377	2.17498	0.00413045
SH3TC1	ENSG00000125089	-0.919886	0.00413187
GOLGA8F	ENSG00000276896	1.54629	0.00414399
CASS4	ENSG00000087589	-1.01918	0.00419457
ENPEP	ENSG00000138792	-1.03183	0.00419626
LINC00963	ENSG00000204054	0.492692	0.00419061
PLXNA1	ENSG00000114554	-0.430527	0.00417435
RN7SK	ENSG00000283293	-1.71974	0.00419056
TTLL6	ENSG00000170703	1.7934	0.0041765
EI24	ENSG00000149547	-0.314774	0.00420363
GPR157	ENSG00000180758	0.905187	0.00421479
ARFGAP1	ENSG00000101199	-0.240404	0.00425212
GNA13	ENSG00000120063	0.277477	0.00425153
ZNF268	ENSG00000090612	0.463207	0.00424798
PIF1	ENSG00000140451	-0.455551	0.00426018
UCA1	ENSG00000214049	0.558402	0.00428584
RN7SL2	ENSG00000274012	-0.514673	0.00430343
UCHL5	ENSG00000116750	0.291219	0.0043093
PITPNM1	ENSG00000110697	-0.256205	0.00438268
CCND3	ENSG00000112576	-0.244563	0.00444776
ETS2	ENSG00000157557	0.258459	0.00445396
AEBP1	ENSG00000106624	1.08149	0.00448694
GOLGA2P7	ENSG00000225151	0.295096	0.00447204
VEGFA	ENSG00000112715	0.358187	0.00454655
MSL3P1	ENSG00000224287	-0.87945	0.00455769
ENPP2	ENSG00000136960	-0.308998	0.00458048
MATK	ENSG00000007264	-0.283652	0.00459238
PDPK1	ENSG00000140992	0.454934	0.00465744
FKBP11	ENSG00000134285	0.370738	0.00468205
MARCKS	ENSG00000277443	-0.238019	0.0047371
AP3S2	ENSG00000157823	0.303674	0.00482283
PFN2	ENSG00000070087	-0.332035	0.00482595
ST8SIA1	ENSG00000111728	0.873252	0.00484116
PICALM	ENSG00000073921	0.247403	0.00497312
NFATC1	ENSG00000131196	-0.352094	0.00499263
DDIT3	ENSG00000175197	0.354655	0.00501207
IL2	ENSG00000109471	1.48336	0.00502199
IKZF1	ENSG00000185811	-0.297425	0.00504081
SNTA1	ENSG00000101400	-0.5372	0.00503766
ZYX	ENSG00000285443	-0.279111	0.00506497
ZNF266	ENSG00000174652	0.326286	0.0050731
ACSL3	ENSG00000123983	0.289061	0.00510533
ATXN7L3B	ENSG00000253719	-0.236155	0.00513166
RND1	ENSG00000172602	-0.460461	0.00514457
ARHGEF18	ENSG00000104880	-0.234099	0.00516807
ZMAT3	ENSG00000172667	0.414935	0.00517439
PEX11B	ENSG00000131779	-0.338326	0.00525546
DBN1	ENSG00000113758	-0.285345	0.0052898
EPOP	ENSG00000277303	-0.270551	0.00535009
XAF1	ENSG00000132530	-0.251667	0.00538901
GAMT	ENSG00000130005	-0.436225	0.00540253
TBL1XR1	ENSG00000177565	0.265311	0.00540977
TMEM44	ENSG00000145014	-0.387664	0.00544523
GNAQ	ENSG00000156052	0.370986	0.00548886
ARRB1	ENSG00000137486	-0.242927	0.00556424
SLC25A1	ENSG00000100075	-0.317768	0.00559579
JDP2	ENSG00000140044	-0.453752	0.00561908
HHIP-AS1	ENSG00000248890	-0.826634	0.0056906
ABCA3	ENSG00000167972	0.391446	0.0057438
GLDC	ENSG00000178445	-0.249007	0.00579214
IKZF4	ENSG00000123411	0.483467	0.00579543
SLFN13	ENSG00000154760	0.406782	0.005791
TMEM168	ENSG00000146802	0.401149	0.00581844
ARPC1A	ENSG00000241685	-0.299402	0.00584577
MDM4	ENSG00000198625	0.430737	0.00583984
HSPA13	ENSG00000155304	0.285343	0.00590618
POLR3D	ENSG00000168495	0.251361	0.00598509
SEPTIN9	ENSG00000282302	-0.216826	0.00602133
SRSF4	ENSG00000116350	-0.250881	0.00601651
ZNF467	ENSG00000181444	-0.391412	0.00605684
SEC61A1	ENSG00000058262	0.226541	0.00606965
GHITM	ENSG00000165678	0.2547	0.00610876
RRM2B	ENSG00000048392	0.408538	0.0061092
ACTG2	ENSG00000163017	-0.34152	0.00621225
OSBPL3	ENSG00000070882	0.263909	0.0062139
QPRT	ENSG00000103485	-0.350091	0.0062408
DBH	ENSG00000123454	-1.43651	0.00627335
CEP68	ENSG00000011523	-0.31579	0.00630577
PEBP1	ENSG00000089220	-0.357741	0.00631671
ASS1	ENSG00000130707	-0.259219	0.00639384
CCNYL1	ENSG00000163249	-0.444764	0.00639438
KIAA0930	ENSG00000100364	-0.240703	0.00647473
ZBTB34	ENSG00000177125	0.321431	0.00647393
PRKCD	ENSG00000163932	-0.288052	0.00655461
PGM2L1	ENSG00000165434	-0.453784	0.00659788
POC1B	ENSG00000139323	0.275486	0.00661205
ARHGAP25	ENSG00000163219	-0.283726	0.00662196
TRIM16	ENSG00000221926	0.263718	0.0066574
UBE2G1	ENSG00000132388	-0.221698	0.00665007
S1PR1	ENSG00000170989	-1.47776	0.00666695
G6PD	ENSG00000160211	-0.267946	0.0067358
SEC11C	ENSG00000166562	0.369034	0.00672814
ANO10	ENSG00000160746	0.511159	0.00681156
MMP7	ENSG00000137673	1.60178	0.00683781
C20orf96	ENSG00000196476	-0.434061	0.00688061
VAT1	ENSG00000108828	-0.281949	0.00688124
LINC02693	ENSG00000212719	0.362691	0.00692295
LSP1	ENSG00000288199	0.553321	0.00692633
SOBP	ENSG00000112320	-0.349664	0.00691472
CRYZ	ENSG00000116791	-0.789035	0.00694457
ENTPD4	ENSG00000197217	0.310145	0.00696562
CLIP2	ENSG00000106665	0.286279	0.00699717
IFIH1	ENSG00000115267	0.293669	0.0070128
ZBTB14	ENSG00000198081	0.378068	0.00701417
NPL	ENSG00000135838	0.301838	0.00708875
RBM18	ENSG00000119446	0.283062	0.00711123
SKIL	ENSG00000136603	0.468813	0.00724693
P2RX1	ENSG00000108405	-1.90531	0.00729585
ADD3	ENSG00000148700	-0.218822	0.00741663
EFNB2	ENSG00000125266	0.531129	0.00747386
CYTH1	ENSG00000108669	0.254733	0.00749193
ZNF25	ENSG00000175395	0.50566	0.00762493
GBP2	ENSG00000162645	-0.470646	0.00763913
EVI2B	ENSG00000185862	-0.399799	0.00765555
BTG2	ENSG00000159388	-0.364119	0.00769687
CACNA1E	ENSG00000198216	1.5897	0.00773793
HECA	ENSG00000112406	0.249486	0.00775832
RMND5A	ENSG00000153561	0.254801	0.00788304
HNRNPA0	ENSG00000177733	-0.217527	0.00792184
P4HB	ENSG00000185624	0.214088	0.00795328
HIF1A	ENSG00000100644	0.274727	0.00799268
BEND5	ENSG00000162373	0.700652	0.00808165
LHFPL6	ENSG00000183722	1.46066	0.00812033
TTC39C	ENSG00000168234	-0.294296	0.00813453
EIF4E2	ENSG00000135930	-0.304528	0.00815286
GK	ENSG00000198814	0.246491	0.00816963
RCSD1	ENSG00000198771	-0.206868	0.00816255
HMGA1	ENSG00000137309	-0.266331	0.0081822
ABCG1	ENSG00000160179	-0.260494	0.00821181
PGBD5	ENSG00000177614	-0.485614	0.00821874
SEPTIN11	ENSG00000138758	-0.57462	0.00825265
NAIP	ENSG00000276068	-0.588847	0.00828255
BMP1	ENSG00000168487	0.316712	0.00830084
FABP5P7	ENSG00000234964	0.678152	0.0083645
IGKC	ENSG00000211592	0.282656	0.0083484
MT1F	ENSG00000198417	-0.582941	0.00836697
PACSIN1	ENSG00000124507	-0.645125	0.00834712
TSPAN2	ENSG00000134198	0.270589	0.00832374
WT1	ENSG00000184937	0.2658	0.00848648
RGS3	ENSG00000138835	-0.609589	0.00851247
MAP2K1	ENSG00000169032	0.216685	0.00853008
PALD1	ENSG00000107719	-0.267425	0.00860789
ATAD3B	ENSG00000160072	-0.249733	0.00867477
PXK	ENSG00000168297	-0.235145	0.00867106
PYCR1	ENSG00000183010	-0.314155	0.00868778
DTL	ENSG00000143476	0.263615	0.00877014
NIPAL2	ENSG00000104361	0.471455	0.00876693
PABPC4	ENSG00000090621	0.202265	0.00878027
SERPINB6	ENSG00000124570	0.656156	0.00882548
CTBS	ENSG00000117151	0.309067	0.00895505
RAB40B	ENSG00000141542	-0.46339	0.00896942
UCP2	ENSG00000175567	-0.245322	0.00896459
AUH	ENSG00000148090	-0.403536	0.00899142
KLF9	ENSG00000119138	-0.347614	0.00899838
SND1	ENSG00000197157	0.249908	0.00901042
ZBTB32	ENSG00000011590	0.926704	0.00909211
DOK4	ENSG00000125170	0.350261	0.00919244
IFNG-AS1	ENSG00000255733	-1.55457	0.00916896
LINC00957	ENSG00000235314	0.535932	0.00920923
SRRT	ENSG00000087087	-0.240406	0.00920454
ZNF273	ENSG00000198039	0.438273	0.0091785
EPCAM	ENSG00000119888	-0.271786	0.00938265
IFIT2	ENSG00000119922	1.24083	0.00939002
PXYLP1	ENSG00000155893	0.352716	0.00935974
RPPH1	ENSG00000277209	-1.36809	0.00937286
ST20-MTHFS	ENSG00000259332	0.524884	0.00935063
ABHD3	ENSG00000158201	0.274905	0.00941108
TRUB1	ENSG00000165832	0.311242	0.00942069
RIPK1	ENSG00000137275	-0.386456	0.00946008
SLC12A7	ENSG00000276482	-1.2444	0.00953151
GNA15	ENSG00000060558	0.220596	0.00955399
POLR2L	ENSG00000177700	-0.347845	0.0095933
DNAJB1	ENSG00000132002	-0.271986	0.00961876
DYNLL2	ENSG00000264364	0.214707	0.00962804
AIF1	ENSG00000235588	-0.381274	0.0097681
CEBPG	ENSG00000153879	0.210412	0.00981133
COCH	ENSG00000100473	0.264675	0.00981368
ADARB1	ENSG00000197381	0.294492	0.00988184
CHST10	ENSG00000115526	0.389312	0.0098809
PLXND1	ENSG00000004399	-0.292815	0.00989077
BROX	ENSG00000162819	0.280388	0.00992264
PPP1R15B	ENSG00000158615	0.322351	0.0099623
ZFAND1	ENSG00000104231	0.277102	0.0100618
ZNF219	ENSG00000165804	-0.478891	0.0100634
GRAMD4	ENSG00000075240	-0.240214	0.0101239
RAB4B-EGLN2	ENSG00000171570	-1.42704	0.0101456
SOCS2-AS1	ENSG00000246985	0.717124	0.0101935
DDN	ENSG00000181418	-0.434381	0.0102341
HSPB1	ENSG00000106211	-0.408731	0.0102706
ZDHHC18	ENSG00000204160	0.244237	0.0102746
CKS1B	ENSG00000173207	0.303312	0.0103471
DNAJB5	ENSG00000137094	-0.257795	0.0103577
EMP3	ENSG00000142227	-0.295444	0.0103894
U2AF1L4	ENSG00000161265	0.384239	0.010405
ARHGEF3	ENSG00000163947	-0.238613	0.0104298
LRRFIP2	ENSG00000093167	0.256947	0.0104431
PPP2R3C	ENSG00000092020	0.365333	0.0104843
SLC29A4	ENSG00000164638	0.50579	0.0105635
IL16	ENSG00000172349	-0.206782	0.0106663
MYLK2	ENSG00000101306	-0.771642	0.0106802
PIGK	ENSG00000142892	0.297693	0.0106697
ZNF813	ENSG00000198346	0.508481	0.0106576
NOC3L	ENSG00000173145	0.255741	0.0106961
LTF	ENSG00000012223	-1.53199	0.0107145
U2SURP	ENSG00000163714	-0.206275	0.0107539
VAMP4	ENSG00000117533	0.456576	0.0107927
YWHAQ	ENSG00000134308	0.238527	0.0108104
ZNF252P	ENSG00000196922	0.299968	0.0108848
NIBAN2	ENSG00000136830	-0.422405	0.0109698
MRPS31P5	ENSG00000243406	0.492263	0.0110006
MCAT	ENSG00000100294	-0.324527	0.0110644
RBBP9	ENSG00000089050	0.294888	0.0110852
DMTN	ENSG00000158856	-0.322295	0.0111973
AMMECR1L	ENSG00000144233	0.254455	0.0112438
ANP32A	ENSG00000140350	-0.253011	0.0113632
CD38	ENSG00000004468	-0.271957	0.0113886
DBH-AS1	ENSG00000225756	-0.939728	0.0113846
MXD3	ENSG00000213347	-0.382152	0.0114487
ZCCHC14	ENSG00000140948	-0.366695	0.0114865
SEMA4A	ENSG00000196189	0.277631	0.0115094
KIRREL2	ENSG00000126259	0.256606	0.0115327
BLM	ENSG00000197299	0.236385	0.011589
UHMK1	ENSG00000152332	0.302766	0.0116097
GRN	ENSG00000030582	-0.202671	0.011634
MSRB1	ENSG00000198736	-0.478469	0.011864
GAL3ST4	ENSG00000197093	0.477885	0.0119033
METTL23	ENSG00000181038	-0.345963	0.0120455
FLOT2	ENSG00000132589	0.226447	0.0121763
ARPC1B	ENSG00000130429	-0.285275	0.0122106
ATF3	ENSG00000162772	0.320493	0.0122338
CACNB3	ENSG00000167535	-0.473686	0.012234
NBPF9	ENSG00000269713	0.360367	0.0122429
NR4A1	ENSG00000123358	0.699537	0.0122502
PYROXD1	ENSG00000121350	0.461902	0.0122886
TUBE1	ENSG00000074935	0.273643	0.0123856
STT3A	ENSG00000134910	0.246095	0.0124821
RASAL3	ENSG00000105122	-0.256062	0.0125378
INTS6	ENSG00000102786	0.320789	0.0126956
THAP9-AS1	ENSG00000251022	0.350694	0.012751
COA1	ENSG00000106603	0.288509	0.012787
ZNF365	ENSG00000138311	0.716617	0.012783
USE1	ENSG00000053501	0.364735	0.0128991
CCR2	ENSG00000121807	0.957271	0.013004
SAMHD1	ENSG00000101347	0.232011	0.0130281
BACH2	ENSG00000112182	0.362332	0.0131023
FAM83H	ENSG00000273889	-0.288742	0.0130963
FRY	ENSG00000073910	0.426994	0.0130658
RNF115	ENSG00000265491	0.263291	0.013094
CDCA7	ENSG00000144354	-0.203555	0.0132025
SYNJ2BP	ENSG00000213463	-0.361606	0.0132285
SLC16A6	ENSG00000108932	-0.354001	0.0132653
GCC1	ENSG00000179562	0.254675	0.0133
CCR1	ENSG00000163823	-0.382976	0.0134187
BCL2L1	ENSG00000171552	0.208071	0.0134472
CMTM6	ENSG00000091317	0.223121	0.013453
IQGAP2	ENSG00000145703	-0.320328	0.0135051
LGMN	ENSG00000100600	-0.271211	0.0135399
YPEL1	ENSG00000100027	-0.319148	0.0135805
GTDC1	ENSG00000121964	0.31944	0.0137142
HSPA1B	ENSG00000232804	-0.3358	0.0137041
ST13	ENSG00000100380	-0.23052	0.0137413
CA11	ENSG00000063180	-0.446986	0.0138164
TMEM167B	ENSG00000215717	0.315177	0.0138239
CCNB1IP1	ENSG00000100814	0.225767	0.0139798
ARSG	ENSG00000141337	-0.332837	0.0140031
ZNF267	ENSG00000185947	0.311587	0.0140193
SLC14A2	ENSG00000132874	-0.692711	0.0140603
FZD7	ENSG00000155760	0.552793	0.0141616
VDR	ENSG00000111424	0.465793	0.0141652
ARNTL2	ENSG00000029153	0.362101	0.0141942
PHF23	ENSG00000040633	-0.288944	0.0141976
PLCD3	ENSG00000161714	-0.329973	0.0142421
KIF15	ENSG00000280610	0.242589	0.0142979
NAV2	ENSG00000166833	-0.631335	0.0142898
LINC01825	ENSG00000223466	-0.741334	0.0143897
JAK3	ENSG00000105639	0.331311	0.0144142
TSPOAP1-AS1	ENSG00000265148	0.316374	0.0144451
PMP22	ENSG00000109099	0.445517	0.0145301
PTK2	ENSG00000169398	0.234419	0.0146623
SSR1	ENSG00000124783	0.236997	0.0147006
BIRC3	ENSG00000023445	0.227866	0.014732
PDE8B	ENSG00000113231	0.560103	0.0148319
PDLIM7	ENSG00000196923	-0.28929	0.0148386
PLA2G4C	ENSG00000105499	0.604888	0.0149214
SMG9	ENSG00000105771	0.205955	0.0149609
SCYL2	ENSG00000136021	0.28328	0.0150914
ACSL6	ENSG00000164398	-0.706858	0.0151194
PACSIN3	ENSG00000165912	-0.453698	0.0152163
DOLK	ENSG00000175283	-0.452082	0.0152448
ENTPD1-AS1	ENSG00000226688	0.270235	0.0152763
C9orf72	ENSG00000147894	0.488041	0.0153096
CAPN1	ENSG00000014216	-0.199755	0.0153203
CUBN	ENSG00000107611	0.872116	0.0154552
PNN	ENSG00000100941	-0.208823	0.0154864
AQR	ENSG00000021776	-0.292196	0.0155165
CAMKK1	ENSG00000004660	-0.493931	0.0155206
KCNH3	ENSG00000135519	0.533205	0.0156168
CDC42SE1	ENSG00000197622	0.214984	0.0156693
ETV3	ENSG00000117036	0.28348	0.0156688
TSPYL1	ENSG00000189241	-0.215669	0.0157202
CYLD	ENSG00000083799	0.200591	0.015773
HLA-DQA1	ENSG00000236418	0.416161	0.0158536
ACSS1	ENSG00000154930	-0.198867	0.0160445
MTDH	ENSG00000147649	0.209958	0.0160756
ASAH2	ENSG00000188611	0.740851	0.0161681
CIITA	ENSG00000179583	0.38332	0.0161524
SRSF2	ENSG00000161547	-0.214887	0.0161401
CORO1C	ENSG00000110880	-0.221121	0.016361
SH2D2A	ENSG00000027869	-0.403938	0.0163906
USP32	ENSG00000170832	0.266227	0.0164147
GLUL	ENSG00000135821	-0.267034	0.0164516
KLHL28	ENSG00000179454	0.506011	0.0165034
FURIN	ENSG00000140564	0.198095	0.0165243
CCNJL	ENSG00000135083	-1.3136	0.0165714
SLX1B-SULT1A4	ENSG00000260280	-0.752688	0.0166257
USP25	ENSG00000155313	0.267128	0.0166868
ARHGAP18	ENSG00000146376	-0.290435	0.0167155
DHX9	ENSG00000135829	-0.204727	0.0167308
TMEM209	ENSG00000146842	0.268049	0.0168107
PLEKHA1	ENSG00000107679	0.280396	0.0168613
SALL2	ENSG00000165821	-0.588745	0.0168631
KPNA4	ENSG00000186432	0.206997	0.0168955
SAPCD2	ENSG00000186193	-0.2119	0.0170467
PGM3	ENSG00000013375	0.324005	0.0170914
KCNMB1	ENSG00000145936	-0.331583	0.0171412
MCIDAS	ENSG00000234602	0.583953	0.0171723
ACSBG2	ENSG00000130377	1.41924	0.0172999
FLNA	ENSG00000196924	-0.351984	0.0172585
HNRNPA1	ENSG00000135486	-0.269668	0.0172804
SLC39A13	ENSG00000165915	-0.333696	0.0172978
TUBG2	ENSG00000037042	-0.379377	0.0172399
C9orf64	ENSG00000165118	0.337639	0.0173648
FAM117A	ENSG00000121104	-0.212172	0.0173877
NAA10	ENSG00000102030	-0.294469	0.0173288
RASGRP2	ENSG00000068831	-0.242053	0.01735
SOX13	ENSG00000143842	1.09092	0.0173934
CCNG2	ENSG00000138764	0.313172	0.0175686
CSF2RB	ENSG00000100368	0.241968	0.0175311
LSS	ENSG00000281289	-0.241619	0.0175817
RPA1	ENSG00000132383	-0.209072	0.0175628
BHLHE22	ENSG00000180828	1.2336	0.0176154
ELOA	ENSG00000011007	-0.22881	0.0176894
HDGFL2	ENSG00000167674	-0.25706	0.017745
PSPH	ENSG00000146733	-0.283349	0.0177341
ACSL1	ENSG00000151726	0.259741	0.0178109
MAPRE2	ENSG00000166974	-0.227972	0.017797
STAP2	ENSG00000178078	0.316954	0.0177923
BAIAP2-DT	ENSG00000226137	-0.575994	0.0178668
DHRS12	ENSG00000102796	0.773267	0.0179539
REPS1	ENSG00000135597	0.189333	0.0179561
RNF215	ENSG00000099999	0.450792	0.0179488
PTER	ENSG00000165983	0.272802	0.018033
MEF2C	ENSG00000081189	0.331451	0.0180604
MAP3K5	ENSG00000197442	0.28484	0.0180966
SRGN	ENSG00000122862	-0.291408	0.0181753
ZXDB	ENSG00000198455	0.31017	0.0182705
CAMK2G	ENSG00000148660	0.231904	0.0183238
PRPF40B	ENSG00000110844	0.431205	0.0183169
IL10RB-DT	ENSG00000223799	-0.472472	0.0183444
SIX5	ENSG00000177045	-0.304825	0.0184795
NCOA3	ENSG00000124151	0.368778	0.0185542
BSG	ENSG00000172270	-0.205051	0.0186953
CHSY1	ENSG00000131873	0.230442	0.0187768
DERL1	ENSG00000136986	0.213545	0.0187372
MED28	ENSG00000118579	-0.223884	0.0186998
PPIB	ENSG00000166794	0.259773	0.0187293
PPP2R2A	ENSG00000221914	0.240679	0.0187837
ZNF582	ENSG00000018869	0.614409	0.0187556
HBP1	ENSG00000283847	-0.2393	0.0188551
SGSM2	ENSG00000141258	-0.261179	0.0188529
UGDH-AS1	ENSG00000249348	1.17624	0.0188911
TNFRSF1A	ENSG00000067182	-0.194563	0.0189365
MYO1C	ENSG00000197879	0.313289	0.019171
PLCG2	ENSG00000197943	0.255274	0.0191821
ZBTB43	ENSG00000169155	0.331026	0.0191785
SKOR1	ENSG00000188779	-0.344044	0.019228
FDXR	ENSG00000161513	-0.303148	0.0192693
INTS14	ENSG00000138614	-0.218958	0.0193071
RHOXF1	ENSG00000101883	0.795878	0.0193831
FNDC10	ENSG00000228594	-0.333799	0.0195219
IER3	ENSG00000235030	0.613138	0.01953
SERPINH1	ENSG00000149257	-0.212367	0.019598
ATP2B1	ENSG00000070961	0.282358	0.0196581
ETV1	ENSG00000006468	-0.582492	0.0196428
WDR81	ENSG00000276021	-0.291558	0.0196923
ABTB2	ENSG00000166016	-0.371435	0.0197492
P2RX4	ENSG00000135124	0.309553	0.0197434
SP100	ENSG00000067066	0.252015	0.0198568
GOLGA8G	ENSG00000273651	1.13879	0.0199089
ZNF140	ENSG00000196387	0.360574	0.0199705
SLC4A8	ENSG00000050438	-0.561121	0.0200007
TUNAR	ENSG00000250366	0.226923	0.0200267
EIF1	ENSG00000173812	0.220507	0.020129
KATNB1	ENSG00000140854	-0.267519	0.0201303
PYM1	ENSG00000170473	-0.338079	0.0202144
SARDH	ENSG00000123453	-0.562533	0.0202168
NXF1	ENSG00000162231	-0.229586	0.0202441
PSPC1	ENSG00000121390	-0.264255	0.0202765
C19orf47	ENSG00000160392	-0.267181	0.0203572
ZNF808	ENSG00000198482	0.54381	0.0204344
CHMP1B	ENSG00000255112	0.244053	0.0204776
PHF19	ENSG00000119403	-0.187035	0.0205216
AP2M1	ENSG00000161203	-0.250742	0.0207316
APOBEC3D	ENSG00000243811	-0.325364	0.0207779
NBN	ENSG00000104320	0.218034	0.0207377
NFIL3	ENSG00000165030	0.403856	0.0206983
SEC24D	ENSG00000150961	0.288628	0.0206723
UTP3	ENSG00000132467	-0.288606	0.0207713
ZNF805	ENSG00000204524	0.425756	0.0207603
ARF3	ENSG00000134287	-0.188984	0.0207982
CRTAM	ENSG00000109943	-1.22164	0.0209032
GRIK2	ENSG00000164418	0.455067	0.0209747
LEMD1	ENSG00000186007	-0.528913	0.0209551
CADPS	ENSG00000163618	1.27303	0.0210722
MTCH2	ENSG00000285121	-0.253202	0.0210733
CREB3L2	ENSG00000182158	0.365054	0.0211303
LINC00205	ENSG00000223768	-0.337013	0.0212072
RAB11FIP1	ENSG00000156675	0.299995	0.0212522
SYTL2	ENSG00000137501	0.313187	0.0212512
CCM2	ENSG00000136280	-0.290976	0.0213527
GNB1	ENSG00000078369	0.175546	0.0213395
PML	ENSG00000140464	-0.222177	0.0213164
RABGGTB	ENSG00000137955	0.255025	0.0213623
RSL24D1	ENSG00000137876	-0.272983	0.0212906
ASPH	ENSG00000198363	0.356718	0.0214121
NAMPT	ENSG00000105835	0.195641	0.0214407
GZMM	ENSG00000197540	-0.338769	0.021476
BVES	ENSG00000112276	0.567683	0.0216115
FGFR1	ENSG00000077782	-0.236204	0.021635
GDPD5	ENSG00000158555	0.258632	0.0216314
MOSPD3	ENSG00000106330	-0.366517	0.0217065
CYP4V2	ENSG00000145476	0.303916	0.0217734
INAFM1	ENSG00000257704	-0.308678	0.0217946
SCARB1	ENSG00000073060	-0.216877	0.0218526
DDX60	ENSG00000137628	0.321896	0.0219056
UACA	ENSG00000137831	-0.609503	0.0219378
UBXN10	ENSG00000162543	-1.02557	0.0219501
SERP1	ENSG00000120742	0.19046	0.0220112
RYR2	ENSG00000198626	0.681999	0.0220725
USP20	ENSG00000136878	-0.205691	0.0220612
HCG11	ENSG00000228223	0.261599	0.0222113
CLCC1	ENSG00000121940	0.345229	0.0222875
EAF1	ENSG00000144597	0.221663	0.0223104
EVI2A	ENSG00000126860	-0.285738	0.0223031
SEL1L	ENSG00000071537	0.356207	0.0224
ZNF260	ENSG00000254004	0.299619	0.0223893
EBI3	ENSG00000105246	0.775405	0.0224585
FHDC1	ENSG00000137460	-0.44891	0.0224507
CDC34	ENSG00000099804	-0.289447	0.0224994
FAM210B	ENSG00000124098	-0.373169	0.0225005
DDX46	ENSG00000145833	-0.193637	0.0225989
DUSP10	ENSG00000143507	0.237859	0.0226041
C10orf88	ENSG00000119965	0.311188	0.0226524
PTGES	ENSG00000148344	1.51397	0.0226535
CASTOR1	ENSG00000239282	-0.432595	0.0226829
BTBD1	ENSG00000064726	0.210742	0.0227138
VOPP1	ENSG00000154978	-0.191056	0.0227893
RPN1	ENSG00000163902	0.190043	0.0228471
MID1IP1	ENSG00000165175	0.199729	0.0228928
MB21D2	ENSG00000180611	-0.392454	0.0229189
BCL9L	ENSG00000186174	-0.394752	0.0231726
HIC1	ENSG00000177374	-0.365016	0.0231925
UNC45B	ENSG00000141161	0.899335	0.0232436
MIER3	ENSG00000155545	0.323911	0.0233163
SORD	ENSG00000140263	0.222633	0.023398
BMP2K	ENSG00000138756	0.328949	0.0234665
MOSPD2	ENSG00000130150	0.317704	0.0234768
IER5L	ENSG00000188483	-0.469434	0.0235088
RFPL1S	ENSG00000225465	0.484896	0.0235351
SMIM7	ENSG00000214046	0.309685	0.0236251
F8	ENSG00000185010	0.3984	0.0236525
NDUFS3	ENSG00000285387	-0.285601	0.0237386
OTUB1	ENSG00000167770	-0.23182	0.0238124
RSAD2	ENSG00000134321	0.554293	0.0240117
ANKEF1	ENSG00000132623	0.258345	0.0241751
GBP4	ENSG00000162654	0.24582	0.0241661
WRN	ENSG00000165392	0.256545	0.0241444
STXBP5	ENSG00000164506	0.261113	0.0242035
MYL6	ENSG00000092841	-0.389564	0.0242663
NFATC3	ENSG00000072736	-0.205806	0.0243817
VAMP3	ENSG00000049245	0.32237	0.024374
LINC00528	ENSG00000269220	-0.515669	0.024468
UGP2	ENSG00000169764	0.21565	0.0244669
ATAD1	ENSG00000283024	0.220611	0.0246063
FUCA1	ENSG00000179163	-0.265917	0.0246837
NHLRC3	ENSG00000188811	0.328519	0.0248319
PELI1	ENSG00000197329	0.266	0.0249281
SBF1	ENSG00000100241	-0.215067	0.0250183
C22orf39	ENSG00000242259	-0.256889	0.0250675
TBC1D14	ENSG00000132405	-0.196589	0.0250472
DCTN1	ENSG00000204843	-0.19146	0.0251939
GPT2	ENSG00000166123	-0.221387	0.0251834
KLF3	ENSG00000109787	0.377225	0.0251294
LPCAT3	ENSG00000111684	-0.283511	0.0251636
NAA30	ENSG00000139977	0.285157	0.0251936
LBH	ENSG00000213626	-0.250533	0.025229
ABHD4	ENSG00000100439	-0.400142	0.0253486
DGUOK-AS1	ENSG00000237883	-0.734922	0.0254099
NEAT1	ENSG00000245532	-0.379921	0.0254459
LTB	ENSG00000223448	-0.285009	0.0254708
SCAMP3	ENSG00000263290	0.205978	0.0255604
ADGRB2	ENSG00000121753	-0.301671	0.0256225
RBM38	ENSG00000132819	-0.249357	0.0257227
RESF1	ENSG00000174718	-0.298703	0.0257348
SPATA33	ENSG00000167523	-0.467647	0.0258283
DERPC	ENSG00000286140	-0.436385	0.0258793
SOCS3	ENSG00000184557	0.341923	0.0259625
TMEM19	ENSG00000139291	-0.292257	0.0259552
SLC18B1	ENSG00000146409	0.28044	0.0259932
GABPB1-IT1	ENSG00000285410	-0.3186	0.0260851
MAD2L2	ENSG00000116670	-0.274008	0.0260922
PDE9A	ENSG00000160191	1.42962	0.0261105
SNX20	ENSG00000167208	-0.220424	0.0261089
SYNJ2BP-COX16	ENSG00000258644	-1.11597	0.0261049
DDIT4	ENSG00000168209	-0.195805	0.0261835
NOMO2	ENSG00000185164	0.258134	0.0263341
PEX5L	ENSG00000114757	-1.54436	0.026326
ZC3H12B	ENSG00000102053	0.57223	0.0263606
ANKRD29	ENSG00000154065	0.762759	0.0264567
CTNNAL1	ENSG00000119326	-0.23411	0.0264347
SLX1B	ENSG00000181625	-0.285732	0.0264634
SSBP4	ENSG00000130511	-0.249488	0.0263986
DENND6A	ENSG00000174839	0.268046	0.0267919
HSP90AA2P	ENSG00000224411	-0.27993	0.0267747
LONRF2	ENSG00000170500	0.427005	0.0267754
UBAC2-AS1	ENSG00000228889	-0.601471	0.0268388
CAAP1	ENSG00000120159	0.316943	0.0269902
MIR600HG	ENSG00000236901	-0.716171	0.0269714
COX7CP1	ENSG00000235957	-0.691688	0.0270603
ATP10A	ENSG00000206190	-0.408866	0.027119
CBX1	ENSG00000108468	-0.234517	0.0271537
EBF4	ENSG00000088881	1.37619	0.0272378
ZNF561	ENSG00000171469	0.314166	0.0272282
LGALS3BP	ENSG00000108679	-0.190796	0.0273324
LRSAM1	ENSG00000148356	0.232444	0.027288
SP140	ENSG00000079263	0.218077	0.0273197
WNT8B	ENSG00000075290	0.820803	0.0273765
HOMER1	ENSG00000152413	-0.262607	0.0274528
CLCN7	ENSG00000103249	-0.259989	0.027547
TUBGCP3	ENSG00000282003	0.201399	0.0275705
CHD4	ENSG00000111642	-0.273622	0.0278166
GATD1	ENSG00000177225	-0.275674	0.0276761
GCC2	ENSG00000135968	-0.232997	0.0278216
GOLGA2P10	ENSG00000282183	0.327545	0.0278
GRAMD1A	ENSG00000089351	0.197766	0.0278364
MXD4	ENSG00000123933	-0.234	0.0277183
N4BP1	ENSG00000102921	-0.231608	0.0278394
NPIPB4	ENSG00000185864	-0.455735	0.0278372
NRN1	ENSG00000124785	0.227991	0.027853
PCCB	ENSG00000114054	0.215897	0.0276481
LZTS2	ENSG00000107816	-0.255782	0.0279213
DCBLD2	ENSG00000057019	-0.419048	0.0281006
TNFAIP8L1	ENSG00000185361	-0.273467	0.0281196
FAM174A	ENSG00000174132	0.578161	0.0281999
CACNA1G	ENSG00000006283	0.494395	0.0282656
KCNH2	ENSG00000055118	0.262396	0.0283101
PRDM4	ENSG00000110851	0.224721	0.0283284
ESYT2	ENSG00000117868	-0.221837	0.0284624
TTC9C	ENSG00000162222	0.281272	0.0286164
CHMP6	ENSG00000176108	-0.291396	0.0288527
CRYBG2	ENSG00000176092	-1.10641	0.0288229
E2F2	ENSG00000282899	0.203587	0.0288572
HIPK1	ENSG00000163349	-0.286345	0.0288063
RBM7	ENSG00000076053	-0.307713	0.0287625
LPP	ENSG00000145012	-0.409115	0.0289073
MARCKSL1	ENSG00000175130	-0.247967	0.0289131
SYT11	ENSG00000132718	0.349979	0.0290197
CLK3	ENSG00000179335	0.239954	0.0290682
LMO7	ENSG00000136153	-0.39388	0.0291383
MACROD1	ENSG00000133315	-0.26044	0.0291619
CALU	ENSG00000128595	0.181933	0.0292553
DYNLL1	ENSG00000088986	-0.257158	0.0294425
SYS1	ENSG00000204070	0.249878	0.0294549
TRIB3	ENSG00000101255	0.177353	0.029573
IQCH	ENSG00000103599	0.467462	0.02974
KCTD15	ENSG00000153885	0.482681	0.0298415
LIMD1-AS1	ENSG00000230530	0.391755	0.0298125
OSBPL8	ENSG00000091039	-0.250475	0.0298483
PRRT3	ENSG00000163704	0.296015	0.0298573
RNF113A	ENSG00000125352	0.272851	0.0297173
SEC31B	ENSG00000075826	0.414278	0.0296998
TTC31	ENSG00000115282	0.245681	0.0298329
PAPOLG	ENSG00000115421	0.279099	0.0301244
ZSCAN5A	ENSG00000131848	-0.636749	0.0301272
RORB	ENSG00000198963	-0.485348	0.0301525
FAM160B2	ENSG00000158863	-0.272519	0.0302506
HNRNPA1P10	ENSG00000214223	-0.256922	0.0302447
ARHGEF16	ENSG00000130762	-1.01524	0.0303079
XYLT1	ENSG00000285395	0.367981	0.0304469
AZIN2	ENSG00000142920	-0.682841	0.0305444
RNF216P1	ENSG00000196204	0.281521	0.030541
NXPH3	ENSG00000182575	0.797556	0.0305755
KPTN	ENSG00000118162	-0.241923	0.0308022
SLC25A38	ENSG00000144659	0.20882	0.0308399
ABCA4	ENSG00000198691	0.635088	0.030915
KDM1A	ENSG00000004487	-0.182455	0.0309411
IFNLR1	ENSG00000185436	1.0488	0.031219
RBFOX3	ENSG00000167281	0.807948	0.031221
CKAP2L	ENSG00000169607	0.218057	0.0313885
GNB1L	ENSG00000185838	-0.282148	0.0313826
NOC2L	ENSG00000188976	0.174258	0.0314145
SHISA5	ENSG00000164054	-0.258846	0.0315656
ASAH2B	ENSG00000204147	0.454754	0.0316163
SHTN1	ENSG00000187164	-0.483209	0.0316904
TSC22D3	ENSG00000157514	-0.188165	0.0317319
CCDC69	ENSG00000198624	-0.278555	0.0317974
DPF3	ENSG00000205683	0.291973	0.031833
TMCO4	ENSG00000162542	0.230884	0.0320061
CCAR2	ENSG00000158941	-0.170301	0.0320789
SEMA6B	ENSG00000167680	-1.16219	0.0320989
THEMIS2	ENSG00000130775	-0.491908	0.0321612
FHL3	ENSG00000183386	-0.407556	0.0322039
NFAM1	ENSG00000235568	0.585704	0.0322347
HLA-DOA	ENSG00000232957	0.285534	0.0323349
CD5	ENSG00000110448	-0.192979	0.0324557
FOXC1	ENSG00000054598	0.330823	0.0324511
BCAT2	ENSG00000105552	-0.239523	0.0326297
PACSIN2	ENSG00000100266	-0.19399	0.032602
CXCL11	ENSG00000169248	0.935641	0.03271
U2AF1	ENSG00000160201	-0.482815	0.0327122
IFI30	ENSG00000216490	0.254535	0.032788
CALHM2	ENSG00000138172	-0.296723	0.0328901
FKBP14	ENSG00000106080	0.467961	0.0328936
IVNS1ABP	ENSG00000116679	0.171719	0.0329193
MAP2K6	ENSG00000108984	-0.43824	0.0329342
VRK1	ENSG00000100749	0.216575	0.0329562
BIRC2	ENSG00000110330	0.206152	0.0330157
MANBA	ENSG00000109323	0.286236	0.0330358
TBC1D2	ENSG00000095383	-0.49931	0.033028
KHDRBS1	ENSG00000121774	-0.164312	0.0331925
WAKMAR2	ENSG00000237499	-0.389202	0.033204
HSP90AA1	ENSG00000080824	-0.261489	0.0332806
SVOPL	ENSG00000157703	0.975003	0.033315
GIPC1	ENSG00000123159	-0.296978	0.0334228
UPF3A	ENSG00000169062	0.243647	0.0334216
CDC6	ENSG00000094804	0.245096	0.033476
TTC13	ENSG00000143643	0.333371	0.0334574
MAP7D1	ENSG00000116871	-0.177205	0.0335302
OAS3	ENSG00000111331	0.280672	0.0336195
IDH2	ENSG00000182054	-0.230348	0.0336613
PLEKHF1	ENSG00000166289	-0.420287	0.0337022
ABCC1	ENSG00000278183	0.288911	0.0340395
BLOC1S3	ENSG00000189114	0.282592	0.0340535
CHMP7	ENSG00000147457	-0.207929	0.0340158
CLEC2B	ENSG00000110852	-0.369056	0.0341397
MGAT2	ENSG00000168282	0.210683	0.0340171
NCF4	ENSG00000275990	0.603419	0.0341045
SAMD1	ENSG00000141858	-0.215887	0.0341395
SLX4IP	ENSG00000149346	0.315706	0.0340803
CDS2	ENSG00000101290	0.224481	0.034423
ANXA11	ENSG00000122359	-0.215926	0.0345007
APBB2	ENSG00000163697	0.499973	0.0345774
MFSD6	ENSG00000151690	0.25837	0.0345983
PIDD1	ENSG00000177595	-0.282336	0.0348907
RNF19A	ENSG00000034677	-0.269422	0.0348424
ANXA1	ENSG00000135046	0.608784	0.0349211
CD44	ENSG00000026508	0.185049	0.0350502
LRRC45	ENSG00000169683	-0.21564	0.0350844
ZC3H18	ENSG00000158545	-0.200926	0.0350891
BMS1P1	ENSG00000204177	0.483691	0.0352558
GIMAP8	ENSG00000171115	-0.911046	0.0352423
MAGED1	ENSG00000179222	-0.221757	0.0352292
CEMIP2	ENSG00000135048	-0.24501	0.0353417
LGALS9B	ENSG00000170298	-0.736437	0.0353154
JPT2	ENSG00000206053	0.219734	0.0354312
KCNA3	ENSG00000177272	1.49445	0.0354089
PPM1A	ENSG00000100614	0.213864	0.0354613
FAM124B	ENSG00000124019	0.49393	0.0355409
TMEM120A	ENSG00000189077	0.261955	0.0355694
ZNF468	ENSG00000204604	0.403215	0.0355606
PDRG1	ENSG00000088356	0.285814	0.0356969
MKRN1	ENSG00000133606	0.180397	0.0358424
MYO1G	ENSG00000136286	0.235409	0.035834
CALHM1	ENSG00000185933	-0.82832	0.0359531
ZBTB7B	ENSG00000160685	0.215095	0.0360999
DHCR24	ENSG00000116133	-0.163015	0.0363663
MICB	ENSG00000231179	0.254374	0.0364131
KLHDC10	ENSG00000128607	0.284465	0.0366638
UBAP2L	ENSG00000143569	-0.195063	0.0366482
ZNF562	ENSG00000171466	0.295468	0.0366358
CDK2AP1	ENSG00000111328	-0.298865	0.0367614
TRAF5	ENSG00000082512	-0.222732	0.0367572
AKR7A2	ENSG00000053371	-0.252495	0.036956
CCDC43	ENSG00000180329	0.252028	0.0368514
CFL1	ENSG00000172757	-0.255453	0.0369508
P4HA1	ENSG00000122884	0.190628	0.036929
PCBP1-AS1	ENSG00000179818	0.33348	0.0369185
PLPPR2	ENSG00000105520	-0.300119	0.0368615
GLUD1P2	ENSG00000265366	1.04037	0.0370472
SOX12	ENSG00000177732	-0.200578	0.0370907
ATG10	ENSG00000152348	-0.41445	0.0372008
HOXA9	ENSG00000078399	0.277127	0.0371873
SNHG3	ENSG00000242125	0.227222	0.0371848
TRMT2B	ENSG00000188917	0.215861	0.0371608
ACAD8	ENSG00000151498	0.272996	0.0374248
MAP3K6	ENSG00000142733	0.400542	0.0374223
NDUFS5	ENSG00000168653	-0.308909	0.0373941
SENP5	ENSG00000119231	0.230795	0.0373696
PRDX1	ENSG00000117450	-0.294269	0.0376152
TOPORS	ENSG00000197579	-0.277089	0.0375918
SRSF6	ENSG00000124193	-0.170186	0.0377603
SH3BP5	ENSG00000131370	0.203057	0.0377914
BAIAP3	ENSG00000007516	-1.14101	0.0379129
GPNMB	ENSG00000136235	-0.744931	0.0380262
KCTD13	ENSG00000174943	0.232069	0.0379774
LRRC61	ENSG00000127399	-0.229697	0.0379677
RTL8C	ENSG00000134590	-0.305787	0.038017
SLC35F2	ENSG00000110660	0.258216	0.0379435
APEX1	ENSG00000100823	-0.237458	0.0381642
HK1	ENSG00000156515	0.163356	0.0381468
PRR5	ENSG00000186654	-0.291653	0.0382019
RIMKLB	ENSG00000166532	-0.343391	0.0383383
ACIN1	ENSG00000100813	-0.19182	0.0383858
ARID3A	ENSG00000116017	-0.193593	0.0385738
HLA-L	ENSG00000242227	0.791393	0.0385537
MEI1	ENSG00000167077	0.388661	0.0385078
MTMR6	ENSG00000139505	0.234611	0.0385242
SCYL3	ENSG00000000457	-0.30247	0.0385748
SYNGR3	ENSG00000127561	0.861762	0.0385489
CAB39L	ENSG00000102547	0.667598	0.0388175
TALDO1	ENSG00000177156	-0.26359	0.0388181
DEXI	ENSG00000182108	-0.235691	0.0388502
HDAC7	ENSG00000061273	0.217708	0.039099
PARP12	ENSG00000059378	0.213109	0.0391256
CD244	ENSG00000122223	0.586288	0.039209
SESN2	ENSG00000285069	-0.174777	0.0394637
SLC30A6	ENSG00000152683	0.23655	0.0394508
KLHL5	ENSG00000109790	-0.18451	0.0395426
MYEF2	ENSG00000104177	0.228479	0.0395297
SELENOW	ENSG00000178980	-0.280638	0.0396067
TM9SF1	ENSG00000285465	0.248264	0.0396979
HNRNPA2B1	ENSG00000122566	-0.235981	0.0397265
AKAP7	ENSG00000118507	0.266628	0.0398381
SPATS2	ENSG00000123352	-0.364027	0.0399746
ROMO1	ENSG00000125995	-0.301797	0.0400459
ALG5	ENSG00000120697	0.276991	0.0402387
EML4	ENSG00000143924	0.220768	0.0401944
SERPINB8	ENSG00000166401	-0.194553	0.0402353
SLC25A45	ENSG00000162241	0.385078	0.0402104
ZNF613	ENSG00000176024	0.505011	0.0401354
FBXO48	ENSG00000204923	0.403302	0.0403905
DLX2	ENSG00000115844	0.530657	0.0405523
OAZ2	ENSG00000180304	-0.2401	0.0405346
PHF6	ENSG00000156531	-0.219396	0.0405751
COMMD4	ENSG00000140365	-0.288712	0.0407848
DAPK2	ENSG00000035664	0.452451	0.040781
BRD8	ENSG00000112983	-0.215378	0.040819
HERC6	ENSG00000138642	0.345173	0.0410636
ZC3H8	ENSG00000144161	0.226826	0.0411962
CASP8	ENSG00000064012	-0.267544	0.0412637
CZIB	ENSG00000162384	0.237548	0.041258
MAML3	ENSG00000196782	-0.550009	0.0413265
DPAGT1	ENSG00000172269	0.287721	0.0414366
SBNO2	ENSG00000278788	0.193169	0.0414139
ZMYM2	ENSG00000121741	-0.238513	0.0415123
C1orf21	ENSG00000116667	-0.267064	0.0418333
TRIM14	ENSG00000106785	-0.191051	0.0419376
ANKRD13A	ENSG00000076513	0.182224	0.0422786
PDIA6	ENSG00000143870	0.177746	0.0423042
PEPD	ENSG00000124299	-0.250111	0.0423187
RDM1	ENSG00000276432	0.295797	0.0425003
PAIP2B	ENSG00000124374	-0.286194	0.0425805
VPS18	ENSG00000104142	-0.250453	0.0426526
VSIG10	ENSG00000176834	0.406822	0.0428662
NECAP2	ENSG00000157191	0.198459	0.0430125
CD80	ENSG00000121594	1.28484	0.0432933
CARHSP1	ENSG00000153048	-0.182271	0.0434069
CPT2	ENSG00000157184	-0.236487	0.0434985
PIK3R5	ENSG00000141506	-0.161751	0.0434889
IL23A	ENSG00000110944	0.261272	0.0436424
CDKN1A	ENSG00000124762	0.810011	0.04394
HLA-DMA	ENSG00000239463	0.291777	0.0439327
PPP4R3B	ENSG00000275052	0.180262	0.0439194
STK10	ENSG00000072786	-0.195401	0.0439221
ZNF275	ENSG00000063587	0.260868	0.0439728
TTC17	ENSG00000052841	0.236581	0.0440605
PYCARD	ENSG00000103490	-0.377743	0.0441461
CD6	ENSG00000013725	-0.168263	0.0442792
GDF11	ENSG00000135414	-0.274233	0.0442506
PTP4A3	ENSG00000275575	0.170274	0.0443005
BOLA2-SMG1P6	ENSG00000261740	-0.238396	0.0444805
ELF4	ENSG00000102034	-0.251086	0.0444985
SUCLG2	ENSG00000172340	0.261682	0.0445213
TINCR	ENSG00000223573	0.936097	0.0444705
NAB2	ENSG00000166886	-0.264474	0.0447863
CENPS-CORT	ENSG00000251503	0.580918	0.0449686
CTDP1	ENSG00000282752	-0.183151	0.0449231
RNF187	ENSG00000285426	-0.219499	0.0448463
SRSF7	ENSG00000115875	-0.211403	0.04494
ZNF605	ENSG00000196458	0.375704	0.0449393
DLG3	ENSG00000082458	0.193766	0.0451325
ICAM4	ENSG00000105371	-0.635249	0.0452833
CD59	ENSG00000085063	-0.237277	0.0455638
TSEN34	ENSG00000274672	-0.266724	0.0456043
VPS16	ENSG00000215305	0.194918	0.0457109
XRN2	ENSG00000088930	0.155925	0.0457005
CCNQ	ENSG00000262919	-0.312914	0.0458126
SLC25A30	ENSG00000174032	0.274625	0.0458165
EML2-AS1	ENSG00000267757	0.665013	0.0458767
MED29	ENSG00000063322	-0.227261	0.0459848
TMEM39A	ENSG00000176142	0.251862	0.0459873
TRIM62	ENSG00000116525	-0.331783	0.0459926
ZMYM3	ENSG00000147130	-0.239879	0.0459981
RALBP1	ENSG00000017797	-0.179583	0.046041
CCNJ	ENSG00000107443	0.324087	0.0460922
TFDP1	ENSG00000198176	0.185233	0.0461158
TSLP	ENSG00000145777	0.792958	0.0461723
RCBTB1	ENSG00000136144	0.239344	0.0463679
STK35	ENSG00000125834	-0.197576	0.0463316
TMEM106B	ENSG00000106460	0.287895	0.0463448
MICOS10	ENSG00000173436	-0.327841	0.0464365
IQCE	ENSG00000106012	-0.283231	0.0465353
PHF24	ENSG00000122733	0.492657	0.0465453
TMEM109	ENSG00000110108	0.182219	0.0464856
CBX4	ENSG00000141582	0.182659	0.0466692
CBSL	ENSG00000274276	-0.217038	0.046852
LACC1	ENSG00000179630	0.570915	0.0468951
ABCD2	ENSG00000173208	0.378257	0.0469827
NUDT16	ENSG00000198585	-0.231478	0.0469606
RNF166	ENSG00000158717	-0.273615	0.0470145
NOTCH2NLA	ENSG00000264343	0.211763	0.0471033
AP3M2	ENSG00000070718	0.218801	0.0472263
ERCC2	ENSG00000104884	-0.182355	0.0472262
DTX4	ENSG00000110042	-0.474517	0.0472687
FAM20B	ENSG00000116199	0.18554	0.0473308
ITPRIP	ENSG00000148841	0.271661	0.0474014
SBK1	ENSG00000188322	-0.288394	0.0473704
USP42	ENSG00000106346	-0.294083	0.0475016
CLGN	ENSG00000153132	0.380758	0.0476438
HK2	ENSG00000159399	0.254729	0.047606
MREG	ENSG00000118242	-0.22218	0.0476645
TBC1D5	ENSG00000131374	0.22545	0.0476345
SMAD7	ENSG00000101665	0.236008	0.0477889
FAAP100	ENSG00000185504	-0.194288	0.0479853
GTPBP1	ENSG00000100226	0.202644	0.0480308
CHPF2	ENSG00000033100	-0.252767	0.0484384
ERP44	ENSG00000023318	0.195701	0.0483355
POLR3F	ENSG00000132664	0.302398	0.0483769
PRELID3B	ENSG00000101166	0.168709	0.048487
STAT3	ENSG00000168610	0.220494	0.048408
TSC22D2	ENSG00000196428	0.268106	0.0485406
COX19	ENSG00000240230	0.286309	0.0487438
INPP1	ENSG00000151689	0.388746	0.0487346
PTDSS1	ENSG00000156471	0.162459	0.0487832
VAMP8	ENSG00000118640	-0.265399	0.048782
RGL1	ENSG00000143344	0.299817	0.048865
DLGAP4	ENSG00000080845	-0.197648	0.0490059
MECOM	ENSG00000085276	0.644096	0.0490899
RHOC	ENSG00000155366	-0.283888	0.049153
TRAM2	ENSG00000065308	0.25456	0.0491758
LACTB	ENSG00000103642	0.225821	0.0494016
PHGDH	ENSG00000092621	-0.223629	0.0493907
SNHG29	ENSG00000175061	0.185439	0.0494723
BIN1	ENSG00000136717	-0.375104	0.0495253
MSRB2	ENSG00000148450	-0.357507	0.0496134
TBL1X	ENSG00000101849	-0.177422	0.0496498
CHST7	ENSG00000147119	-0.25068	0.049712
ARHGAP10	ENSG00000071205	-0.188232	0.0497759
CSRNP1	ENSG00000144655	0.324528	0.0499474
DGLUCY	ENSG00000133943	-0.192526	0.0499619
JARID2	ENSG00000008083	0.231694	0.0499477
NFKBIA	ENSG00000100906	0.196478	0.0499086
NSUN3	ENSG00000178694	0.278259	0.049844
PLCB2	ENSG00000137841	-0.20361	0.0499454
CASQ1	ENSG00000143318	0.80689	0.0500421
TNFSF18	ENSG00000120337	-0.824732	0.0501224
ZDHHC5	ENSG00000156599	0.174724	0.0500907
ITK	ENSG00000113263	0.174632	0.0502402
BCL3	ENSG00000069399	0.164902	0.0505169
IFT27	ENSG00000100360	-0.276546	0.0505051
PUDP	ENSG00000130021	-0.211707	0.0505726
FAM171A2	ENSG00000161682	-0.348483	0.0506373
KIFAP3	ENSG00000075945	0.193777	0.0507867
TMEM123	ENSG00000152558	0.157203	0.0509372
SELPLG	ENSG00000110876	-0.215471	0.0509733
IP6K2	ENSG00000068745	-0.18836	0.0511279
UNC13A	ENSG00000130477	-1.02902	0.0511489
LAPTM5	ENSG00000162511	0.169598	0.0512219
ZNF382	ENSG00000161298	0.38498	0.0513351
TUBB4B	ENSG00000188229	-0.195975	0.0513912
CCDC25	ENSG00000147419	0.210802	0.0514603
LXN	ENSG00000079257	-0.360532	0.051488
ICAM3	ENSG00000076662	0.15075	0.0516716
DHPS	ENSG00000095059	0.210374	0.0518552
BICDL1	ENSG00000135127	-0.223807	0.051903
GLMP	ENSG00000198715	-0.317379	0.0519544
PMAIP1	ENSG00000141682	0.210061	0.0520664
WASF1	ENSG00000112290	-0.279482	0.0520959
BCL10	ENSG00000142867	0.303175	0.0521711
TM7SF2	ENSG00000149809	-0.390252	0.0521848
LINC00892	ENSG00000233093	0.741513	0.0522266
FAM126B	ENSG00000155744	0.303926	0.0524188
SLC25A37	ENSG00000147454	0.275227	0.0525183
TTC9	ENSG00000133985	-0.303412	0.0525843
KLHL6	ENSG00000172578	0.249752	0.052667
FAM162A	ENSG00000114023	0.205372	0.0528162
RNASET2	ENSG00000026297	-0.178441	0.052858
SQOR	ENSG00000137767	0.245571	0.0528923
AP4S1	ENSG00000100478	-0.386719	0.0530225
CDK9	ENSG00000136807	-0.188868	0.0529919
ZNF207	ENSG00000010244	-0.156802	0.053144
WDR26	ENSG00000162923	0.178992	0.0532098
EGLN3	ENSG00000129521	0.696942	0.0533747
SLC25A10	ENSG00000183048	-0.251121	0.0533995
C18orf25	ENSG00000152242	0.244938	0.0534513
TUBGCP2	ENSG00000130640	-0.178941	0.0535009
ANO1	ENSG00000131620	-1.20963	0.0535497
CLVS1	ENSG00000177182	-0.747168	0.0538446
NOS3	ENSG00000164867	0.294837	0.0538283
CBR4	ENSG00000145439	0.209773	0.0539864
MFHAS1	ENSG00000285022	0.20823	0.0539668
USO1	ENSG00000138768	0.203599	0.0539604
CMC2	ENSG00000103121	0.219331	0.0542353
HSPA4	ENSG00000170606	-0.162563	0.054395
KDM4B	ENSG00000127663	-0.16446	0.0544545
PHRF1	ENSG00000274780	-0.209714	0.0544683
RAD9B	ENSG00000151164	0.759394	0.0543513
SOGA3	ENSG00000214338	0.318012	0.0543352
ZBTB46	ENSG00000130584	-0.867535	0.0544355
ZNF37A	ENSG00000075407	0.251029	0.0544126
HNRNPD	ENSG00000138668	-0.182183	0.054503
NR5A2	ENSG00000116833	0.52003	0.054705
PPM1G	ENSG00000115241	-0.214071	0.0546968
C6orf223	ENSG00000181577	0.177662	0.0549013
USP33	ENSG00000077254	-0.186141	0.0550391
ZNF331	ENSG00000130844	0.308669	0.0551616
ZNF845	ENSG00000213799	0.283548	0.0552027
C17orf75	ENSG00000108666	0.220599	0.0553843
CCND1	ENSG00000110092	1.16079	0.0555338
DNAJC5	ENSG00000101152	0.179359	0.0554495
GPR65	ENSG00000140030	0.234954	0.0554893
LRRC8A	ENSG00000136802	-0.221822	0.0554111
P2RX7	ENSG00000089041	0.354102	0.0555059
TMED10	ENSG00000170348	0.160434	0.0555566
JCAD	ENSG00000165757	0.363086	0.0556373
SFXN2	ENSG00000156398	-0.278278	0.0556566
CIDECP1	ENSG00000186162	0.333962	0.0557081
TNFRSF10B	ENSG00000120889	0.295397	0.0557336
HIP1R	ENSG00000130787	-0.185479	0.0557707
BUB1	ENSG00000169679	-0.159226	0.0558429
RUNX2	ENSG00000124813	-0.478737	0.0558908
MRPL28	ENSG00000086504	-0.258785	0.0559864
TMEM267	ENSG00000151881	0.282729	0.0559857
ARL8A	ENSG00000143862	0.239724	0.0562359
MAPK3	ENSG00000102882	-0.196543	0.0562385
PCYT2	ENSG00000185813	-0.202889	0.0562484
SMPD1	ENSG00000166311	0.470045	0.0561774
SOS1	ENSG00000115904	0.269935	0.056078
TMX4	ENSG00000125827	0.1793	0.0562164
ARNTL	ENSG00000133794	-0.324154	0.0563204
MFSD3	ENSG00000167700	-0.271653	0.0564069
DYNLT3	ENSG00000165169	-0.279848	0.0564998
ITPKA	ENSG00000137825	-0.599619	0.0565178
ARCN1	ENSG00000095139	0.163261	0.0565977
MCM4	ENSG00000104738	-0.146233	0.0566575
DNASE1L1	ENSG00000013563	-0.281121	0.0567194
LTBP3	ENSG00000168056	-0.29911	0.0568354
PAIP1	ENSG00000172239	-0.215172	0.0568555
F8A1	ENSG00000288722	0.206208	0.0569822
MGST2	ENSG00000085871	-0.317516	0.0569795
PUM3	ENSG00000080608	0.188474	0.0570467
LEPROTL1	ENSG00000104660	0.208071	0.0571629
DENND10	ENSG00000119979	-0.213381	0.0572477
FKTN	ENSG00000106692	0.283396	0.0572325
DCAF12	ENSG00000198876	0.183997	0.0573868
TBC1D22B	ENSG00000065491	0.215059	0.0574284
CTNNA1	ENSG00000044115	0.267291	0.0575238
CCDC116	ENSG00000161180	-0.786967	0.0576286
MAN1C1	ENSG00000117643	-0.603807	0.0576997
CALM3	ENSG00000160014	-0.197287	0.0577648
GDPGP1	ENSG00000183208	-0.523576	0.0578969
RAD51AP1	ENSG00000111247	-0.201208	0.0579371
PPIL2	ENSG00000100023	-0.191918	0.0579947
NPAS1	ENSG00000130751	-0.379891	0.0581887
TRAPPC6B	ENSG00000182400	0.21996	0.0582136
IL4I1	ENSG00000104951	-0.226876	0.0582915
NSUN4	ENSG00000117481	0.215407	0.0583028
FAS	ENSG00000026103	0.158455	0.058554
SNX30	ENSG00000148158	0.257967	0.0585214
MBTPS2	ENSG00000012174	0.215922	0.0586631
ZNF362	ENSG00000160094	-0.213967	0.0586512
NQO1	ENSG00000181019	-0.373371	0.0587474
KCTD5	ENSG00000167977	0.266913	0.0589976
TRERF1	ENSG00000124496	-0.54427	0.0591496
ATL2	ENSG00000119787	0.185701	0.059281
GPRIN1	ENSG00000169258	-0.497215	0.0592929
RPTOR	ENSG00000141564	0.244078	0.0593983
EIF2D	ENSG00000143486	0.183313	0.0595172
FOXN3	ENSG00000053254	-0.208402	0.0598668
NFIC	ENSG00000141905	-0.220439	0.0597827
SAC3D1	ENSG00000168061	-0.223778	0.059889
SPATA3-AS1	ENSG00000238062	-1.40527	0.0598676
UNC119	ENSG00000109103	0.153732	0.0597863
IFNGR2	ENSG00000262795	0.301792	0.0599835
RCOR2	ENSG00000167771	-0.431976	0.0600449
NBPF8	ENSG00000270231	0.283899	0.0601755
CASP3	ENSG00000164305	-0.205535	0.0604299
CDKN1B	ENSG00000111276	-0.204295	0.060501
BAIAP2	ENSG00000175866	-0.346225	0.0606059
MED25	ENSG00000104973	-0.172996	0.0606597
GPR160	ENSG00000173890	0.254419	0.0608028
SRCIN1	ENSG00000273608	-0.305136	0.0608809
STK38	ENSG00000112079	-0.199121	0.0608039
TGFBR3L	ENSG00000260001	-0.484865	0.0608555
TNRC6A	ENSG00000288130	-0.235034	0.0608828
ARHGAP12	ENSG00000165322	-0.297594	0.0611967
CCDC184	ENSG00000177875	1.05092	0.0612051
FKBP8	ENSG00000105701	-0.20489	0.061247
EIF2AK3	ENSG00000172071	0.314486	0.0614667
ENDOV	ENSG00000173818	0.234127	0.0614745
GANAB	ENSG00000089597	0.210696	0.0614782
HNRNPL	ENSG00000282947	-0.167085	0.0614532
NAA50	ENSG00000121579	-0.151934	0.0616092
BIN2	ENSG00000110934	-0.182663	0.0617917
CYP2R1	ENSG00000186104	0.227241	0.0617656
MNX1	ENSG00000130675	-0.289608	0.0617505
TUBA1A	ENSG00000167552	-0.189572	0.0617089
ARG2	ENSG00000081181	-0.20914	0.0619085
CREBL2	ENSG00000111269	0.285666	0.061882
ZSWIM8-AS1	ENSG00000272589	0.973972	0.0619148
AP3D1	ENSG00000065000	-0.145101	0.0621655
CDC42BPG	ENSG00000171219	-0.279571	0.0621061
KIFC1	ENSG00000233450	-0.186233	0.0621762
TMEM79	ENSG00000163472	0.341409	0.0621351
RASA1	ENSG00000145715	-0.204803	0.0622811
LAMA3	ENSG00000053747	0.348934	0.0625
LRRC37B	ENSG00000185158	0.243753	0.0625134
NPIPA2	ENSG00000254852	0.852675	0.0625525
PRPF19	ENSG00000110107	-0.182014	0.0624581
ZNF771	ENSG00000179965	-0.36007	0.062568
CSPG5	ENSG00000114646	-0.843255	0.062658
MIR4453HG	ENSG00000268471	-0.451213	0.0626808
FASLG	ENSG00000117560	-0.846958	0.0630709
PIGO	ENSG00000165282	0.2657	0.0631289
PLTP	ENSG00000100979	0.358513	0.0632698
TK1	ENSG00000167900	-0.237506	0.0632559
SNRNP70	ENSG00000104852	-0.157321	0.0633446
ANGPTL4	ENSG00000167772	0.711639	0.0634528
DEGS2	ENSG00000168350	-1.00816	0.0635018
PMPCA	ENSG00000165688	-0.168719	0.0634629
TRAPPC9	ENSG00000167632	-0.170005	0.0636033
CD4	ENSG00000010610	0.356461	0.0638362
FKBP1B	ENSG00000119782	-1.32082	0.0637492
IMMP1L	ENSG00000148950	0.385664	0.0638582
RTCA	ENSG00000137996	0.204706	0.0638193
TTC21A	ENSG00000168026	0.791541	0.0639855
PHKG2	ENSG00000156873	-0.260667	0.0640455
PRKACB	ENSG00000142875	-0.538609	0.0641384
TAP1	ENSG00000232367	0.156675	0.0641614
EDEM2	ENSG00000088298	0.222625	0.0642227
NACC1	ENSG00000160877	-0.181962	0.0643093
TWF2	ENSG00000247596	-0.224012	0.0645033
ARRDC2	ENSG00000105643	0.285149	0.064541
ITM2A	ENSG00000078596	-0.175299	0.0647873
JMY	ENSG00000152409	0.299	0.0647438
NDUFA5P11	ENSG00000259918	0.581485	0.0648011
MYH10	ENSG00000133026	-0.258932	0.0648752
RFC1	ENSG00000035928	0.15361	0.0649044
PGK1	ENSG00000102144	0.168352	0.0649983
TM6SF1	ENSG00000136404	0.442273	0.0651098
DESI1	ENSG00000100418	0.183419	0.0652834
GGCX	ENSG00000115486	-0.266321	0.065431
NRBP2	ENSG00000185189	-0.428216	0.0653925
PDAP1	ENSG00000106244	-0.216892	0.0653544
UQCR10	ENSG00000184076	-0.265764	0.0654069
AGAP12P	ENSG00000288424	0.853057	0.0658173
ARL14	ENSG00000179674	0.608832	0.065653
KMT5A	ENSG00000183955	0.182328	0.065942
NAA35	ENSG00000135040	0.220458	0.0658796
PCSK4	ENSG00000115257	-0.51574	0.0655731
SLC3A2	ENSG00000168003	-0.139272	0.0657221
TSPAN5	ENSG00000168785	0.203954	0.0658575
TTYH3	ENSG00000136295	-0.205861	0.0656244
ZKSCAN3	ENSG00000189298	-0.472896	0.0658887
ZNF726	ENSG00000213967	0.592453	0.0659068
MAPKAPK5	ENSG00000089022	-0.187009	0.066047
HNRNPA1P4	ENSG00000206228	-0.221878	0.0660901
DOCK11	ENSG00000147251	0.207178	0.0661447
CEP152	ENSG00000103995	0.233544	0.0665731
DEPDC1B	ENSG00000035499	-0.227876	0.0663696
HIBCH	ENSG00000198130	-0.303857	0.0665813
IL21R	ENSG00000103522	-0.178737	0.0666166
LIN52	ENSG00000205659	0.32336	0.0663111
NT5DC2	ENSG00000168268	-0.223724	0.0664237
POMK	ENSG00000185900	0.586368	0.0664594
PRPF38A	ENSG00000134748	-0.197473	0.0665524
RNF24	ENSG00000101236	0.21175	0.066488
RTEL1	ENSG00000258366	-0.20742	0.0664028
ZNRF1	ENSG00000186187	-0.220744	0.0666428
PROSER1	ENSG00000120685	0.224432	0.0669671
CCL20	ENSG00000115009	0.786788	0.0671023
CSF1	ENSG00000184371	0.404461	0.0671917
PHTF2	ENSG00000006576	0.213153	0.0675083
GSAP	ENSG00000186088	0.509801	0.0677048
RAPGEF4	ENSG00000091428	-1.17066	0.0676863
BCORP1	ENSG00000215580	0.367093	0.0677427
TGFBR3	ENSG00000069702	0.368351	0.0677848
CENPV	ENSG00000166582	-0.241382	0.0679636
KLRC4-KLRK1	ENSG00000255819	-0.344865	0.0678982
LATS1	ENSG00000131023	0.258336	0.0679813
NELL2	ENSG00000184613	-0.933536	0.0679858
SSB	ENSG00000138385	-0.24783	0.0678395
TPM3P9	ENSG00000241015	0.383198	0.0682036
UGDH	ENSG00000109814	0.2072	0.0682128
SPON2	ENSG00000159674	-0.207685	0.068263
EGLN1	ENSG00000135766	0.229347	0.0685961
ARHGAP23	ENSG00000273780	-0.247269	0.0688911
PNPLA2	ENSG00000177666	-0.168804	0.0688617
POLM	ENSG00000122678	0.225614	0.0688485
TMSB10	ENSG00000034510	-0.292794	0.068922
WDFY2	ENSG00000139668	-0.26518	0.068968
PSD4	ENSG00000125637	-0.171732	0.0691538
TXLNGY	ENSG00000131002	0.210094	0.0691416
NOP14-AS1	ENSG00000249673	-0.373959	0.0692363
REEP6	ENSG00000115255	-0.338169	0.0693191
ZNF512	ENSG00000243943	-0.192584	0.069453
TRIM22	ENSG00000132274	0.839423	0.0695742
MEX3D	ENSG00000181588	-0.172238	0.0696488
HVCN1	ENSG00000122986	-0.364161	0.0697954
KAT2B	ENSG00000114166	0.24746	0.06974
SLC35E2A	ENSG00000215790	-0.265967	0.0697777
PRRT4	ENSG00000224940	0.329551	0.0698738
DLSTP1	ENSG00000181227	0.450715	0.069976
HINT2	ENSG00000137133	0.27654	0.0701477
ATP5F1B	ENSG00000110955	-0.215408	0.0702376
OLFML2A	ENSG00000185585	0.543768	0.070229
PCGF5	ENSG00000180628	0.193251	0.0703907
BCAP29	ENSG00000283852	0.207369	0.0705528
MINDY3	ENSG00000148481	0.219208	0.0705745
NHLRC2	ENSG00000196865	0.277576	0.0705082
ZNF394	ENSG00000160908	-0.221913	0.0706197
GPATCH11	ENSG00000152133	0.25035	0.0710519
ITFG2	ENSG00000111203	0.227248	0.0712773
LRRFIP1	ENSG00000124831	-0.155201	0.0710299
MGAT4A	ENSG00000071073	0.203263	0.0712684
RAB33B	ENSG00000172007	0.325657	0.0709584
RASGEF1B	ENSG00000138670	-0.592645	0.071305
TAF1A	ENSG00000143498	0.283067	0.0709042
TNKS2-AS1	ENSG00000228701	-0.984027	0.071306
TOP3A	ENSG00000284238	0.192615	0.0713461
UBA5	ENSG00000081307	0.177863	0.0712907
ZNF543	ENSG00000178229	0.320182	0.0713259
ZNF8	ENSG00000278129	0.323757	0.0711163
CLTA	ENSG00000122705	-0.210981	0.071567
FBXO11	ENSG00000138081	0.196731	0.0715943
MFSD10	ENSG00000109736	-0.192718	0.0715003
POGK	ENSG00000143157	0.160081	0.0715259
SNRNP25	ENSG00000161981	-0.310645	0.0715751
HNRNPA1P7	ENSG00000215492	-0.233781	0.0716528
RMC1	ENSG00000141452	0.185119	0.0717934
PI4K2B	ENSG00000038210	0.18348	0.0718551
CWC22	ENSG00000163510	0.194197	0.0720396
ERICD	ENSG00000280303	0.4842	0.0721222
GMEB1	ENSG00000162419	0.212592	0.0721444
TMEM141	ENSG00000244187	-0.27589	0.072163
NDUFC1	ENSG00000109390	-0.285926	0.0722314
TCP1	ENSG00000120438	-0.157612	0.072264
PACS1	ENSG00000175115	-0.16854	0.0723904
RFX1	ENSG00000288283	-0.304264	0.0723682
TTC41P	ENSG00000214198	0.611984	0.0724494
NFKB2	ENSG00000077150	0.180726	0.0727766
PDE3B	ENSG00000152270	-0.20802	0.0727683
TC2N	ENSG00000276776	0.186331	0.0727611
SLC22A15	ENSG00000163393	0.522477	0.072885
CPT1A	ENSG00000110090	-0.172585	0.0730438
FOXD2	ENSG00000186564	0.41674	0.0730818
RASGRP1	ENSG00000172575	0.216177	0.0731999
VRK2	ENSG00000028116	0.2864	0.0732008
LRRC42	ENSG00000116212	-0.275977	0.0733677
MZT2B	ENSG00000152082	-0.245273	0.0733334
RTL10	ENSG00000215012	-0.214595	0.0733401
SAFB	ENSG00000160633	-0.173353	0.0733053
ATP5F1D	ENSG00000099624	-0.218451	0.0739936
HLA-DMB	ENSG00000242386	0.220618	0.0739288
ILF3-DT	ENSG00000267100	-0.249493	0.074082
M6PR	ENSG00000003056	0.146042	0.0740807
PWWP2B	ENSG00000171813	-0.18728	0.074012
TIPRL	ENSG00000143155	0.15017	0.073928
TLE6	ENSG00000104953	0.415642	0.0739184
DHFR	ENSG00000228716	-0.154623	0.0741644
ZNF501	ENSG00000281661	0.627449	0.0743099
UBALD1	ENSG00000153443	-0.207108	0.0744851
PAXIP1	ENSG00000157212	-0.17803	0.0745367
SRC	ENSG00000197122	-0.629536	0.0746732
ZNF45	ENSG00000124459	0.234344	0.074642
ILDR2	ENSG00000143195	-0.40164	0.0747916
SETD7	ENSG00000145391	0.211116	0.0748063
ABHD17C	ENSG00000136379	0.1898	0.0749277
DFFA	ENSG00000160049	0.153778	0.07491
TBKBP1	ENSG00000198933	-0.378634	0.0749007
POU2F2	ENSG00000028277	0.259837	0.0750441
CDH1	ENSG00000039068	0.440386	0.0752562
LINC01128	ENSG00000228794	-0.218889	0.0751845
SRD5A1	ENSG00000145545	-0.213618	0.0752357
FMR1	ENSG00000102081	0.203998	0.0753362
CAPN5	ENSG00000149260	-0.570727	0.075504
CXCL10	ENSG00000169245	0.241439	0.0754688
LINC02470	ENSG00000225231	0.353201	0.0755464
EHBP1	ENSG00000115504	0.214809	0.0756357
OSTM1	ENSG00000081087	0.206033	0.0756999
SLC4A5	ENSG00000188687	0.475227	0.0757003
PRR3	ENSG00000223887	0.253092	0.0757627
MIF	ENSG00000276701	-0.225577	0.0760423
MKNK1	ENSG00000079277	0.241817	0.0760243
TNIK	ENSG00000154310	-0.495432	0.076006
ZNF608	ENSG00000168916	-0.281411	0.075999
TBC1D10B	ENSG00000169221	-0.166966	0.0764978
AHSA1	ENSG00000100591	-0.222786	0.0765487
HEG1	ENSG00000173706	0.309368	0.0767799
HLA-DQB2	ENSG00000230675	0.474703	0.0768113
SH2B3	ENSG00000111252	0.157885	0.0767144
SRPRB	ENSG00000144867	0.185065	0.0767332
SURF4	ENSG00000280951	0.143086	0.0768871
RPS6KB2	ENSG00000175634	-0.237636	0.0769433
RABGGTA	ENSG00000285193	0.239715	0.077075
SMG6	ENSG00000070366	-0.195671	0.0770754
RAB29	ENSG00000117280	0.283417	0.0772163
TPRG1L	ENSG00000158109	-0.204034	0.0771995
COA8	ENSG00000256053	0.225208	0.0775179
SSC5D	ENSG00000179954	-0.665608	0.0775008
DYRK1B	ENSG00000281320	-0.231123	0.0778717
GTF2IP1	ENSG00000277053	-0.196871	0.0776389
HNRNPLL	ENSG00000143889	-0.154295	0.0778756
LINC02846	ENSG00000260193	-0.491867	0.0777362
MAPK1	ENSG00000100030	-0.163065	0.0777847
MYBL2	ENSG00000101057	-0.209695	0.0777879
RIN3	ENSG00000100599	0.178886	0.0779792
SERF2	ENSG00000140264	-0.232256	0.0776972
SPRYD7	ENSG00000123178	0.25341	0.0779446
TTN-AS1	ENSG00000237298	0.301209	0.077984
CLINT1	ENSG00000113282	0.159225	0.0781978
GCSHP5	ENSG00000224837	-0.725951	0.0781905
PIK3CG	ENSG00000105851	-0.225077	0.0780979
PTPDC1	ENSG00000158079	0.247508	0.0780637
TCF19	ENSG00000224472	0.161881	0.0781218
COQ8A	ENSG00000163050	-0.147081	0.0782877
ECHS1	ENSG00000127884	-0.202305	0.0782955
HAUS6	ENSG00000147874	0.181628	0.0784585
METRN	ENSG00000103260	-0.285583	0.0785016
RBSN	ENSG00000131381	0.238405	0.0785638
KIAA0513	ENSG00000135709	-0.547165	0.0786999
NOTCH2NLC	ENSG00000286219	0.346671	0.0787618
RRAGD	ENSG00000025039	-0.201478	0.078747
STAP1	ENSG00000035720	0.230296	0.0787868
SUPT4H1	ENSG00000213246	-0.253587	0.0787014
DERL2	ENSG00000072849	0.207124	0.0788856
PTTG1	ENSG00000164611	-0.279273	0.0789735
TBL3	ENSG00000183751	0.174668	0.079053
TRIQK	ENSG00000205133	0.265033	0.0790293
CSRP1	ENSG00000159176	-0.145353	0.0792035
NFATC2IP	ENSG00000176953	0.193016	0.0791659
GIMAP7	ENSG00000179144	-0.439247	0.0792961
UHRF1	ENSG00000276043	-0.139967	0.0793305
ATG101	ENSG00000123395	-0.24828	0.0793974
KIF3C	ENSG00000084731	-0.209072	0.0794459
RPL7P23	ENSG00000244363	0.35516	0.0795428
CDKN2C	ENSG00000123080	-0.189342	0.0798111
GNPTAB	ENSG00000111670	-0.213869	0.0798479
MBD2	ENSG00000134046	-0.20159	0.0797217
POMGNT1	ENSG00000085998	0.181759	0.0798035
STIMATE	ENSG00000213533	0.252463	0.0798748
NEK6	ENSG00000119408	-0.428285	0.0799847
HSPE1	ENSG00000115541	-0.267993	0.0801541
PTK2B	ENSG00000120899	-0.155317	0.080265
GRIN2D	ENSG00000105464	0.325355	0.0803255
ANKRD35	ENSG00000198483	1.0471	0.0807626
PKP3	ENSG00000184363	-1.20254	0.080822
TXNIP	ENSG00000265972	0.154458	0.0809083
LRRC27	ENSG00000148814	-0.371812	0.0809793
MAPK8	ENSG00000107643	0.17341	0.0810457
ARRB2	ENSG00000141480	-0.193535	0.0811421
HMGB2	ENSG00000164104	-0.231353	0.0815139
LINC00574	ENSG00000281305	1.08351	0.0815046
C14orf132	ENSG00000227051	-0.203724	0.0816288
PDIA3	ENSG00000167004	0.139901	0.0816668
LPCAT1	ENSG00000275079	-0.153703	0.0817175
MAN2A2	ENSG00000196547	0.27339	0.0817665
NBL1	ENSG00000158747	0.259475	0.0820616
BLK	ENSG00000136573	0.175878	0.0821982
BAMBI	ENSG00000095739	0.515447	0.0822575
SLC1A4	ENSG00000115902	0.171977	0.0823486
SERF1B	ENSG00000277429	-0.279286	0.0824873
RANGRF	ENSG00000108961	0.207394	0.0826391
DENND2D	ENSG00000162777	-0.235686	0.0827621
PSD2	ENSG00000146005	-0.792303	0.0827573
TCEA2	ENSG00000171703	-0.175915	0.0828348
ABCB10	ENSG00000135776	0.197597	0.0830039
MATR3	ENSG00000015479	-0.141491	0.0829808
PARVB	ENSG00000188677	0.189313	0.082899
RAC1	ENSG00000136238	-0.204151	0.0829909
GRM4	ENSG00000124493	0.723141	0.0830654
CLIC4	ENSG00000169504	-0.14608	0.0833005
DIPK1B	ENSG00000165716	-0.40286	0.0834082
ARHGAP30	ENSG00000186517	0.148472	0.0838457
ARHGEF6	ENSG00000129675	0.14792	0.0837804
BMERB1	ENSG00000278823	-0.228635	0.0838752
PPP1R1B	ENSG00000131771	0.195656	0.083674
PPP1R21	ENSG00000162869	-0.184989	0.083889
SNHG7	ENSG00000233016	0.205301	0.0837015
TTC27	ENSG00000018699	0.201626	0.0838983
SKIDA1	ENSG00000180592	-0.799398	0.0840363
MPND	ENSG00000008382	-0.242199	0.0840885
LRRC40	ENSG00000066557	0.225768	0.0841319
C3orf86	ENSG00000225873	0.897144	0.0843279
FLT1	ENSG00000102755	0.530636	0.0843435
TMSB15B	ENSG00000158427	0.363651	0.0842923
ADCY9	ENSG00000162104	0.302221	0.0844056
ATP13A3	ENSG00000133657	-0.201939	0.0844778
TSEN54	ENSG00000182173	-0.185633	0.0844468
ARFGAP3	ENSG00000242247	0.160328	0.0845752
LINC01550	ENSG00000246223	-0.640928	0.0845346
FUT11	ENSG00000196968	0.364682	0.0846307
CITED1	ENSG00000125931	-0.968276	0.084755
CLASP2	ENSG00000163539	0.180967	0.0851204
LINC01963	ENSG00000260804	-0.295966	0.0850227
MYO1B	ENSG00000128641	0.830565	0.0851126
NT5C3A	ENSG00000122643	0.195493	0.0849753
POLR2F	ENSG00000100142	-0.32221	0.0848894
ZNF428	ENSG00000131116	-0.257143	0.0850532
ZNF484	ENSG00000127081	0.520191	0.0851191
DGCR6	ENSG00000183628	-1.26352	0.0852321
HMCN2	ENSG00000148357	0.731582	0.0853393
ABCA2	ENSG00000107331	-0.312684	0.0854075
FAM117B	ENSG00000138439	-0.277523	0.0854544
PDP2	ENSG00000172840	-0.21834	0.0859527
LRRC20	ENSG00000172731	-0.200525	0.086001
FAM114A2	ENSG00000055147	0.249147	0.0860613
NR1H2	ENSG00000131408	0.167978	0.0863695
TRGC2	ENSG00000227191	-0.540662	0.0864503
ZNF619	ENSG00000177873	0.351511	0.0864949
LRRC59	ENSG00000108829	0.132793	0.0867473
PTCD2	ENSG00000049883	0.260345	0.0867171
ISG20	ENSG00000172183	0.39873	0.08688
MED16	ENSG00000282092	-0.166688	0.0871046
USP35	ENSG00000118369	-0.393982	0.0875475
FCGBP	ENSG00000281123	-0.339729	0.0877175
R3HDM2	ENSG00000179912	0.157865	0.0876269
RSBN1L	ENSG00000187257	-0.161735	0.0877396
GSTO1	ENSG00000148834	-0.242084	0.0877927
CYB5D2	ENSG00000167740	-0.262229	0.0878909
POPDC3	ENSG00000132429	0.423108	0.087945
ABHD13	ENSG00000139826	0.266835	0.0880453
RPS15	ENSG00000115268	-0.211009	0.0880878
ZDHHC3	ENSG00000163812	0.185792	0.0881345
LINC00662	ENSG00000261824	0.206076	0.0883646
SVIL	ENSG00000197321	0.28044	0.0883375
CARD8	ENSG00000105483	0.165021	0.0884922
GTF2F1	ENSG00000125651	-0.161561	0.0885541
MMP15	ENSG00000102996	-0.592917	0.0885996
AMDHD2	ENSG00000162066	-0.267252	0.0887603
GBP5	ENSG00000154451	-0.140486	0.0886745
PAQR6	ENSG00000160781	0.334728	0.0887432
TBCD	ENSG00000278759	-0.160831	0.0887914
ADNP2	ENSG00000101544	0.154447	0.088933
NAT9	ENSG00000109065	0.203568	0.0890881
SEZ6L2	ENSG00000174938	-0.389172	0.0890598
EXOC3-AS1	ENSG00000221990	-0.57671	0.0893401
TMEM91	ENSG00000142046	0.533361	0.0894232
UBL5	ENSG00000198258	-0.274764	0.0894397
IL17REL	ENSG00000188263	0.620926	0.0895011
SMN2	ENSG00000273772	0.20514	0.0895541
ZNF569	ENSG00000196437	0.306242	0.0896149
ELAC2	ENSG00000006744	-0.138273	0.0897967
PCGF1	ENSG00000115289	0.34497	0.089881
PSMB2	ENSG00000126067	-0.190282	0.0897692
SENP2	ENSG00000163904	-0.163702	0.0898189
VANGL1	ENSG00000173218	0.242576	0.089886
CHMP4B	ENSG00000101421	-0.180489	0.0899624
GXYLT1	ENSG00000151233	-0.204278	0.090039
TDRD7	ENSG00000196116	0.189163	0.0900179
TBC1D2B	ENSG00000167202	0.161938	0.0901234
ATP8B4	ENSG00000104043	1.08003	0.0903519
GMPPB	ENSG00000173540	0.220364	0.0902723
KLHL2	ENSG00000109466	0.200166	0.0904642
MTHFR	ENSG00000177000	-0.209964	0.0905017
NOL4L	ENSG00000197183	-0.241924	0.0904882
SRR	ENSG00000167720	0.205249	0.090448
CCNE1	ENSG00000105173	-0.259537	0.0906494
GOLM1	ENSG00000135052	-0.191129	0.0906195
KATNBL1	ENSG00000134152	0.267971	0.0906741
CCDC112	ENSG00000164221	-0.317977	0.0911058
COPS9	ENSG00000172428	-0.288285	0.0911527
PLEKHO1	ENSG00000023902	-0.215919	0.0911461
FICD	ENSG00000198855	0.471595	0.0912762
TUBB4A	ENSG00000104833	-0.183261	0.0912853
PDLIM2	ENSG00000120913	-0.255012	0.0913989
FOXD1	ENSG00000251493	0.344973	0.0914665
NDUFA2	ENSG00000131495	-0.26314	0.0914899
CRKL	ENSG00000099942	0.161221	0.0915445
FGFR3	ENSG00000068078	-0.431416	0.0918459
PGP	ENSG00000184207	-0.194356	0.0917941
PLEKHG1	ENSG00000120278	0.484765	0.0918459
POP1	ENSG00000104356	-0.226977	0.0920283
AIFM1	ENSG00000156709	-0.183657	0.0921153
PRKD2	ENSG00000105287	-0.152956	0.0923628
AKIP1	ENSG00000166452	0.244327	0.0924101
[truncated: 17,706 more rows]

## Sheet: MyLa CD4+
Supplementary Table 5. List of GATA-3-regulated genes in cell lines
Gene_symbol	Ensembl_gene_id	log2FoldChange	pvalue
RAI14	ENSG00000039560	1.59963	1.65e-65
GBP1	ENSG00000117228	-4.38876	1.74e-59
SYT4	ENSG00000132872	1.23958	1.24e-57
MAOA	ENSG00000189221	0.812142	6.46e-55
IGSF3	ENSG00000143061	0.693268	9.21e-53
UBD	ENSG00000206468	-0.814008	2.18e-51
GATA3	ENSG00000107485	0.712305	6.17e-48
CALD1	ENSG00000122786	1.39002	3.92e-42
KIF20A	ENSG00000112984	0.762206	6.39e-35
PLEKHH2	ENSG00000152527	1.25156	7.36e-35
IL9	ENSG00000145839	-1.04627	3.29e-34
TULP3	ENSG00000078246	-1.25908	3.33e-33
TENT5C	ENSG00000183508	-1.11654	4.04e-33
SEMA4D	ENSG00000187764	-0.492631	8.06e-30
BCL2L1	ENSG00000171552	0.551707	3.75e-29
SAMD9L	ENSG00000177409	-0.863291	1.41e-26
HLA-A	ENSG00000229215	-0.466389	2.82e-25
YAP1	ENSG00000137693	0.749186	5.09e-25
GATB	ENSG00000059691	0.695549	8.83e-25
NELFA	ENSG00000185049	0.665281	2.55e-24
NKX2-8	ENSG00000136327	1.08202	3.12e-24
WNT5B	ENSG00000111186	-0.661764	3.17e-24
HLA-B	ENSG00000224608	-0.432591	3.52e-24
MIR4435-2HG	ENSG00000172965	-1.97514	4.69e-24
GBE1	ENSG00000114480	0.470297	6.47e-24
ITGAX	ENSG00000140678	-1.56672	1.19e-23
RASGRP2	ENSG00000068831	-1.26121	1.94e-23
FN1	ENSG00000115414	-0.613909	1.04e-22
ARL4C	ENSG00000188042	-0.505194	2.18e-22
CA10	ENSG00000154975	0.680689	2.56e-22
SLC6A6	ENSG00000131389	0.542509	1.4e-21
HLA-DQB2	ENSG00000229493	-1.04549	2.41e-21
GNB1	ENSG00000078369	0.43209	7.05e-21
F2R	ENSG00000181104	-0.844829	4.5e-20
HLA-C	ENSG00000233841	-0.391521	5.69e-20
MT2A	ENSG00000125148	0.564584	9.64e-20
HMCN2	ENSG00000148357	-0.884282	3.13e-19
B4GALT3	ENSG00000158850	0.841622	4.9e-19
COX7C	ENSG00000127184	-0.472722	6.56e-19
TOX	ENSG00000198846	0.647749	1e-18
H2AFZ	ENSG00000164032	0.40065	2.73e-18
BACH2	ENSG00000112182	1.04194	5.94e-18
SQSTM1	ENSG00000161011	-0.38208	6.8e-18
DCAF12	ENSG00000198876	0.619318	1.58e-17
YPEL2	ENSG00000175155	0.652792	2.1e-17
FLVCR2	ENSG00000119686	1.31892	3.99e-17
BASP1	ENSG00000176788	0.981861	4.81e-17
SEL1L	ENSG00000071537	0.476427	9e-17
IL12RB1	ENSG00000096996	-0.859712	9.46e-17
VDAC1	ENSG00000213585	0.386845	1.35e-16
GBP5	ENSG00000154451	-0.501838	1.4e-16
TMEM43	ENSG00000170876	0.522288	2.3e-16
ARPC3	ENSG00000111229	-0.54351	4.28e-16
ATP1B2	ENSG00000129244	0.632948	5.41e-16
DESI2	ENSG00000121644	0.726737	5.33e-16
APOL3	ENSG00000128284	-2.92682	5.53e-16
ANKRD33B	ENSG00000164236	0.409682	6.54e-16
GSDME	ENSG00000105928	-0.770604	6.47e-16
GBP3	ENSG00000117226	-3.15527	6.89e-16
TNFSF4	ENSG00000117586	0.661646	7.98e-16
CD74	ENSG00000019582	-0.333112	1.6e-15
MT-ND6	ENSG00000198695	-0.43241	2.06e-15
CACNA1A	ENSG00000141837	-0.548941	2.2e-15
MGAT4B	ENSG00000284501	-0.424554	2.73e-15
MAOB	ENSG00000069535	0.739838	2.78e-15
LGALS3BP	ENSG00000108679	-2.27936	3.39e-15
KCNJ18	ENSG00000260458	-0.706191	3.51e-15
RRM2B	ENSG00000048392	1.01168	4.32e-15
SREBF1	ENSG00000072310	-0.401353	5.52e-15
NUB1	ENSG00000013374	0.417167	6.41e-15
CCR4	ENSG00000183813	0.411951	1.31e-14
TCF7	ENSG00000081059	0.610949	1.43e-14
PAFAH1B1	ENSG00000007168	0.437104	1.84e-14
JPH4	ENSG00000092051	0.411183	3.14e-14
SEC31B	ENSG00000075826	-0.560735	3.26e-14
IL10RA	ENSG00000110324	0.435845	3.66e-14
LINC02732	ENSG00000254416	0.551168	5.97e-14
LTB	ENSG00000238114	-0.377818	8.05e-14
PRDM1	ENSG00000057657	-0.87444	8.87e-14
SCG2	ENSG00000171951	-0.634127	1.18e-13
RAP1A	ENSG00000116473	0.629224	2.01e-13
TNFRSF1B	ENSG00000028137	-0.490492	3.12e-13
IL4I1	ENSG00000104951	-1.52862	3.27e-13
MALAT1	ENSG00000251562	-0.648238	3.74e-13
ZDHHC7	ENSG00000153786	0.532028	9.16e-13
APBA1	ENSG00000107282	-0.481982	1.02e-12
MT-CO1	ENSG00000198804	-0.411733	1.49e-12
ANKRD27	ENSG00000105186	0.39533	1.55e-12
NAMPT	ENSG00000105835	0.508255	1.57e-12
LINC01943	ENSG00000280721	-3.29349	2.03e-12
SLX1A	ENSG00000132207	-0.632441	2.12e-12
TMC8	ENSG00000167895	-0.381082	2.12e-12
MT-RNR2	ENSG00000210082	-0.288702	2.25e-12
OTOF	ENSG00000115155	-0.398668	5.39e-12
CHRNA6	ENSG00000147434	0.553839	7.13e-12
MTMR4	ENSG00000108389	0.359208	8.31e-12
BATF3	ENSG00000123685	0.370928	1.05e-11
FTL	ENSG00000087086	-0.308781	1.29e-11
ATF5	ENSG00000169136	-0.358775	1.36e-11
LIMK1	ENSG00000106683	-0.47074	1.55e-11
GHRL	ENSG00000157017	-0.915187	2.28e-11
KCNJ12	ENSG00000184185	-0.637155	3.85e-11
MZB1	ENSG00000170476	-0.564455	4.19e-11
UBE2V1	ENSG00000244687	0.428634	4.61e-11
ST3GAL1	ENSG00000008513	-0.629792	5.76e-11
COPS6	ENSG00000168090	0.404413	7.1e-11
SNHG29	ENSG00000175061	0.288225	7.68e-11
FSCN1	ENSG00000075618	0.290345	8.08e-11
JARID2	ENSG00000008083	0.520508	8.14e-11
NIPAL3	ENSG00000001461	0.5642	8.8e-11
OBSCN	ENSG00000154358	-0.826969	1.77e-10
PMCH	ENSG00000183395	-1.56533	1.78e-10
SNTB1	ENSG00000172164	-0.625627	1.88e-10
ALYREF	ENSG00000183684	0.337735	2.07e-10
ANKRD40	ENSG00000154945	-0.393728	2.06e-10
SLC66A2	ENSG00000122490	0.412008	2.22e-10
CD83	ENSG00000112149	0.3453	2.25e-10
RASAL3	ENSG00000105122	-0.340571	2.52e-10
TFEC	ENSG00000105967	-0.652683	2.55e-10
PLEKHG1	ENSG00000120278	0.502109	2.6e-10
CFH	ENSG00000000971	-1.6802	2.62e-10
NEAT1	ENSG00000245532	-0.428705	2.64e-10
CD96	ENSG00000153283	-0.540408	3.22e-10
DEPP1	ENSG00000165507	0.381116	3.45e-10
FUBP1	ENSG00000162613	0.333212	3.83e-10
IDH2	ENSG00000182054	0.356037	4.33e-10
JPT2	ENSG00000206053	0.387665	5.04e-10
GAS7	ENSG00000007237	0.364334	5.55e-10
LSS	ENSG00000281289	-0.360483	5.94e-10
STAT5A	ENSG00000126561	0.265736	6.32e-10
EBF1	ENSG00000164330	0.48886	6.41e-10
KIF3B	ENSG00000101350	0.436266	6.57e-10
RIMBP2	ENSG00000060709	-1.15538	6.86e-10
PSMB10	ENSG00000205220	-0.492411	8.37e-10
DIXDC1	ENSG00000150764	0.974837	8.47e-10
ACTN1	ENSG00000072110	-0.426931	8.56e-10
IGKC	ENSG00000211592	-0.58069	8.79e-10
KDM3A	ENSG00000115548	-0.489732	9.66e-10
HOXB9	ENSG00000170689	0.476797	1.01e-09
SPN	ENSG00000197471	-0.380005	1.04e-09
PHLDA2	ENSG00000274538	0.69157	1.13e-09
SNX20	ENSG00000167208	-0.455698	1.19e-09
SHROOM3	ENSG00000138771	0.522052	1.32e-09
TMEM198B	ENSG00000182796	-0.526734	1.32e-09
SREBF2	ENSG00000198911	0.332739	1.5e-09
MTSS1	ENSG00000170873	0.363108	1.69e-09
NLRC5	ENSG00000140853	-0.643318	1.83e-09
CLSTN3	ENSG00000139182	-0.444052	1.89e-09
ADAMTS13	ENSG00000281244	-0.582969	1.96e-09
SLC4A5	ENSG00000188687	-1.05043	2.29e-09
TFAP2C	ENSG00000087510	0.768476	2.62e-09
MMGT1	ENSG00000169446	0.715915	2.81e-09
ENTPD1	ENSG00000138185	-0.297501	2.93e-09
ABCA12	ENSG00000144452	1.29323	3.03e-09
TIGIT	ENSG00000181847	0.390492	3.03e-09
ATP8A2	ENSG00000132932	0.702998	3.63e-09
SORD	ENSG00000140263	0.30862	3.96e-09
TMEM184B	ENSG00000198792	0.463642	4.06e-09
HLA-DMB	ENSG00000242386	-0.298275	4.42e-09
PYURF	ENSG00000145337	0.357573	4.53e-09
AHCYL2	ENSG00000158467	0.36716	5.38e-09
TTN	ENSG00000155657	-0.587618	5.59e-09
PIGO	ENSG00000165282	0.434352	7.28e-09
UNC13B	ENSG00000198722	1.67817	7.43e-09
SLC43A3	ENSG00000134802	0.266943	1.05e-08
SLC7A5	ENSG00000103257	-0.3019	1.33e-08
NLRP1	ENSG00000091592	-0.326514	1.52e-08
TFPI	ENSG00000003436	-1.1378	1.56e-08
MEGF6	ENSG00000162591	-0.63823	1.72e-08
VMA21	ENSG00000160131	0.544491	1.83e-08
UBFD1	ENSG00000103353	0.316732	1.89e-08
RABGAP1L	ENSG00000152061	0.397319	2.05e-08
OGT	ENSG00000147162	-0.316724	2.08e-08
DENND5A	ENSG00000184014	0.243463	2.12e-08
ABCG1	ENSG00000160179	-0.608118	2.25e-08
GGT1	ENSG00000100031	-0.360311	2.32e-08
PARP10	ENSG00000178685	-0.353944	2.35e-08
UGCG	ENSG00000148154	0.649825	2.73e-08
FCGBP	ENSG00000281123	-0.720705	2.76e-08
AHSA2P	ENSG00000173209	-0.357156	3e-08
GNAS	ENSG00000087460	-0.282248	3.02e-08
GTPBP1	ENSG00000100226	0.367118	3.1e-08
TNFRSF11A	ENSG00000141655	-0.384719	3.19e-08
DUSP4	ENSG00000120875	0.255885	3.29e-08
TSPOAP1	ENSG00000005379	-0.42165	3.43e-08
PIM2	ENSG00000102096	-0.346903	3.66e-08
CD44	ENSG00000026508	0.258889	3.71e-08
GCNT1	ENSG00000187210	0.700808	4.02e-08
C1orf52	ENSG00000162642	0.694866	4.21e-08
CTSC	ENSG00000109861	-0.314805	4.26e-08
ALDH3A2	ENSG00000072210	0.387586	4.33e-08
AIDA	ENSG00000186063	0.375842	4.42e-08
PTMS	ENSG00000159335	0.317685	4.53e-08
GLG1	ENSG00000090863	-0.415077	4.55e-08
STAG3	ENSG00000066923	-0.457853	4.93e-08
ANKRD10	ENSG00000088448	-0.29204	5.02e-08
KCTD3	ENSG00000136636	-0.480621	5.03e-08
YBX3	ENSG00000060138	0.24784	5.12e-08
GRID1	ENSG00000182771	-0.951438	5.58e-08
ZNF687	ENSG00000143373	-0.425116	5.77e-08
CIITA	ENSG00000179583	-0.284403	5.87e-08
NDEL1	ENSG00000166579	0.379045	8.27e-08
KCNJ13	ENSG00000115474	-1.523	8.48e-08
EED	ENSG00000074266	0.412015	8.8e-08
CBX2	ENSG00000173894	0.308501	9.11e-08
DYNLL2	ENSG00000264364	0.358564	9.21e-08
TLR7	ENSG00000196664	-1.63243	1.02e-07
EZH2	ENSG00000106462	0.286043	1.05e-07
PRKCA	ENSG00000154229	0.340398	1.08e-07
BIN1	ENSG00000136717	-0.360433	1.15e-07
ZNF146	ENSG00000167635	0.3818	1.17e-07
HERC3	ENSG00000138641	0.572745	1.21e-07
SELPLG	ENSG00000110876	-0.31489	1.35e-07
GRHPR	ENSG00000137106	0.29577	1.42e-07
CASP8	ENSG00000064012	-0.359701	1.47e-07
HLA-DPA1	ENSG00000236177	-0.217786	1.58e-07
YEATS4	ENSG00000127337	0.521721	1.72e-07
APOBEC3B	ENSG00000179750	-0.453997	1.73e-07
CXCL10	ENSG00000169245	-0.351305	1.77e-07
TFDP1	ENSG00000198176	0.271902	1.85e-07
MCUB	ENSG00000005059	-0.63887	1.89e-07
LAMA3	ENSG00000053747	1.13158	2.01e-07
SLFN5	ENSG00000166750	-0.446874	2.01e-07
DGKA	ENSG00000065357	-0.352131	2.18e-07
RNF144A	ENSG00000151692	0.29879	2.48e-07
MC1R	ENSG00000258839	-0.593363	2.51e-07
CYTOR	ENSG00000222041	-1.60239	2.55e-07
GPR183	ENSG00000169508	0.911779	2.69e-07
NBPF9	ENSG00000269713	-0.384074	2.74e-07
NCK2	ENSG00000071051	0.35866	2.8e-07
TNFSF10	ENSG00000121858	-0.328433	2.94e-07
HLA-DQA2	ENSG00000231823	-1.49392	3.04e-07
MYO1C	ENSG00000197879	0.257827	3.07e-07
IGLL1	ENSG00000128322	-2.14556	3.14e-07
CYTH1	ENSG00000108669	0.281274	3.17e-07
IGHM	ENSG00000282657	-2.55918	3.74e-07
SENP3	ENSG00000161956	0.245121	3.9e-07
OPTN	ENSG00000123240	-0.436128	4.02e-07
ENOX1	ENSG00000120658	0.471688	4.19e-07
GOLGA2P5	ENSG00000238105	-0.556714	4.26e-07
ORAI2	ENSG00000160991	-0.35523	4.29e-07
RNF207	ENSG00000158286	-0.506288	4.35e-07
CRLF3	ENSG00000176390	0.33061	4.39e-07
SLC25A45	ENSG00000162241	-0.383334	4.61e-07
PTPRS	ENSG00000105426	-0.493669	4.85e-07
NTNG2	ENSG00000196358	-0.981273	5.43e-07
AKNA	ENSG00000106948	-0.277263	5.56e-07
CNTNAP1	ENSG00000108797	-0.395576	5.57e-07
RRBP1	ENSG00000125844	-0.451194	5.59e-07
YPEL5	ENSG00000119801	0.385279	5.52e-07
TCIRG1	ENSG00000110719	-0.318127	6.05e-07
ATP2C1	ENSG00000017260	0.309109	6.3e-07
SLC16A1	ENSG00000155380	0.329118	6.69e-07
TIFA	ENSG00000145365	-0.445911	6.77e-07
AP3S2	ENSG00000157823	0.473574	6.82e-07
ISY1-RAB43	ENSG00000261796	-0.441205	6.82e-07
SNX11	ENSG00000002919	0.286866	7.09e-07
TTLL3	ENSG00000214021	-0.391042	7.61e-07
CHN2	ENSG00000106069	-0.66113	8.06e-07
COL6A1	ENSG00000142156	-1.45545	9.07e-07
MT-ND4	ENSG00000198886	-0.307175	9.22e-07
B2M	ENSG00000166710	-0.301072	9.93e-07
SNORD3B-2	ENSG00000262074	-0.625845	1.01e-06
ISG20	ENSG00000172183	0.560701	1.02e-06
GMIP	ENSG00000089639	-0.407248	1.05e-06
MED24	ENSG00000008838	0.268338	1.06e-06
NRGN	ENSG00000154146	0.604668	1.09e-06
IRF1	ENSG00000125347	-0.339467	1.12e-06
OSBPL3	ENSG00000070882	0.3586	1.12e-06
PGM1	ENSG00000079739	-0.279997	1.12e-06
RHPN1	ENSG00000158106	-0.519088	1.12e-06
MMD	ENSG00000108960	0.420748	1.13e-06
RABL6	ENSG00000196642	-0.304446	1.24e-06
BCAT1	ENSG00000060982	0.290465	1.31e-06
TSPAN2	ENSG00000134198	0.478096	1.33e-06
PLPP1	ENSG00000067113	0.526694	1.39e-06
ATP8B4	ENSG00000104043	0.900594	1.46e-06
ELL2	ENSG00000118985	0.288279	1.47e-06
ARL8B	ENSG00000134108	0.474889	1.58e-06
MRPS6	ENSG00000243927	-0.403743	1.59e-06
EMB	ENSG00000170571	0.328443	1.63e-06
UBALD2	ENSG00000185262	-0.349488	1.62e-06
MID1IP1	ENSG00000165175	0.249241	1.79e-06
LENG8	ENSG00000274305	-0.289324	1.88e-06
TBC1D10C	ENSG00000175463	-0.357788	1.89e-06
LPAR2	ENSG00000064547	-0.443244	1.91e-06
RAD17	ENSG00000276618	0.475404	1.94e-06
TRIM66	ENSG00000166436	-0.625121	1.94e-06
TRIR	ENSG00000123144	0.246233	2.09e-06
MAFG	ENSG00000197063	0.269715	2.12e-06
PSMB8-AS1	ENSG00000204261	-0.450475	2.12e-06
SLX1A-SULT1A3	ENSG00000213599	-0.398072	2.17e-06
ALDH1B1	ENSG00000137124	0.296309	2.2e-06
MRM3	ENSG00000171861	0.32003	2.21e-06
LRRC8C	ENSG00000171488	-0.492013	2.28e-06
PAFAH1B2	ENSG00000168092	0.335722	2.36e-06
PLXNA1	ENSG00000114554	-0.323999	2.46e-06
ZMIZ2	ENSG00000122515	-0.283381	2.63e-06
FAM167A	ENSG00000154319	-0.519191	2.71e-06
SEPTIN1	ENSG00000180096	-0.289629	2.77e-06
RPL27	ENSG00000131469	0.21	2.78e-06
CYP1A2	ENSG00000140505	1.1401	2.79e-06
LTBP1	ENSG00000049323	-0.516994	2.83e-06
MSI2	ENSG00000153944	0.329153	2.84e-06
NFKBIZ	ENSG00000144802	0.316722	2.93e-06
RHEBL1	ENSG00000167550	-0.53081	3.05e-06
TRAF3IP3	ENSG00000009790	-0.256453	3.05e-06
RIPOR2	ENSG00000111913	0.304868	3.09e-06
PPFIBP1	ENSG00000110841	-0.919445	3.15e-06
ENPP2	ENSG00000136960	-0.687864	3.23e-06
MCMBP	ENSG00000197771	0.238866	3.23e-06
CARM1	ENSG00000142453	0.234428	3.25e-06
DERPC	ENSG00000286140	-0.590468	3.48e-06
UBE3C	ENSG00000009335	-0.25104	3.54e-06
ID2	ENSG00000115738	-0.340705	3.55e-06
MCTP2	ENSG00000140563	0.312145	3.7e-06
MCU	ENSG00000156026	0.443083	3.73e-06
VIM	ENSG00000026025	0.175464	3.77e-06
HMSD	ENSG00000221887	0.54064	3.91e-06
EPHB1	ENSG00000154928	-0.374479	4.14e-06
LPIN1	ENSG00000134324	0.312416	4.18e-06
CYTH4	ENSG00000100055	-0.412756	4.33e-06
CHKB-CPT1B	ENSG00000254413	-0.510149	4.67e-06
TBC1D16	ENSG00000167291	0.547891	4.97e-06
CYB5A	ENSG00000166347	0.373582	5.07e-06
MIDN	ENSG00000167470	-0.439662	5.12e-06
KDM5D	ENSG00000012817	-0.262606	5.15e-06
CHEK1	ENSG00000149554	0.354479	5.23e-06
STX2	ENSG00000111450	0.283299	5.38e-06
TRIM14	ENSG00000106785	-0.266046	5.55e-06
PTPN7	ENSG00000143851	-0.240318	5.58e-06
TUBB	ENSG00000227739	0.172056	5.84e-06
NCOA5	ENSG00000124160	-0.229501	5.94e-06
NUCB2	ENSG00000070081	-0.396594	5.94e-06
PRKCE	ENSG00000171132	0.276744	6.07e-06
GUSB	ENSG00000169919	-0.288691	6.1e-06
DDX4	ENSG00000152670	-0.481545	6.17e-06
MSANTD4	ENSG00000170903	0.377197	6.17e-06
OLMALINC	ENSG00000235823	-0.498192	6.32e-06
DHRS2	ENSG00000100867	0.222167	6.46e-06
FN3KRP	ENSG00000141560	0.329525	6.51e-06
RBPMS	ENSG00000157110	0.62206	6.78e-06
GOLGA8A	ENSG00000175265	-0.358414	6.81e-06
SDHD	ENSG00000204370	0.305876	7.23e-06
FCER2	ENSG00000104921	-0.885071	7.35e-06
HSDL1	ENSG00000103160	-0.415546	7.72e-06
TMEM175	ENSG00000127419	-0.391883	7.73e-06
MRNIP	ENSG00000283918	-0.449061	7.8e-06
TBL1XR1	ENSG00000177565	0.364645	8.19e-06
AP1S3	ENSG00000152056	0.45848	8.37e-06
NBPF8	ENSG00000270231	-0.427272	8.62e-06
CCL17	ENSG00000102970	-1.25374	8.79e-06
DNMT3A	ENSG00000119772	-0.591615	8.81e-06
REXO4	ENSG00000148300	0.301861	8.92e-06
CBX5	ENSG00000094916	-0.27647	9e-06
COL9A2	ENSG00000049089	-0.254175	9.24e-06
CCNG2	ENSG00000138764	0.56705	9.48e-06
ERP29	ENSG00000089248	-0.250117	9.54e-06
IFIT2	ENSG00000119922	0.788697	9.45e-06
NPIPB12	ENSG00000169203	-0.521774	9.54e-06
WHRN	ENSG00000095397	-0.306632	9.53e-06
ODAPH	ENSG00000174792	1.22476	9.57e-06
KIF21B	ENSG00000116852	-0.309248	1.01e-05
TENM3	ENSG00000218336	-0.355307	1.02e-05
PCBP3	ENSG00000183570	-0.34062	1.03e-05
SLC25A32	ENSG00000164933	0.422472	1.04e-05
TYMP	ENSG00000025708	-0.330088	1.04e-05
C1QBP	ENSG00000108561	0.213816	1.05e-05
BTN2A2	ENSG00000124508	-0.262371	1.08e-05
CAMK4	ENSG00000152495	-0.263738	1.1e-05
NFKBIA	ENSG00000100906	0.198545	1.11e-05
SH2B3	ENSG00000111252	0.410083	1.14e-05
ARPIN-AP3S2	ENSG00000250021	0.852468	1.15e-05
ARPC2	ENSG00000163466	0.238033	1.17e-05
PLEKHA2	ENSG00000169499	0.422725	1.21e-05
CORO2A	ENSG00000106789	-0.944538	1.25e-05
UBE2L6	ENSG00000156587	-0.274711	1.26e-05
CD9	ENSG00000010278	0.521475	1.29e-05
DENND11	ENSG00000257093	0.224841	1.29e-05
NOL11	ENSG00000130935	0.292876	1.29e-05
M6PR	ENSG00000003056	0.222121	1.31e-05
SGMS1	ENSG00000198964	-0.639777	1.31e-05
YWHAQ	ENSG00000134308	0.227708	1.31e-05
SH2D3C	ENSG00000095370	-0.344735	1.34e-05
CTTN	ENSG00000288401	0.235583	1.35e-05
SPOCK2	ENSG00000107742	0.233661	1.37e-05
STAT5B	ENSG00000173757	0.188912	1.44e-05
VPS37B	ENSG00000139722	0.431908	1.44e-05
MTND6P4	ENSG00000249119	-0.656059	1.49e-05
SEPTIN6	ENSG00000125354	-0.204485	1.52e-05
ATP2B1	ENSG00000070961	0.327814	1.53e-05
RPL26	ENSG00000161970	0.184184	1.54e-05
SAMSN1	ENSG00000155307	0.404137	1.57e-05
NME1	ENSG00000239672	0.22268	1.58e-05
CHST2	ENSG00000175040	-0.388169	1.61e-05
DPM3	ENSG00000179085	0.362722	1.62e-05
ST8SIA4	ENSG00000113532	-0.293009	1.63e-05
ARRB1	ENSG00000137486	-0.332311	1.65e-05
QPRT	ENSG00000103485	-0.767434	1.69e-05
METTL2A	ENSG00000087995	0.353246	1.72e-05
HLA-DPB1	ENSG00000230763	-0.217206	1.76e-05
BICDL1	ENSG00000135127	-0.712329	1.84e-05
ELMO1	ENSG00000155849	0.196326	1.9e-05
LINC02604	ENSG00000273142	-0.708734	1.91e-05
PRR5L	ENSG00000135362	0.254702	1.97e-05
STAG3L5P-PVRIG2P-PILRB	ENSG00000272752	-0.41485	2.02e-05
RPL38	ENSG00000172809	0.198707	2.17e-05
ANKRD13D	ENSG00000172932	-0.263049	2.19e-05
BPGM	ENSG00000172331	0.340896	2.2e-05
XPO6	ENSG00000169180	0.200388	2.26e-05
BMP2K	ENSG00000138756	-0.286633	2.27e-05
AUH	ENSG00000148090	-0.389442	2.34e-05
WFDC1	ENSG00000103175	0.207659	2.35e-05
IL32	ENSG00000008517	-0.206406	2.36e-05
EVL	ENSG00000196405	-0.279944	2.4e-05
C9orf139	ENSG00000180539	-0.436057	2.45e-05
PSMG3-AS1	ENSG00000230487	-0.48634	2.46e-05
GPN3	ENSG00000111231	0.398209	2.54e-05
LARP4B	ENSG00000107929	0.238488	2.56e-05
MTMR12	ENSG00000150712	0.358655	2.57e-05
FBXW2	ENSG00000119402	0.303634	2.59e-05
ASF1B	ENSG00000288210	0.204741	2.69e-05
ZNF276	ENSG00000158805	-0.30912	2.72e-05
EID1	ENSG00000255302	0.252451	2.73e-05
F8A1	ENSG00000288722	0.320268	2.78e-05
MYO3B	ENSG00000071909	0.327969	2.78e-05
APLP2	ENSG00000084234	0.22608	2.97e-05
RASGRP3	ENSG00000152689	-0.426811	3.06e-05
PNPLA8	ENSG00000135241	0.490517	3.14e-05
RGL2	ENSG00000228736	-0.326456	3.18e-05
ZBTB37	ENSG00000185278	-0.536741	3.27e-05
TRIO	ENSG00000038382	-0.289244	3.33e-05
SLC9B2	ENSG00000164038	0.28133	3.38e-05
SINHCAF	ENSG00000139146	0.279613	3.43e-05
LIMD2	ENSG00000136490	-0.224374	3.51e-05
TMEM109	ENSG00000110108	0.214522	3.57e-05
NEDD8	ENSG00000285246	0.241215	3.59e-05
HSPG2	ENSG00000142798	0.275278	3.66e-05
FMR1	ENSG00000102081	0.372769	3.67e-05
PLCB2	ENSG00000137841	-0.271427	3.73e-05
MVB12B	ENSG00000196814	-0.311204	3.81e-05
BTN3A2	ENSG00000186470	-0.258028	3.82e-05
PELI1	ENSG00000197329	-0.557873	3.94e-05
WASH5P	ENSG00000282458	-0.447058	3.97e-05
PSMB8	ENSG00000230669	-0.184911	4.02e-05
CHAF1B	ENSG00000159259	0.261941	4.07e-05
BTG1	ENSG00000133639	-0.248391	4.11e-05
HSBP1	ENSG00000230989	0.348318	4.1e-05
PRRT3	ENSG00000163704	0.349494	4.12e-05
RGS12	ENSG00000159788	0.458754	4.11e-05
CASZ1	ENSG00000130940	0.429593	4.13e-05
PIEZO2	ENSG00000154864	-0.53547	4.14e-05
SSBP2	ENSG00000145687	-0.642382	4.18e-05
RICTOR	ENSG00000164327	-0.511457	4.31e-05
AGO2	ENSG00000123908	0.309955	4.38e-05
GOSR2	ENSG00000108433	0.290495	4.39e-05
EME2	ENSG00000197774	-0.330038	4.49e-05
BTN3A1	ENSG00000026950	-0.309536	4.55e-05
MT-CO3	ENSG00000198938	-0.243638	4.53e-05
ZCCHC3	ENSG00000247315	0.292358	4.54e-05
RTCB	ENSG00000100220	0.207013	4.62e-05
TEX19	ENSG00000182459	-0.865992	4.67e-05
NUDT4	ENSG00000173598	0.305309	4.77e-05
SMARCA2	ENSG00000080503	-0.260799	4.78e-05
SELL	ENSG00000188404	-0.408584	4.98e-05
FAM168A	ENSG00000054965	-0.360451	5.11e-05
ITPRIPL1	ENSG00000198885	-0.680274	5.13e-05
GDF11	ENSG00000135414	-0.229899	5.16e-05
CASP7	ENSG00000165806	-0.693794	5.31e-05
HDAC10	ENSG00000100429	-0.270004	5.41e-05
MAFG-DT	ENSG00000265688	0.886045	5.43e-05
PIF1	ENSG00000140451	-0.25035	5.49e-05
PSEN2	ENSG00000143801	0.566588	5.53e-05
HOXA11-AS	ENSG00000240990	-0.408974	5.58e-05
AK1	ENSG00000106992	-0.404596	5.61e-05
ABHD17C	ENSG00000136379	0.349743	5.91e-05
EOMES	ENSG00000163508	-1.33397	5.92e-05
RMI2	ENSG00000175643	0.284947	5.99e-05
SNRPN	ENSG00000128739	-0.224454	6.18e-05
DHRS7	ENSG00000100612	0.251391	6.22e-05
RASSF3	ENSG00000153179	0.351273	6.21e-05
NSUN5P1	ENSG00000223705	-0.259946	6.32e-05
VOPP1	ENSG00000154978	0.196209	6.33e-05
TK2	ENSG00000166548	-0.38896	6.53e-05
ATP8A1	ENSG00000124406	-0.36509	6.74e-05
C19orf54	ENSG00000188493	-0.396732	6.83e-05
MRPL30	ENSG00000185414	0.33695	6.83e-05
PDRG1	ENSG00000088356	0.26661	6.83e-05
RGS14	ENSG00000169220	0.207282	6.85e-05
VAT1	ENSG00000108828	0.238006	6.95e-05
PRDM2	ENSG00000116731	0.287247	7.01e-05
S100A13	ENSG00000189171	-0.46943	7.03e-05
PABPC1L	ENSG00000101104	-0.324432	7.27e-05
ERAP1	ENSG00000164307	0.330136	7.37e-05
TMEM97	ENSG00000109084	0.26474	7.49e-05
SLC9A3-AS1	ENSG00000225138	-0.292078	7.54e-05
TPP1	ENSG00000166340	-0.259537	7.63e-05
DCPS	ENSG00000110063	0.238694	7.83e-05
BTBD1	ENSG00000064726	0.283532	7.96e-05
PILRB	ENSG00000121716	-0.33821	8.15e-05
FLRT3	ENSG00000125848	-0.401627	8.17e-05
ZDHHC11	ENSG00000188818	-0.537089	8.33e-05
SELENOK	ENSG00000113811	0.341731	8.46e-05
THEMIS	ENSG00000172673	0.341977	8.6e-05
HLA-DMA	ENSG00000243189	-0.197192	8.69e-05
IDUA	ENSG00000127415	-0.376266	8.69e-05
MPZ	ENSG00000158887	0.18403	8.75e-05
TBL1X	ENSG00000101849	-1.10994	8.8e-05
GOT2	ENSG00000125166	0.178357	8.89e-05
MTHFD2	ENSG00000065911	0.217915	8.88e-05
DNHD1	ENSG00000179532	-0.522868	8.96e-05
ARHGAP23	ENSG00000275832	-0.458136	9.19e-05
DGAT2	ENSG00000062282	0.315448	9.33e-05
TSPAN33	ENSG00000158457	0.310821	9.33e-05
DCAF8	ENSG00000132716	-0.208766	9.37e-05
C1RL-AS1	ENSG00000288352	-0.544491	9.44e-05
ATPAF1	ENSG00000123472	0.302898	9.54e-05
CPT1B	ENSG00000205560	-0.3375	9.53e-05
STK40	ENSG00000196182	0.253062	9.56e-05
CAAP1	ENSG00000120159	0.434726	9.63e-05
HERPUD1	ENSG00000051108	-0.264552	9.62e-05
PITPNM1	ENSG00000110697	-0.267297	9.77e-05
TTF2	ENSG00000116830	0.226665	9.96e-05
RAN	ENSG00000132341	0.173186	0.000100279
SRP68	ENSG00000167881	0.187478	0.000100248
TNFAIP2	ENSG00000185215	-0.75649	0.000100136
NDUFAF8	ENSG00000224877	0.239027	0.000101176
TNFRSF14-AS1	ENSG00000238164	-0.37264	0.000101769
VKORC1	ENSG00000167397	0.296968	0.000101709
AP2B1	ENSG00000006125	0.178568	0.000102246
ITGAM	ENSG00000169896	-0.331177	0.000102381
CFTR	ENSG00000001626	0.803319	0.000104225
TGFBR2	ENSG00000163513	-0.429582	0.000107007
REEP4	ENSG00000168476	0.243361	0.000108362
AGAP6	ENSG00000204149	-0.503863	0.0001088
GATC	ENSG00000257218	0.303312	0.00010968
NQO1	ENSG00000181019	-0.293791	0.000109613
FTH1	ENSG00000167996	-0.179299	0.000111076
IQGAP2	ENSG00000145703	-0.537411	0.000111879
CSTF2T	ENSG00000177613	0.236012	0.000113856
RBM38	ENSG00000132819	0.240777	0.000113812
RNF19A	ENSG00000034677	-0.412945	0.000115477
NPC2	ENSG00000119655	-0.31891	0.000116218
API5	ENSG00000166181	0.260294	0.000121127
IKBKE	ENSG00000263528	-0.337441	0.000120795
RASGRP1	ENSG00000172575	-0.6661	0.000124076
ICAM5	ENSG00000105376	-0.813956	0.000124343
TSPAN7	ENSG00000156298	0.464412	0.000126871
SAMHD1	ENSG00000101347	-0.275183	0.000127795
OAS2	ENSG00000111335	-0.346136	0.000129782
TP53BP2	ENSG00000143514	0.216636	0.000130471
C12orf75	ENSG00000235162	0.214756	0.000132445
TLK2	ENSG00000146872	0.252981	0.000132865
CLNS1A	ENSG00000074201	0.232789	0.000133658
DNAJC18	ENSG00000288275	-0.394814	0.00013363
FLCN	ENSG00000154803	-0.272419	0.000134049
CCDC124	ENSG00000007080	0.219237	0.00013586
ZBTB10	ENSG00000205189	0.406565	0.000135742
GBP4	ENSG00000162654	-0.282004	0.000137207
HRAS	ENSG00000174775	0.253512	0.00013747
KDM5B	ENSG00000117139	-0.337203	0.000137935
TNFRSF14	ENSG00000157873	-0.280359	0.000138107
KPNA2	ENSG00000182481	0.174168	0.000138656
SCNN1D	ENSG00000162572	-0.517296	0.000139542
BIRC5	ENSG00000089685	0.233727	0.000140377
DHRS11	ENSG00000275397	0.334945	0.000141032
PHLDA1	ENSG00000139289	-0.622491	0.000142837
ADA2	ENSG00000093072	-0.327817	0.000145963
FAM193B	ENSG00000146067	-0.281488	0.000146359
CCDC43	ENSG00000180329	0.347617	0.000147474
PRMT1	ENSG00000126457	0.188121	0.000149938
TMEM203	ENSG00000187713	0.243159	0.000153104
GOLGA6L9	ENSG00000274320	-0.567724	0.000153432
CCDC6	ENSG00000108091	0.228854	0.00016178
ELP2	ENSG00000134759	0.243312	0.000161698
NPIPA1	ENSG00000281994	-0.22763	0.000163692
CDC6	ENSG00000094804	0.23804	0.00016554
SH3BP5	ENSG00000131370	-0.311342	0.000166218
PDCD5	ENSG00000105185	0.277389	0.000171178
SLC27A2	ENSG00000140284	0.377699	0.000171951
TIMP1	ENSG00000102265	-0.305628	0.000176564
AKT3	ENSG00000275199	-0.366919	0.000178838
UHMK1	ENSG00000152332	0.289366	0.000178827
SRD5A3	ENSG00000128039	0.308251	0.000179424
MRPS7	ENSG00000125445	0.194269	0.000188269
PHF1	ENSG00000112511	-0.332421	0.00018928
RRS1	ENSG00000179041	0.24371	0.00018907
LST1	ENSG00000204482	-0.38598	0.000190873
HDGF	ENSG00000143321	0.161168	0.00019167
COMT	ENSG00000093010	0.195077	0.000192316
DHX33	ENSG00000005100	0.234373	0.000192356
MT-ND1	ENSG00000198888	-0.251031	0.000192806
RNF145	ENSG00000145860	0.206791	0.000193171
MGST3	ENSG00000143198	0.226843	0.000194183
TUBB6	ENSG00000176014	0.226792	0.000196161
TRIAP1	ENSG00000170855	0.333099	0.000196933
ENC1	ENSG00000171617	-0.661661	0.000197361
PAK1	ENSG00000149269	0.240052	0.000198006
MICAL1	ENSG00000135596	-0.274802	0.00020038
SLC29A1	ENSG00000112759	0.202465	0.000201884
BROX	ENSG00000162819	0.353693	0.000204719
CCM2	ENSG00000136280	-0.258516	0.000208165
CENPX	ENSG00000169689	0.223999	0.000210898
GID4	ENSG00000141034	0.322858	0.000210413
GTF2H2B	ENSG00000226259	0.369642	0.000210192
PTCH1	ENSG00000185920	-0.745724	0.000211037
RBL1	ENSG00000080839	0.324463	0.000210346
ASMTL	ENSG00000169093	-0.179861	0.000215615
HCST	ENSG00000126264	-0.415578	0.000216547
PRDX3	ENSG00000165672	0.18749	0.000220269
DPP8	ENSG00000074603	0.298181	0.000223334
ACAP3	ENSG00000131584	-0.244943	0.000228981
PELI2	ENSG00000139946	0.639402	0.000229167
PAQR6	ENSG00000160781	-0.508822	0.00022992
LINC00174	ENSG00000179406	-0.554427	0.000230457
ADAMTS9	ENSG00000163638	1.01905	0.000230918
RAB9A	ENSG00000123595	0.247158	0.000236975
ENO3	ENSG00000108515	-0.364946	0.000240038
NET1	ENSG00000173848	0.248893	0.000244394
GNA13	ENSG00000120063	0.270818	0.000251791
EDEM3	ENSG00000116406	-0.350162	0.00025558
PSMC3IP	ENSG00000131470	0.292807	0.000255967
MRPL12	ENSG00000262814	0.193867	0.000258886
TDRD7	ENSG00000196116	0.279259	0.000262405
EIF5A	ENSG00000132507	0.156785	0.000264708
OTOAP1	ENSG00000257838	0.908061	0.000266562
ITGAL	ENSG00000005844	-0.20499	0.000268215
COLGALT2	ENSG00000198756	0.356324	0.000270581
PTP4A3	ENSG00000184489	0.289993	0.00027128
DOCK3	ENSG00000088538	-0.487392	0.000275191
DPYD	ENSG00000188641	-0.379666	0.000276798
AURKB	ENSG00000178999	0.171898	0.000277327
MOCOS	ENSG00000075643	-1.10023	0.000278764
DEDD	ENSG00000158796	0.296	0.000280831
MFGE8	ENSG00000140545	-0.280294	0.000283529
AFAP1	ENSG00000196526	0.247544	0.000289834
GMFG	ENSG00000130755	-0.198973	0.000290329
OLFML2A	ENSG00000185585	-0.724949	0.0002899
EPOP	ENSG00000273604	0.210993	0.000291385
HMGB3	ENSG00000029993	0.290821	0.000292188
MFSD13A	ENSG00000138111	0.367399	0.000296583
CMTM3	ENSG00000140931	-0.200399	0.000297912
TMEM101	ENSG00000091947	0.239426	0.000300343
ARF4	ENSG00000168374	0.293892	0.000302052
ITIH4	ENSG00000055955	-1.06223	0.000302503
NCKAP1	ENSG00000061676	0.374123	0.000301631
PATL2	ENSG00000229474	-1.00573	0.000302339
AMD1	ENSG00000123505	0.295404	0.000308474
DARS2	ENSG00000117593	0.20246	0.000309745
TRBC1	ENSG00000281981	-0.69424	0.000312033
ZDHHC3	ENSG00000163812	0.271879	0.000312455
MTRNR2L8	ENSG00000255823	-0.612768	0.000313189
PRKAR2A	ENSG00000114302	-0.253131	0.000313813
IL16	ENSG00000172349	-0.263283	0.000315723
PSMB5	ENSG00000100804	0.208181	0.000319116
ACAP1	ENSG00000072818	-0.186128	0.000325054
CRKL	ENSG00000099942	0.202758	0.000324731
MT-CYB	ENSG00000198727	-0.25263	0.00032425
SRP72	ENSG00000174780	0.214088	0.00032692
CCNL2	ENSG00000221978	-0.208963	0.000328411
FAN1	ENSG00000198690	-0.332425	0.000331666
PCIF1	ENSG00000100982	0.273755	0.000331552
RHBDD3	ENSG00000100263	-0.268457	0.000331294
IL3RA	ENSG00000185291	-0.231177	0.000335458
SLC25A25-AS1	ENSG00000234771	-0.4017	0.000336583
TMEM238	ENSG00000233493	0.395023	0.000340293
TRPM6	ENSG00000119121	-0.445262	0.000342092
CENPS-CORT	ENSG00000251503	-1.31479	0.000343704
KDM6B	ENSG00000132510	0.296026	0.000345938
LRRC61	ENSG00000127399	-0.314653	0.000346768
CCDC9B	ENSG00000188549	-0.508309	0.000348891
SQLE	ENSG00000104549	0.231933	0.000350332
QKI	ENSG00000112531	0.262359	0.000354405
KLF6	ENSG00000067082	0.207905	0.000356035
ACVR2B	ENSG00000114739	0.386052	0.000361378
LYPLA1	ENSG00000120992	0.279651	0.000362855
SLC25A11	ENSG00000108528	0.193611	0.000364358
FAM171A1	ENSG00000148468	0.48528	0.000366051
LARGE1	ENSG00000133424	-0.792375	0.000367698
WDR45B	ENSG00000141580	0.198035	0.000370928
PPP1R3E	ENSG00000235194	-0.295364	0.000373901
RFC3	ENSG00000133119	0.268778	0.000373704
TSC22D4	ENSG00000166925	-0.210019	0.000373778
ACYP1	ENSG00000119640	0.379708	0.000375887
AP1G2	ENSG00000213983	-0.202938	0.000375585
SLC44A2	ENSG00000129353	0.315762	0.000386043
SFMBT2	ENSG00000198879	-0.454792	0.00038941
LDLR	ENSG00000130164	-0.21555	0.00039255
DHX40	ENSG00000108406	0.266378	0.000398897
ZNF692	ENSG00000171163	-0.278528	0.000401683
YJEFN3	ENSG00000250067	-0.31775	0.000405709
CSF2RB	ENSG00000100368	0.227306	0.000407641
ISG15	ENSG00000187608	0.4492	0.000407787
KRT7	ENSG00000135480	0.22839	0.000415753
CNTNAP2	ENSG00000174469	-0.451476	0.000417541
GLO1	ENSG00000124767	0.263571	0.000426997
PYCR1	ENSG00000183010	0.201844	0.00043115
RGPD3	ENSG00000153165	-0.245967	0.00043327
SCART1	ENSG00000214279	-0.234706	0.000434372
TMEM158	ENSG00000249992	0.647187	0.000435825
HNRNPLL	ENSG00000143889	0.252725	0.000437626
RNF14	ENSG00000013561	0.314965	0.000439699
SYNGR2	ENSG00000108639	0.169821	0.000440544
NPIPB11	ENSG00000254206	-0.769541	0.000444472
CRIP1	ENSG00000213145	-0.184359	0.000446889
STK17A	ENSG00000164543	-0.256094	0.000453817
RUVBL1	ENSG00000175792	0.185052	0.00047457
INPP5D	ENSG00000168918	-0.206067	0.000479284
RPS25	ENSG00000118181	0.164832	0.000491053
SMARCE1	ENSG00000073584	0.18432	0.000492652
CCDC18-AS1	ENSG00000223745	-0.444662	0.000496548
CD63	ENSG00000135404	-0.175545	0.000497438
RFLNB	ENSG00000283979	-0.201496	0.000498111
CDK6	ENSG00000105810	-0.21935	0.00050268
RN7SKP203	ENSG00000200488	-1.30862	0.000504702
PSMB6	ENSG00000142507	0.180836	0.000507657
ARHGAP25	ENSG00000163219	0.298438	0.000517084
TMC6	ENSG00000141524	-0.345196	0.000517251
STAT3	ENSG00000168610	0.183112	0.000518006
FMNL1	ENSG00000184922	-0.16648	0.000521738
TMEM161B-AS1	ENSG00000247828	-0.6164	0.000522679
CAPN15	ENSG00000103326	-0.21949	0.00052539
NME4	ENSG00000103202	0.274937	0.000526324
CENPI	ENSG00000102384	0.438294	0.000528432
CD55	ENSG00000196352	0.21374	0.000529422
JADE2	ENSG00000043143	-0.225933	0.000536224
RPL14	ENSG00000188846	0.144861	0.000549333
SF3B5	ENSG00000169976	0.202011	0.000550204
SLC9A3R1	ENSG00000109062	-0.163089	0.000552846
USP46	ENSG00000109189	0.362955	0.000554243
SERPINB8	ENSG00000166401	0.314372	0.000557829
GNA15	ENSG00000060558	0.21679	0.000562109
MAP2K3	ENSG00000034152	0.198961	0.000562767
MYC	ENSG00000136997	0.169882	0.00055999
NEDD9	ENSG00000111859	0.208717	0.000560091
STAG3L5P	ENSG00000242294	-0.447892	0.000562736
TRRAP	ENSG00000196367	-0.271421	0.00056272
CDC42	ENSG00000070831	0.238924	0.000569761
ATG13	ENSG00000175224	0.211078	0.000572241
TLCD3A	ENSG00000167695	0.304142	0.000580956
CYBA	ENSG00000051523	-0.179789	0.000585062
CARHSP1	ENSG00000153048	-0.247317	0.000605411
ACTR8	ENSG00000113812	0.268279	0.000610495
ARHGDIA	ENSG00000141522	0.15175	0.000612698
ABCD1	ENSG00000101986	-0.271923	0.000614116
UPF3B	ENSG00000125351	0.28019	0.000615863
CAMK1	ENSG00000134072	0.277028	0.000618435
TLCD3B	ENSG00000149926	-0.774857	0.000618198
AFDN	ENSG00000130396	-0.208249	0.000620936
GCSAM	ENSG00000174500	-0.276477	0.000629339
FREM2	ENSG00000150893	0.355225	0.000645223
PPM1A	ENSG00000100614	0.234554	0.000650586
RSRP1	ENSG00000117616	-0.235584	0.000653865
KCNA6	ENSG00000151079	-0.562659	0.000656659
CDH1	ENSG00000039068	0.194699	0.000661562
ECSIT	ENSG00000130159	0.210092	0.000662472
STK32C	ENSG00000165752	0.270534	0.000662377
MRPL46	ENSG00000259494	0.258234	0.00066411
PSME3	ENSG00000131467	0.169048	0.000665084
KLF7	ENSG00000118263	0.410046	0.00066913
FTH1P20	ENSG00000226564	-0.392626	0.000678068
GOLGA8B	ENSG00000215252	-0.199138	0.000678766
PNMA3	ENSG00000183837	-0.512502	0.000678459
IFI35	ENSG00000068079	-0.382192	0.000691298
ICAM1	ENSG00000090339	0.178236	0.000693609
MT-CO2	ENSG00000198712	-0.209771	0.000695007
GAPDH	ENSG00000111640	-0.158233	0.000700944
FBXO41	ENSG00000163013	-0.232048	0.000707893
PLP2	ENSG00000102007	0.212612	0.00071353
RACGAP1	ENSG00000161800	0.184883	0.000713155
PTPRCAP	ENSG00000213402	-0.26763	0.000717563
NBPF26	ENSG00000273136	-0.307477	0.000723379
PTGES	ENSG00000148344	0.333922	0.000730025
FOXN3	ENSG00000053254	-0.178051	0.00073792
RAD54B	ENSG00000197275	0.583864	0.000737928
CFAP410	ENSG00000160226	-0.264825	0.000742428
MIR155HG	ENSG00000234883	0.258568	0.000743178
SEC14L1	ENSG00000129657	0.192429	0.000745146
WDTC1	ENSG00000142784	0.230256	0.000744464
TAX1BP3	ENSG00000213977	0.303507	0.000751336
S100A6	ENSG00000197956	0.166711	0.000754233
TSR1	ENSG00000167721	0.167042	0.000754315
MYH3	ENSG00000109063	-0.658959	0.000755916
PHB	ENSG00000167085	0.180739	0.000757035
CASC3	ENSG00000108349	0.174089	0.000770088
SRPK2	ENSG00000135250	-0.221576	0.000769313
EMC10	ENSG00000161671	0.18851	0.000787128
NME2	ENSG00000243678	0.157842	0.000790875
UBE2C	ENSG00000175063	0.198815	0.000797397
CAMK1D	ENSG00000183049	0.194445	0.000805745
CDK2	ENSG00000123374	0.188339	0.000813468
MIAT	ENSG00000225783	-0.245701	0.000834073
MTCO1P12	ENSG00000237973	-0.284603	0.000833824
ATP5MC1	ENSG00000159199	0.198132	0.000835552
COL7A1	ENSG00000114270	-0.513753	0.000843586
CWC27	ENSG00000153015	0.361942	0.000846593
MDC1	ENSG00000225589	-0.227879	0.000846916
GPX1	ENSG00000233276	0.167527	0.000849505
MTMR6	ENSG00000139505	0.242528	0.000854263
FTX	ENSG00000230590	-0.486011	0.000865333
FBL	ENSG00000105202	0.156523	0.000869665
RNPS1	ENSG00000205937	0.149878	0.000874703
SKA1	ENSG00000154839	0.317983	0.000880003
HNRNPA0	ENSG00000177733	0.144762	0.000882747
SMIM10L1	ENSG00000262986	0.276126	0.000884475
NCS1	ENSG00000107130	0.223605	0.000893019
SNHG19	ENSG00000260260	0.281614	0.000901568
MATN4	ENSG00000124159	-0.21694	0.000906953
SGSM3	ENSG00000100359	-0.223825	0.000926457
SHFL	ENSG00000130813	-0.330637	0.000927426
PSMD11	ENSG00000108671	0.188688	0.00093096
SLC25A35	ENSG00000125434	-0.360498	0.000947456
MRPL58	ENSG00000167862	0.28239	0.000951393
PDHB	ENSG00000168291	0.200012	0.000950796
PSMB9	ENSG00000240065	-0.201029	0.000951328
NSUN4	ENSG00000117481	0.282151	0.000954757
TMPO	ENSG00000120802	0.184809	0.000956725
NRBP1	ENSG00000115216	-0.184627	0.000962772
MRPL38	ENSG00000204316	0.177826	0.000973969
PRMT3	ENSG00000185238	0.246634	0.000973826
FDFT1	ENSG00000079459	0.173222	0.000976721
RBCK1	ENSG00000125826	0.230562	0.000980856
FTSJ3	ENSG00000108592	0.185309	0.00098459
ZNF827	ENSG00000151612	0.251031	0.000988708
PTPRM	ENSG00000173482	0.586022	0.000991615
USP6NL	ENSG00000148429	-0.278377	0.000992717
LHFPL5	ENSG00000197753	-0.694679	0.00100111
CREBBP	ENSG00000005339	-0.261024	0.0010071
PREPL	ENSG00000138078	0.288526	0.00100958
NBEAL2	ENSG00000160796	-0.209288	0.00101243
STT3A	ENSG00000134910	0.163184	0.00101263
CREB3L3	ENSG00000060566	-0.500299	0.00102128
IKZF3	ENSG00000161405	0.264934	0.00102032
SNHG14	ENSG00000224078	-0.225714	0.00101902
FTLP3	ENSG00000226608	-0.589846	0.00102362
SLIT3	ENSG00000184347	0.940197	0.00102544
SERP1	ENSG00000120742	0.194414	0.00102774
MICOS10-NBL1	ENSG00000270136	0.584718	0.00103615
ENDOG	ENSG00000167136	0.338229	0.00105547
RPS23	ENSG00000186468	0.14573	0.00105526
NRROS	ENSG00000174004	-0.293066	0.00105959
IL11RA	ENSG00000137070	-0.466106	0.00106288
SAMD9	ENSG00000205413	-0.257966	0.00107099
LINC01132	ENSG00000227630	-0.452194	0.00108667
MARF1	ENSG00000277140	-0.240029	0.00108733
ORMDL3	ENSG00000172057	0.164494	0.00110105
CLEC2D	ENSG00000069493	-0.243581	0.0011062
DNAJC7	ENSG00000168259	0.232273	0.00110577
SBF2	ENSG00000133812	0.298611	0.00110631
TMEM14A	ENSG00000096092	0.260377	0.00110724
ZNF76	ENSG00000065029	-0.251304	0.00111007
TMBIM1	ENSG00000135926	0.175325	0.00111144
DSCC1	ENSG00000136982	0.339017	0.00112099
TACO1	ENSG00000136463	0.229081	0.00112976
PRPSAP2	ENSG00000141127	0.227969	0.0011331
DUSP5	ENSG00000138166	0.353606	0.00113574
CD302	ENSG00000241399	-1.02049	0.00114386
IER5	ENSG00000162783	0.173057	0.0011472
FTH1P10	ENSG00000223361	-0.344003	0.00115235
BUB3	ENSG00000154473	0.169471	0.00116447
CD47	ENSG00000196776	0.227633	0.00116335
CD81	ENSG00000110651	0.158198	0.0011757
EPS15	ENSG00000085832	0.205253	0.0011765
GIPR	ENSG00000010310	-0.603389	0.00117713
SLC39A6	ENSG00000141424	0.217637	0.0011804
DPYSL2	ENSG00000092964	0.179823	0.00118831
PTK2	ENSG00000169398	0.410867	0.00118732
SMARCD2	ENSG00000108604	0.149041	0.00118659
SEC11C	ENSG00000166562	0.189459	0.00119076
TSPOAP1-AS1	ENSG00000265148	-0.18183	0.00119283
GSDMD	ENSG00000104518	-0.351004	0.00120141
CKS1B	ENSG00000173207	0.196922	0.00120309
TRIM47	ENSG00000132481	0.228131	0.00120676
PMAIP1	ENSG00000141682	0.217813	0.00121298
RTEL1-TNFRSF6B	ENSG00000026036	-0.391975	0.00123102
TBRG1	ENSG00000154144	0.250999	0.00123054
COTL1	ENSG00000103187	0.298432	0.00123328
HAUS4	ENSG00000092036	0.213706	0.00123796
NUP85	ENSG00000125450	0.182777	0.00123698
OSTF1	ENSG00000134996	-0.258193	0.00124317
LINC00426	ENSG00000238121	-0.966492	0.00124526
RAB28	ENSG00000157869	0.353304	0.00125317
KCND1	ENSG00000102057	-0.423843	0.00126056
PPA1	ENSG00000180817	0.223032	0.00129968
LMBR1	ENSG00000105983	0.230556	0.00131236
CASP9	ENSG00000132906	-0.404001	0.00131658
PCCB	ENSG00000114054	0.194702	0.00131877
RHBDF2	ENSG00000129667	0.290072	0.00132175
OXSR1	ENSG00000172939	0.186076	0.00132376
FEN1	ENSG00000168496	0.179956	0.00132945
PHAX	ENSG00000164902	0.245694	0.00133221
BMI1	ENSG00000168283	0.275304	0.0013414
NEIL1	ENSG00000140398	-0.436008	0.00134069
CCDC78	ENSG00000162004	-0.312988	0.00134484
MBD6	ENSG00000166987	-0.250611	0.00135233
MFSD6	ENSG00000151690	0.221046	0.00135643
ELF1	ENSG00000120690	-0.192345	0.00136521
TUBGCP6	ENSG00000128159	-0.255241	0.001366
BCL2L11	ENSG00000153094	-1.40285	0.00137462
ZNF365	ENSG00000138311	-0.88863	0.00139992
PSME1	ENSG00000092010	-0.151635	0.00140262
SAP30BP	ENSG00000161526	0.214242	0.00142542
SNRNP200	ENSG00000144028	-0.217873	0.00142962
BHLHE40-AS1	ENSG00000235831	-0.195303	0.00143555
NLGN3	ENSG00000196338	-0.786162	0.00143433
LGALS3	ENSG00000131981	0.202957	0.00143862
SNX18	ENSG00000178996	-0.332959	0.00144016
BTD	ENSG00000169814	0.32981	0.00149078
PSMD12	ENSG00000197170	0.211639	0.00149079
HLA-DOB	ENSG00000241106	-0.255641	0.00151775
CHAF1A	ENSG00000167670	0.179974	0.00152981
PHYKPL	ENSG00000175309	-0.22281	0.00153858
EXO1	ENSG00000174371	0.21098	0.00156064
RPL7L1	ENSG00000146223	0.182145	0.00156422
SPICE1	ENSG00000163611	0.407231	0.00156347
PGGHG	ENSG00000142102	-0.242502	0.00156655
POLDIP2	ENSG00000004142	0.15795	0.00157043
LOXL1	ENSG00000129038	0.469877	0.0015841
ARHGAP27P1-BPTFP1-KPNA2P3	ENSG00000215769	-0.353506	0.00159019
FER1L4	ENSG00000088340	-0.657356	0.00160267
TPM3	ENSG00000143549	0.139904	0.00161995
REL	ENSG00000162924	0.471217	0.00162336
SIK3	ENSG00000160584	0.204434	0.00164189
DLGAP4	ENSG00000080845	0.254556	0.00165674
GPR174	ENSG00000147138	-0.314539	0.00168357
RNF19B	ENSG00000116514	0.206297	0.00169415
LINC01215	ENSG00000271856	0.289045	0.00170938
PDPR	ENSG00000090857	-0.229828	0.00171398
MGAT5	ENSG00000152127	-0.255707	0.00172203
PLK4	ENSG00000142731	0.272298	0.00172308
PODXL	ENSG00000128567	-0.309897	0.00171987
EIF4E2	ENSG00000135930	-0.215959	0.00173241
SPPL2B	ENSG00000005206	-0.208331	0.00174449
PCNT	ENSG00000160299	-0.220671	0.00175753
SBF1	ENSG00000100241	-0.186392	0.00178346
CRTC2	ENSG00000160741	0.183109	0.00178742
SNHG30	ENSG00000267321	0.390881	0.00178956
PCBP1	ENSG00000169564	0.138493	0.00180191
MAPK1IP1L	ENSG00000168175	0.194727	0.00180737
KTN1	ENSG00000126777	0.22833	0.00180919
BUD13	ENSG00000137656	0.244133	0.00182163
GRAMD1B	ENSG00000023171	0.197055	0.00182055
IQCG	ENSG00000114473	0.180781	0.00181811
IRF2BPL	ENSG00000119669	0.250652	0.00182606
KAT7	ENSG00000136504	0.184928	0.00184461
AZIN1	ENSG00000155096	0.212286	0.00184984
NMT1	ENSG00000136448	0.142248	0.00184949
PTPN4	ENSG00000088179	-0.385916	0.00185349
TCF24	ENSG00000261787	-0.883566	0.00186126
ITGBL1	ENSG00000198542	0.707231	0.00187021
SMG8	ENSG00000167447	0.247348	0.00187728
ACBD3	ENSG00000182827	0.290414	0.00189933
SYS1	ENSG00000204070	0.225737	0.00193456
MELK	ENSG00000165304	0.226234	0.00195119
NCF2	ENSG00000116701	0.293111	0.00196512
PPM1M	ENSG00000164088	-0.173768	0.00197855
WDR75	ENSG00000115368	0.257759	0.00197688
CDK9	ENSG00000136807	-0.211994	0.00198406
VAMP1	ENSG00000139190	-0.365938	0.00201326
FGD5-AS1	ENSG00000225733	0.194583	0.00202047
LINC02341	ENSG00000283554	0.958488	0.00201857
RIOK1	ENSG00000124784	0.240178	0.00202543
CACUL1	ENSG00000151893	-0.275666	0.00203319
PGRMC1	ENSG00000101856	0.20286	0.00203133
PTPN3	ENSG00000070159	-0.145422	0.00203603
BCL3	ENSG00000069399	-0.214748	0.00204391
CREBL2	ENSG00000111269	0.302573	0.00204417
CCDC59	ENSG00000133773	0.290158	0.00205982
APOLD1	ENSG00000178878	-0.405938	0.00207599
C4orf46	ENSG00000205208	0.258591	0.00207638
NGRN	ENSG00000182768	0.21307	0.00207358
SPECC1L	ENSG00000100014	0.182995	0.0020732
AURKA	ENSG00000087586	0.166998	0.00209581
ADAMDEC1	ENSG00000134028	0.391156	0.0021074
EFTUD2	ENSG00000108883	0.144539	0.00210613
GBAP1	ENSG00000160766	-0.390097	0.00210691
KDM7A	ENSG00000006459	-0.526171	0.00210686
CRTAP	ENSG00000170275	-0.249562	0.00212559
EIF4A3	ENSG00000141543	0.148515	0.00214864
SHC1	ENSG00000160691	-0.219425	0.00215501
SCYL3	ENSG00000000457	-0.339424	0.00215872
SMN2	ENSG00000277773	0.355502	0.00216322
CCND2	ENSG00000118971	0.152684	0.00216826
TMEM266	ENSG00000169758	-0.644151	0.00216759
PNO1	ENSG00000115946	0.28302	0.00217045
HMGB2	ENSG00000164104	0.186234	0.00218416
CHKB	ENSG00000100288	-0.351065	0.00220246
GRB2	ENSG00000177885	0.150465	0.00221483
CEP41	ENSG00000106477	-0.414375	0.00222967
CFAP298	ENSG00000159079	0.24784	0.00222962
INSRR	ENSG00000027644	-0.82048	0.00222562
NKTR	ENSG00000114857	-0.255587	0.00224551
SFXN1	ENSG00000164466	0.197518	0.00224781
RAB18	ENSG00000099246	0.241611	0.00225762
RPS3	ENSG00000149273	0.138464	0.00225595
TBC1D24	ENSG00000162065	0.276839	0.00226211
INTS3	ENSG00000143624	0.169832	0.00226434
CCDC85B	ENSG00000175602	0.212182	0.00226651
STMP1	ENSG00000243317	0.257926	0.00228018
DCTN2	ENSG00000175203	0.157886	0.00230307
FAM162A	ENSG00000114023	0.216028	0.00233276
PLEKHH3	ENSG00000068137	-0.36733	0.00233083
NCAPH	ENSG00000121152	-0.18319	0.00233526
TAGLN2	ENSG00000158710	0.134393	0.00234396
YWHAH	ENSG00000128245	0.146055	0.00235008
SYTL2	ENSG00000137501	0.352768	0.00238013
CHMP1B	ENSG00000255112	0.233903	0.00240762
LRG1	ENSG00000171236	-0.624173	0.00242064
FTH1P16	ENSG00000227376	-0.418598	0.00243437
NUP58	ENSG00000139496	0.195281	0.0024386
PTER	ENSG00000165983	0.291627	0.0024392
HLX	ENSG00000136630	0.444899	0.00245263
LINC01089	ENSG00000212694	-0.260408	0.00245089
ARPC5	ENSG00000162704	0.172397	0.00246151
LIME1	ENSG00000203896	-0.378708	0.00247786
RAD51D	ENSG00000185379	0.208727	0.00248482
UNG	ENSG00000076248	0.163437	0.00248711
DROSHA	ENSG00000113360	0.187473	0.00250006
ABCC1	ENSG00000278183	0.170219	0.00251064
CCR7	ENSG00000126353	0.156895	0.00252083
MAML2	ENSG00000184384	0.239868	0.00252942
TCF25	ENSG00000141002	-0.203266	0.00255391
TPD52	ENSG00000076554	0.310387	0.0025588
SMIM12	ENSG00000163866	0.210162	0.0025806
PPP3CA	ENSG00000138814	0.222114	0.00260179
GNAI3	ENSG00000065135	0.221531	0.00260686
PNPLA7	ENSG00000130653	-0.320908	0.00261295
ACHE	ENSG00000087085	-0.337204	0.00262793
RALA	ENSG00000006451	0.245146	0.00263171
RFX5	ENSG00000143390	-0.139715	0.0026296
SOS1	ENSG00000115904	0.212732	0.00264602
CD164	ENSG00000135535	0.276823	0.00266421
PTTG1IP	ENSG00000183255	0.230589	0.00266489
RPRD2	ENSG00000163125	-0.246097	0.00266474
NOC2L	ENSG00000188976	0.168834	0.00267234
CCNI	ENSG00000118816	0.178343	0.00267513
LTBP4	ENSG00000090006	-0.187749	0.00268217
RN7SK	ENSG00000283293	-1.20207	0.00268142
ST7	ENSG00000004866	0.341363	0.00268155
ANO8	ENSG00000074855	-0.391032	0.00270986
FAM13A	ENSG00000138640	0.344278	0.00270843
GTF2H2	ENSG00000275045	0.253172	0.00270206
OGFR	ENSG00000060491	-0.184751	0.00270265
TXNIP	ENSG00000265972	-0.217282	0.00270608
UBE2G2	ENSG00000184787	0.183205	0.00270876
RBBP9	ENSG00000089050	0.267788	0.00272561
IER2	ENSG00000160888	0.177561	0.00273056
ACSL1	ENSG00000151726	0.168733	0.00273513
PKD1	ENSG00000008710	-0.232609	0.00276906
TNRC6B	ENSG00000100354	-0.269713	0.00276795
TYMS	ENSG00000176890	0.155321	0.00276651
LRCH4	ENSG00000077454	-0.187204	0.00278508
ABCF2	ENSG00000033050	0.165993	0.00280013
P2RY8	ENSG00000182162	-0.171719	0.00280524
DPY19L1	ENSG00000173852	-0.318622	0.0028249
GEMIN4	ENSG00000179409	0.161397	0.00284738
ISY1	ENSG00000240682	0.21709	0.00285809
JSRP1	ENSG00000167476	-0.272644	0.00286383
RPL23A	ENSG00000198242	0.137413	0.00286215
GTF2IP20	ENSG00000272645	-0.49122	0.00286835
SEMA6C	ENSG00000143434	-0.508429	0.00287817
ARHGAP4	ENSG00000089820	-0.177001	0.00290831
SHMT1	ENSG00000176974	0.183383	0.00290912
SCAMP3	ENSG00000263290	0.16068	0.00291955
OSBP2	ENSG00000184792	-1.00734	0.00293607
HTATIP2	ENSG00000109854	0.174139	0.00295105
MMP25-AS1	ENSG00000261971	-0.383449	0.00294432
POF1B	ENSG00000124429	0.299772	0.00295078
SLAIN2	ENSG00000109171	0.245476	0.00295147
UTS2R	ENSG00000181408	-1.24324	0.00296729
SLK	ENSG00000065613	0.253847	0.0029985
LCLAT1	ENSG00000172954	0.402368	0.00302006
GFPT2	ENSG00000131459	-0.193045	0.0030303
NFKBIB	ENSG00000282905	0.20152	0.00304884
SLC27A3	ENSG00000143554	-0.277039	0.00307311
RPUSD4	ENSG00000165526	0.215516	0.00309145
PYHIN1	ENSG00000163564	-0.279878	0.00310479
CWC25	ENSG00000276761	0.200548	0.00311586
BRWD1	ENSG00000185658	-0.239706	0.00313384
NUP155	ENSG00000113569	0.209367	0.00315278
TRIM73	ENSG00000178809	-0.529228	0.00315654
LMO7	ENSG00000136153	0.4286	0.00317231
SP110	ENSG00000135899	0.208421	0.00321155
TESPA1	ENSG00000135426	0.215416	0.0032155
CCR10	ENSG00000184451	-0.305596	0.00322846
PCNA	ENSG00000132646	0.148478	0.0032288
TMEM156	ENSG00000121895	-0.636492	0.0032406
VRK1	ENSG00000100749	0.284784	0.00326211
DUSP2	ENSG00000158050	0.264418	0.00328585
CDK7	ENSG00000277273	0.295565	0.00329955
PBXIP1	ENSG00000163346	-0.241644	0.00329849
LINC01358	ENSG00000237352	-1.05282	0.0033092
PTP4A2	ENSG00000184007	-0.175336	0.00331749
S100A10	ENSG00000197747	0.190274	0.00332053
SNHG32	ENSG00000206380	0.194101	0.00333081
HLA-E	ENSG00000233904	-0.147658	0.003339
TRAF3	ENSG00000131323	-0.163118	0.00334475
ASXL1	ENSG00000171456	0.148296	0.0033477
TRMT10C	ENSG00000174173	0.301748	0.00341516
WNT8B	ENSG00000075290	-0.861851	0.00342049
UBTF	ENSG00000108312	0.142218	0.00343437
MEF2C	ENSG00000081189	0.95745	0.00345049
ANKRD28	ENSG00000206560	0.192048	0.00348153
NAT9	ENSG00000109065	0.181251	0.00348135
NHP2	ENSG00000145912	0.146117	0.00348334
MAPK12	ENSG00000188130	-0.20776	0.00348944
ANO10	ENSG00000160746	-0.228379	0.00349596
LINC01001	ENSG00000230724	-0.570288	0.0035018
BUB1	ENSG00000169679	-0.156107	0.00351179
TSN	ENSG00000211460	0.237768	0.00351516
SLC30A5	ENSG00000145740	0.224024	0.0035577
SPOCK1	ENSG00000152377	0.213077	0.00359853
HYAL4	ENSG00000106302	-0.655101	0.00361795
WIPF2	ENSG00000171475	0.196367	0.00362494
RDX	ENSG00000137710	0.269551	0.0036403
BMP8A	ENSG00000183682	-0.529877	0.00365213
RIN3	ENSG00000100599	-0.182669	0.00366306
MYO1G	ENSG00000136286	-0.192955	0.00368248
IGIP	ENSG00000182700	-0.662219	0.00368909
MYO18A	ENSG00000196535	-0.224087	0.00369002
NAMPTP1	ENSG00000229644	0.440627	0.00369321
PSMB3	ENSG00000277791	0.142056	0.00369639
ENTPD4	ENSG00000197217	-0.217836	0.0037011
IRF9	ENSG00000213928	-0.306624	0.00371228
PTPRVP	ENSG00000243323	-0.561651	0.00372423
ETF1	ENSG00000120705	0.186374	0.00374203
SLC25A10	ENSG00000183048	0.176787	0.00373977
TAF4B	ENSG00000141384	0.26814	0.0037403
LINC00299	ENSG00000236790	-0.810948	0.00374991
SCO1	ENSG00000133028	0.198585	0.00375564
FRMD6	ENSG00000139926	0.299593	0.0037826
TRIM65	ENSG00000141569	0.163196	0.00379289
RPA2	ENSG00000117748	0.192919	0.0038263
RPL5	ENSG00000122406	0.135873	0.00382577
C21orf58	ENSG00000160298	-0.268536	0.00386121
PAGE5	ENSG00000158639	0.3034	0.00387221
ARSA	ENSG00000100299	-0.235862	0.00388193
BIRC3	ENSG00000023445	-0.187264	0.00387997
NABP2	ENSG00000139579	0.165605	0.00391666
TCAF2	ENSG00000170379	0.343188	0.00391684
PLA2G6	ENSG00000184381	-0.269275	0.00393258
RSL1D1	ENSG00000171490	0.163078	0.0039309
SMYD5	ENSG00000135632	0.199841	0.00393583
DDR2	ENSG00000162733	0.290487	0.00394325
DNASE1L1	ENSG00000013563	-0.227276	0.00394884
CNBP	ENSG00000169714	0.146091	0.00396967
DDI2	ENSG00000197312	0.207184	0.00396877
ACTG1	ENSG00000184009	0.112529	0.0039926
PSME2	ENSG00000100911	-0.158505	0.00399063
MRPS23	ENSG00000181610	0.20902	0.00400343
BCAS1	ENSG00000064787	0.506321	0.00403757
BRD3	ENSG00000169925	0.198471	0.00403636
EML2	ENSG00000125746	-0.212361	0.0040522
NR2F6	ENSG00000160113	0.254449	0.00405939
ATP5PD	ENSG00000167863	0.170057	0.00408272
DANCR	ENSG00000226950	0.167456	0.0040855
DNAJC5B	ENSG00000147570	0.328944	0.00409052
SLAMF1	ENSG00000117090	0.265566	0.0041111
XRCC3	ENSG00000126215	0.196891	0.00412028
RCAN3	ENSG00000117602	0.284299	0.00413077
RPS4Y1	ENSG00000129824	0.142336	0.00413058
ACTB	ENSG00000075624	0.119004	0.00413912
DVL2	ENSG00000004975	0.152885	0.00414497
LRP5L	ENSG00000100068	-0.530482	0.00414281
TNFRSF4	ENSG00000186827	-0.140914	0.00413941
ANXA6	ENSG00000197043	0.136923	0.00416008
ESD	ENSG00000139684	0.200934	0.00416195
GLIDR	ENSG00000278175	-0.246086	0.00418392
LASP1	ENSG00000002834	-0.151787	0.00418705
RRM1	ENSG00000167325	0.160702	0.00417813
ZSWIM8	ENSG00000214655	-0.248015	0.0041844
GIGYF1	ENSG00000146830	-0.166663	0.00420752
MAGOH	ENSG00000162385	0.216655	0.00422233
NCBP2AS2	ENSG00000270170	0.277509	0.00422275
CCL22	ENSG00000102962	-0.337929	0.0042684
CPSF1P1	ENSG00000214076	-0.990624	0.00427297
TRBV6-5	ENSG00000211721	-0.210737	0.00427758
NRARP	ENSG00000198435	0.515298	0.00431216
LPCAT1	ENSG00000275079	0.136324	0.00432994
TXNDC5	ENSG00000239264	0.137156	0.00435692
PDE1B	ENSG00000123360	-0.371409	0.00438413
VPS26A	ENSG00000122958	0.305118	0.00439806
TJP2	ENSG00000119139	-0.17239	0.00440499
C14orf119	ENSG00000179933	0.21393	0.00442194
CUL1	ENSG00000055130	0.164654	0.00445942
ACLY	ENSG00000131473	0.156569	0.00447422
HINT2	ENSG00000137133	0.198856	0.00447025
GOLGA3	ENSG00000090615	-0.167501	0.00450965
MAPK6	ENSG00000069956	-0.239486	0.00451822
POU2F2	ENSG00000028277	0.439432	0.00454479
NDUFS2	ENSG00000158864	0.155367	0.00455633
HEIH	ENSG00000278970	0.202403	0.00458445
EIF5A2	ENSG00000163577	-0.419766	0.00463434
SUMO2	ENSG00000188612	0.170088	0.00463626
CERCAM	ENSG00000167123	-0.233155	0.00465234
LIN52	ENSG00000205659	0.32896	0.00465357
MTBP	ENSG00000172167	0.38076	0.00464415
RANGRF	ENSG00000108961	0.185092	0.00465165
AP5Z1	ENSG00000242802	-0.241229	0.00466724
CCNK	ENSG00000090061	0.186135	0.00467672
GPR15	ENSG00000154165	-0.193661	0.00467109
RNF213-AS1	ENSG00000263069	-0.943669	0.00467754
USP32	ENSG00000170832	0.183944	0.00467011
GNG2	ENSG00000186469	0.200302	0.00469387
ANKRD10-IT1	ENSG00000229152	-0.646118	0.00471466
FADS2	ENSG00000134824	-0.158472	0.00472975
WARS2	ENSG00000116874	0.302203	0.00473952
HDAC7	ENSG00000061273	-0.164176	0.00477408
LYST	ENSG00000143669	0.264295	0.00477774
ZACN	ENSG00000186919	0.236543	0.00479473
ALG2	ENSG00000119523	0.241575	0.00479974
CEP192	ENSG00000101639	-0.214025	0.00481309
ZFR	ENSG00000056097	0.155616	0.00492008
DTNB	ENSG00000138101	-0.423285	0.00493736
AGAP9	ENSG00000204172	-0.514182	0.00494195
DAP	ENSG00000112977	0.147085	0.00497528
ARPC4	ENSG00000241553	0.160158	0.00498267
MPLKIP	ENSG00000168303	0.234352	0.00499808
PHF21A	ENSG00000135365	-0.207475	0.00498924
SNAP23	ENSG00000092531	0.24865	0.00499221
ADO	ENSG00000181915	0.19911	0.00502401
FAHD1	ENSG00000180185	0.303383	0.00502901
PIK3CA	ENSG00000121879	0.214084	0.00501959
TBC1D1	ENSG00000065882	-0.265135	0.00501645
CIT	ENSG00000122966	-0.234883	0.00503974
TXLNG	ENSG00000086712	0.220766	0.00505995
SEPTIN11	ENSG00000138758	0.178028	0.00507929
ACAT1	ENSG00000075239	0.201478	0.00512501
CARD11	ENSG00000198286	-0.191391	0.00517296
CHMP2A	ENSG00000130724	0.189456	0.00517908
ILRUN	ENSG00000196821	-0.171274	0.00521618
CYTIP	ENSG00000115165	0.165316	0.00522655
SLC35B1	ENSG00000121073	0.192155	0.00522851
MRPL45	ENSG00000278845	0.190265	0.00526599
WRN	ENSG00000165392	0.262682	0.00527581
ACSL4	ENSG00000068366	0.202617	0.0052896
GADD45G	ENSG00000130222	-0.430503	0.00535517
AHCY	ENSG00000101444	0.12497	0.00538901
NIBAN1	ENSG00000135842	0.152094	0.0054046
NIM1K	ENSG00000177453	-1.34237	0.00540946
GLUD1	ENSG00000148672	0.13668	0.0054174
LFNG	ENSG00000106003	-0.336152	0.00543132
PIP4K2C	ENSG00000166908	0.265609	0.00544386
PPP1R13B	ENSG00000088808	-0.330395	0.00546129
HACL1	ENSG00000131373	0.260399	0.00550018
ZNF506	ENSG00000081665	-0.371471	0.00550481
HIKESHI	ENSG00000149196	0.201998	0.00552799
MCL1	ENSG00000143384	-0.163808	0.0055324
TMEM54	ENSG00000121900	0.291517	0.00556714
LENG9	ENSG00000278312	0.288114	0.00559756
SPTBN5	ENSG00000137877	-0.722591	0.00559774
HSD3B7	ENSG00000099377	0.195232	0.00562014
YWHAG	ENSG00000170027	0.131109	0.00561752
FBXW11	ENSG00000072803	0.276978	0.00565516
SAMD10	ENSG00000130590	-0.188317	0.00566219
MED10	ENSG00000133398	0.222196	0.0056671
FLNA	ENSG00000196924	-0.197554	0.0056853
EPB41L4A-AS1	ENSG00000224032	0.271324	0.00569595
PFDN2	ENSG00000143256	0.184108	0.00570566
WDR81	ENSG00000276021	-0.201492	0.00571814
DNPH1	ENSG00000112667	0.211594	0.00574035
RBM17	ENSG00000134453	0.1673	0.00574393
RRP7BP	ENSG00000182841	-0.28519	0.00574265
APBA3	ENSG00000011132	-0.189731	0.00575904
DLAT	ENSG00000150768	0.195201	0.00576806
TBC1D4	ENSG00000136111	0.260527	0.00582021
WBP4	ENSG00000120688	0.283225	0.00584812
CDKAL1	ENSG00000145996	0.247465	0.00587814
CLNK	ENSG00000109684	-0.548667	0.00588903
FANCI	ENSG00000140525	0.154862	0.00591303
NAF1	ENSG00000145414	0.258373	0.00592471
TAF9	ENSG00000273841	0.193407	0.00594784
KPNB1	ENSG00000108424	0.12046	0.00596154
ARL14EP	ENSG00000152219	0.278596	0.00598895
IPO7	ENSG00000205339	0.155752	0.00600503
LINC01934	ENSG00000234663	-0.558254	0.00605134
TBC1D9B	ENSG00000197226	-0.170965	0.00605491
FBXW5	ENSG00000159069	-0.184804	0.00607718
GZMM	ENSG00000197540	-0.235932	0.00607817
ARFGAP2	ENSG00000149182	0.147323	0.00609931
WDHD1	ENSG00000198554	0.233403	0.006137
RC3H2	ENSG00000056586	-0.251122	0.00617232
CCDC86	ENSG00000110104	0.19836	0.0062095
GSDMB	ENSG00000073605	-0.184674	0.00623189
NSUN5P2	ENSG00000106133	-0.259101	0.00623452
STK19	ENSG00000234947	-0.391722	0.00623819
SFXN2	ENSG00000156398	-0.268732	0.00633856
TSPAN9	ENSG00000011105	-0.15927	0.00633706
FAM189B	ENSG00000262666	0.169124	0.00634843
KLHDC10	ENSG00000128607	0.296778	0.00635155
MAP2K1	ENSG00000169032	0.133831	0.00639545
GINS2	ENSG00000131153	0.169545	0.00642532
ACTR1B	ENSG00000115073	-0.164846	0.00643975
PGK1	ENSG00000102144	0.124934	0.00648568
GGT3P	ENSG00000197421	-0.402008	0.00652079
CDC27	ENSG00000004897	0.188681	0.00653567
ACADSB	ENSG00000196177	0.254751	0.00655281
TTLL12	ENSG00000100304	0.129312	0.00656843
PROSER1	ENSG00000120685	0.150455	0.00659344
TRPV2	ENSG00000187688	-0.168321	0.00659343
KANSL2	ENSG00000139620	0.194254	0.00662736
MED1	ENSG00000125686	0.149566	0.00661707
ZNF622	ENSG00000173545	0.206643	0.00663085
C8orf33	ENSG00000182307	0.189614	0.00666132
EP300	ENSG00000100393	-0.239163	0.00668907
RAB29	ENSG00000117280	0.238911	0.00669438
NLGN1	ENSG00000169760	0.249878	0.00672397
SDHAP2	ENSG00000281237	-1.0046	0.00675091
MRC2	ENSG00000011028	-0.156794	0.00678826
ABTB1	ENSG00000114626	-0.211811	0.00681692
ANKRD23	ENSG00000163126	-0.568107	0.00681963
IL7R	ENSG00000168685	-0.245998	0.00682572
GLRX3	ENSG00000108010	0.174507	0.00685054
WHAMMP3	ENSG00000276141	0.595903	0.00686071
ACTR3	ENSG00000115091	0.157622	0.00687596
MTCYBP18	ENSG00000244921	-0.95881	0.00688012
GPD2	ENSG00000115159	0.435661	0.00689052
EIF3F	ENSG00000175390	0.121257	0.00690369
ZMYND11	ENSG00000015171	-0.259844	0.00690981
ARID2	ENSG00000189079	-0.271024	0.00692971
CCDC15	ENSG00000149548	0.589353	0.00692944
FSD1	ENSG00000105255	0.182663	0.00692406
CAMK1G	ENSG00000008118	0.640402	0.00693952
STK38	ENSG00000112079	-0.241642	0.00693985
SCOC	ENSG00000153130	0.309383	0.00694801
NDUFA9	ENSG00000139180	0.187988	0.00697445
CZIB	ENSG00000162384	0.211088	0.00700738
KCNC3	ENSG00000131398	-0.214332	0.0070041
WDR70	ENSG00000082068	0.240493	0.0070128
SGMS1-AS1	ENSG00000226200	-0.944157	0.00702029
SLC1A5	ENSG00000105281	0.130246	0.00703065
TAF11	ENSG00000064995	0.266053	0.00704367
TUBA1A	ENSG00000167552	0.149962	0.00704196
CCP110	ENSG00000103540	-0.191371	0.00705161
NLN	ENSG00000123213	0.260708	0.00709595
ATP6AP1	ENSG00000071553	-0.174804	0.00711484
SPATA20	ENSG00000006282	-0.155567	0.00712418
SARM1	ENSG00000004139	0.163533	0.00714869
NPIPB4	ENSG00000185864	-0.650767	0.00715803
CGB2	ENSG00000104818	0.341696	0.00718997
CDR2L	ENSG00000109089	0.375409	0.00721952
RPL35A	ENSG00000182899	0.157723	0.00722936
AGPAT4	ENSG00000026652	-0.595057	0.00724578
TBC1D3L	ENSG00000274512	-0.336255	0.00724294
TMCC2	ENSG00000133069	0.180879	0.00724028
CORO1A	ENSG00000102879	-0.120943	0.0072648
LITAF	ENSG00000189067	0.160671	0.00725847
PKD1P6	ENSG00000282086	-0.321491	0.00726754
UTP18	ENSG00000011260	0.208189	0.00728286
ACAT2	ENSG00000120437	0.155601	0.00729646
TIMM8B	ENSG00000150779	0.201054	0.00729389
TCF19	ENSG00000224941	0.161112	0.00731026
TFAM	ENSG00000108064	0.208106	0.00731157
ALDH4A1	ENSG00000159423	0.244633	0.00734259
MRPL27	ENSG00000108826	0.194314	0.00737664
PTPRC	ENSG00000262418	-0.223566	0.00739164
SUCLA2	ENSG00000136143	0.212637	0.00744119
IAH1	ENSG00000134330	0.183117	0.00746361
CAPZB	ENSG00000077549	0.128987	0.00748507
PRKAR1A	ENSG00000108946	0.158968	0.00752093
CHST11	ENSG00000171310	-0.126194	0.00752913
CCNE1	ENSG00000105173	0.261124	0.00754467
FUT7	ENSG00000180549	-0.170679	0.00757138
ZBTB21	ENSG00000173276	0.294305	0.00758116
TRBC2	ENSG00000276849	-0.139575	0.00758861
MTATP6P1	ENSG00000248527	-0.183234	0.00761398
RELL1	ENSG00000181826	-1.18176	0.00770236
DENND6B	ENSG00000205593	-0.279849	0.00777128
SOGA1	ENSG00000149639	0.495448	0.00777292
ARPC4-TTLL3	ENSG00000250151	-0.325714	0.00782677
ZDHHC12	ENSG00000160446	0.163214	0.00782466
LARP1B	ENSG00000138709	0.220595	0.00783559
CBLN3	ENSG00000139899	-0.28304	0.00786135
DHCR24	ENSG00000116133	0.137444	0.00786203
IFIT3	ENSG00000119917	0.363204	0.00785741
YARS2	ENSG00000139131	0.217637	0.00787345
NPIPB5	ENSG00000243716	-0.50127	0.00791913
TMEM44	ENSG00000145014	-0.325916	0.00791354
XBP1	ENSG00000100219	0.19886	0.00795034
PAN2	ENSG00000135473	-0.209223	0.00796732
UCHL5	ENSG00000116750	0.199717	0.00797569
KIF13B	ENSG00000197892	-0.247725	0.00800298
CCDC194	ENSG00000269720	-0.752119	0.00802147
ANKRD52	ENSG00000139645	-0.157035	0.00806288
LRRC8D	ENSG00000171492	0.249969	0.00810254
MTCO2P2	ENSG00000267541	-0.47524	0.0081077
GTF2IP13	ENSG00000272556	-0.345532	0.00817136
PLD5	ENSG00000180287	0.40023	0.00818619
DMTN	ENSG00000158856	0.257327	0.00819909
CD27-AS1	ENSG00000215039	-0.324502	0.00821834
RPL18	ENSG00000063177	0.110075	0.00831215
ARID4B	ENSG00000054267	-0.219307	0.00833483
COX10	ENSG00000006695	0.163131	0.00834766
AEN	ENSG00000181026	0.155061	0.00836901
XPO7	ENSG00000130227	0.147225	0.00836774
DIPK1B	ENSG00000165716	-0.778726	0.00841184
MRPL44	ENSG00000135900	0.217793	0.00840837
FRAT2	ENSG00000181274	0.319064	0.00845945
IFIT5	ENSG00000152778	-0.776318	0.00845468
PRMT5	ENSG00000100462	0.136419	0.00848508
SCLY	ENSG00000132330	-0.165839	0.00849279
AGAP4	ENSG00000188234	-0.355485	0.00850614
TTC7A	ENSG00000068724	-0.140714	0.00850086
BUD31	ENSG00000106245	0.173149	0.00851844
SPOP	ENSG00000121067	0.168781	0.00852397
ATP8B3	ENSG00000130270	-0.26417	0.00859122
EIF3E	ENSG00000104408	0.192834	0.00859316
MMP14	ENSG00000157227	-0.497864	0.0085959
SPOCD1	ENSG00000134668	-1.01432	0.00858279
LINC00342	ENSG00000232931	-0.747635	0.00866487
ARHGAP19	ENSG00000213390	0.165534	0.00868037
PRPSAP1	ENSG00000161542	0.167261	0.00870296
NLRC3	ENSG00000167984	-0.206234	0.00872974
EBP	ENSG00000147155	0.171463	0.00873702
HMGA1	ENSG00000137309	0.116351	0.00874603
IRF2BP1	ENSG00000170604	0.156151	0.00875472
POLR1E	ENSG00000137054	0.18797	0.0087912
CTSA	ENSG00000064601	-0.182285	0.00882982
CLCN7	ENSG00000103249	-0.157413	0.00884901
LAMTOR5-AS1	ENSG00000224699	-0.838498	0.00884076
ZGPAT	ENSG00000197114	-0.244057	0.00884772
SLC23A2	ENSG00000089057	0.199031	0.00886893
DAZAP2	ENSG00000183283	-0.148107	0.00889637
TONSL	ENSG00000160949	-0.153151	0.00889066
RPL22L1	ENSG00000163584	0.191681	0.00894888
STK24	ENSG00000102572	0.14008	0.00894544
HLA-F	ENSG00000234487	-0.142372	0.00896161
MAGEF1	ENSG00000177383	0.163396	0.00896689
EVI2B	ENSG00000185862	-0.759422	0.00900028
BNIP3	ENSG00000176171	0.535025	0.00901909
MTCO1P2	ENSG00000259045	-0.793413	0.00901329
INTS2	ENSG00000108506	0.220631	0.00906693
EIF4G2	ENSG00000110321	0.126006	0.00910577
PCMT1	ENSG00000120265	0.162266	0.00910715
INPP4A	ENSG00000040933	-0.219344	0.00912959
CES3	ENSG00000172828	-0.263386	0.00922657
SHF	ENSG00000138606	0.601594	0.00926477
DUT	ENSG00000128951	0.15184	0.00927589
MPDU1	ENSG00000129255	0.145959	0.00927706
TSKU	ENSG00000182704	0.455222	0.00933972
ENG	ENSG00000106991	-0.556869	0.0093795
MAMDC4	ENSG00000177943	-0.340701	0.00939031
SPR	ENSG00000116096	0.222192	0.00937769
STAT1	ENSG00000115415	-0.129759	0.00936128
TDG	ENSG00000139372	0.201315	0.00935247
TMEM230	ENSG00000089063	0.201442	0.00935617
UNKL	ENSG00000059145	-0.208623	0.00938756
FAM199X	ENSG00000123575	-0.320685	0.00941329
AP1AR	ENSG00000138660	0.207754	0.00945005
STAG3L2	ENSG00000277072	-0.267449	0.00944732
SEMA4C	ENSG00000168758	-0.182904	0.00948316
KRAS	ENSG00000133703	-0.299057	0.00951068
MCM10	ENSG00000065328	0.176819	0.00950739
TRIP10	ENSG00000125733	0.295336	0.00950669
CCDC90B	ENSG00000137500	-0.214416	0.00953205
IRF2BP2	ENSG00000168264	-0.137762	0.00952672
DTL	ENSG00000143476	0.187844	0.00956798
GUSBP11	ENSG00000228315	-0.292817	0.00958447
FAM20B	ENSG00000116199	0.202244	0.00960118
NPEPPS	ENSG00000141279	-0.142556	0.00961072
HLA-L	ENSG00000239618	-0.275525	0.00962067
BLOC1S2	ENSG00000196072	0.230631	0.00964155
PRKAG2	ENSG00000106617	0.338054	0.00966987
MSL3P1	ENSG00000224287	-0.733688	0.00967729
SLC3A2	ENSG00000168003	-0.147601	0.00970983
DCUN1D5	ENSG00000137692	0.178983	0.00973562
TTC5	ENSG00000136319	0.201463	0.00975011
MRPL42	ENSG00000198015	0.23821	0.00976773
RHOG	ENSG00000177105	0.134136	0.00976207
TIGD1	ENSG00000221944	0.401644	0.0097751
ITPA	ENSG00000125877	0.158323	0.00979747
MXRA8	ENSG00000162576	-0.337172	0.0097964
SH2B1	ENSG00000178188	-0.170559	0.00979214
CBX4	ENSG00000141582	0.168774	0.0098111
HCP5	ENSG00000230389	-0.200973	0.00982232
LBHD1	ENSG00000162194	-0.212655	0.00982042
SRRM2-AS1	ENSG00000205913	-0.393551	0.00986599
IL6R	ENSG00000160712	0.498135	0.00990317
NBPF12	ENSG00000268043	-0.259804	0.00990995
BRIX1	ENSG00000113460	0.214706	0.00993667
CHODL	ENSG00000154645	-0.580458	0.0100328
ZYX	ENSG00000159840	0.144096	0.0100456
LMNB2	ENSG00000176619	0.12559	0.0100803
TXN	ENSG00000136810	0.144003	0.0101111
SNHG16	ENSG00000163597	0.211343	0.0101549
AGK	ENSG00000006530	0.164134	0.0101755
SGCB	ENSG00000163069	0.205182	0.0102295
C8orf82	ENSG00000213563	0.164747	0.0102824
LUCAT1	ENSG00000248323	-0.510137	0.010277
MIGA2	ENSG00000148343	-0.186511	0.0102754
KSR1	ENSG00000141068	0.166137	0.010316
MDFIC	ENSG00000135272	0.227773	0.0103399
NDE1	ENSG00000275911	0.148725	0.0103648
CTSS	ENSG00000163131	-0.718478	0.0103841
RASA4B	ENSG00000170667	-0.380817	0.0103803
LIF	ENSG00000128342	0.154046	0.0104013
MT-ATP6	ENSG00000198899	-0.168232	0.0104371
DSTN	ENSG00000125868	0.224432	0.0104688
AGPS	ENSG00000018510	0.195385	0.0105058
HSPBP1	ENSG00000133265	0.168021	0.010521
PDE4B	ENSG00000184588	-0.201303	0.0105369
C11orf21	ENSG00000110665	-0.41252	0.0105536
DNM1L	ENSG00000087470	0.18863	0.0105574
INTS11	ENSG00000127054	-0.153283	0.0105491
BABAM2	ENSG00000158019	-0.24076	0.0105658
TRAF1	ENSG00000056558	0.122098	0.0105872
CMAS	ENSG00000111726	0.191515	0.0105953
ABCA2	ENSG00000107331	-0.236159	0.0106651
ALDH3A1	ENSG00000108602	0.561684	0.0106624
ERI3	ENSG00000117419	0.184132	0.010645
FDXR	ENSG00000161513	0.149011	0.0106628
SZT2	ENSG00000198198	-0.287523	0.010663
SNX29	ENSG00000048471	-0.175985	0.0106913
VPS35	ENSG00000069329	0.190033	0.0107182
LRRC14	ENSG00000160959	-0.155201	0.0107277
TFEB	ENSG00000112561	-0.322058	0.0107792
ARL2BP	ENSG00000102931	-0.324455	0.0108366
FAT1	ENSG00000083857	0.193538	0.0108321
GOLGA2P7	ENSG00000225151	-0.206099	0.0108629
NGDN	ENSG00000129460	0.196162	0.0108896
POLD3	ENSG00000077514	0.209731	0.0108864
IL10RB	ENSG00000243646	-0.315328	0.0109128
CASTOR3	ENSG00000239521	-0.429327	0.0110828
MST1	ENSG00000173531	-0.308925	0.0111057
TMBIM6	ENSG00000139644	-0.120182	0.0111185
TP53	ENSG00000141510	-0.114841	0.0111317
NMRK1	ENSG00000106733	-0.395959	0.0112105
RPS3A	ENSG00000145425	0.142904	0.0112196
RNF123	ENSG00000164068	-0.233604	0.011273
USP36	ENSG00000055483	0.149926	0.01129
PITPNB	ENSG00000180957	0.159249	0.0113153
JMJD7-PLA2G4B	ENSG00000168970	-0.42634	0.0113326
HGSNAT	ENSG00000165102	-0.199209	0.0113477
LGALS8	ENSG00000116977	-0.259286	0.0113779
TXNDC9	ENSG00000115514	0.261705	0.0113783
MAP3K1	ENSG00000095015	0.256654	0.0113961
FTH1P11	ENSG00000237264	-0.257596	0.011428
CSNK1G1	ENSG00000169118	0.192539	0.011439
MZF1	ENSG00000099326	-0.241153	0.0115152
PFAS	ENSG00000178921	0.170598	0.0115337
DLGAP5	ENSG00000126787	0.17168	0.0115414
ZNF830	ENSG00000198783	0.210915	0.0115476
KIFC2	ENSG00000167702	-0.199683	0.0115919
MYBBP1A	ENSG00000132382	0.140435	0.0115974
PMPCB	ENSG00000105819	0.17054	0.0116343
PLPPR2	ENSG00000105520	0.28492	0.0116483
IQCB1	ENSG00000173226	0.220874	0.0116906
ACOXL	ENSG00000153093	-0.815699	0.0116987
UBE4A	ENSG00000110344	0.165329	0.0117209
METTL2B	ENSG00000165055	0.242137	0.0117462
THG1L	ENSG00000113272	0.216486	0.0118422
SLC25A6	ENSG00000169100	0.125073	0.0119459
BRF2	ENSG00000104221	0.287276	0.0119797
MARVELD2	ENSG00000152939	0.721068	0.0119924
AASDHPPT	ENSG00000149313	0.223842	0.0121068
SDF4	ENSG00000078808	-0.134984	0.0121229
TRMT112	ENSG00000173113	0.137735	0.0121309
TMEM170B	ENSG00000205269	0.276434	0.0121467
LRRC59	ENSG00000108829	0.125259	0.0121584
ARHGAP31	ENSG00000031081	0.165582	0.0122182
B4GALT2	ENSG00000117411	0.173875	0.0122106
CCDC180	ENSG00000197816	-0.541903	0.0122041
MBIP	ENSG00000151332	0.291879	0.012221
RBM12	ENSG00000244462	0.147991	0.0122165
MUC20	ENSG00000176945	-0.81081	0.0122613
ZSWIM8-AS1	ENSG00000272589	-0.621107	0.0123087
CEP128	ENSG00000100629	-0.203473	0.0123949
LINC00893	ENSG00000241769	-0.870988	0.0124305
AMH	ENSG00000104899	-0.210307	0.0124647
TAPBP	ENSG00000206281	0.106058	0.0124604
RIOX2	ENSG00000170854	-0.15022	0.0124775
BTF3	ENSG00000145741	0.137513	0.0125058
ENHO	ENSG00000168913	0.7792	0.0125314
SYN1	ENSG00000008056	0.555946	0.0125454
DDX47	ENSG00000213782	0.167495	0.0125572
CORO1C	ENSG00000110880	0.214592	0.0125828
UBE2I	ENSG00000103275	0.137417	0.0125912
CISD3	ENSG00000274768	0.166135	0.012622
PPTC7	ENSG00000196850	0.186563	0.0126266
HNRNPA1	ENSG00000135486	0.135051	0.0126497
TRIM22	ENSG00000132274	0.317768	0.0126442
AP1G1	ENSG00000166747	0.168363	0.0127535
OAT	ENSG00000065154	0.158103	0.0127787
LGMN	ENSG00000100600	-0.363317	0.0128018
NIPSNAP2	ENSG00000146729	0.225399	0.0128234
DCAF13	ENSG00000164934	0.199696	0.0129298
USP11	ENSG00000102226	-0.209639	0.012947
WDR12	ENSG00000138442	0.192643	0.0129401
MRPL17	ENSG00000158042	0.145708	0.0129993
RNGTT	ENSG00000111880	-0.169296	0.0129936
RAE1	ENSG00000101146	0.174606	0.0130609
RAPH1	ENSG00000173166	-0.348658	0.0131022
PDE3B	ENSG00000152270	-1.05448	0.0131112
ANKRD19P	ENSG00000187984	-0.824084	0.0131618
SCARB1	ENSG00000073060	-0.149653	0.0131594
PEF1	ENSG00000162517	0.18981	0.0131836
FAM160A1	ENSG00000164142	0.282548	0.0132397
FTH1P7	ENSG00000232187	-0.263976	0.0132707
AHCYL1	ENSG00000168710	0.149092	0.0132863
IRAK1	ENSG00000184216	-0.144409	0.0132895
COA1	ENSG00000106603	0.146921	0.0133083
GPT	ENSG00000167701	-0.731985	0.0133304
ISCU	ENSG00000136003	-0.178314	0.0133632
MPZL1	ENSG00000197965	0.20366	0.013369
C22orf46	ENSG00000184208	-0.186022	0.0133927
AP1B1	ENSG00000100280	-0.143229	0.0134569
CEP170B	ENSG00000099814	-0.181982	0.013433
KLHL5	ENSG00000109790	-0.336426	0.013451
PRKCZ	ENSG00000067606	-0.652667	0.0134524
WDR90	ENSG00000161996	-0.196226	0.0134481
KIF1B	ENSG00000054523	0.237538	0.0134864
KCNMB4	ENSG00000135643	0.524293	0.0135263
ARHGEF11	ENSG00000132694	-1.13238	0.0135656
CCNYL1	ENSG00000163249	-0.475089	0.0135749
GNAO1	ENSG00000087258	0.210846	0.0135948
GEM	ENSG00000164949	0.37305	0.0136094
LRP1B	ENSG00000168702	0.587859	0.0136187
WDR77	ENSG00000116455	0.139925	0.0136532
ADI1	ENSG00000182551	0.159654	0.0136797
ARNTL2	ENSG00000029153	0.211766	0.0137634
RFTN1	ENSG00000131378	0.12322	0.0137831
PPP1R12A	ENSG00000058272	0.173145	0.0138177
PTEN	ENSG00000171862	-0.184193	0.0138177
TRIM41	ENSG00000146063	-0.143746	0.0138559
STT3B	ENSG00000163527	0.159518	0.0139004
SIDT2	ENSG00000149577	0.193376	0.013913
MEGF11	ENSG00000157890	-0.556315	0.01397
STRN	ENSG00000115808	0.20371	0.0139965
SNHG7	ENSG00000233016	0.140847	0.0140741
CCNB1IP1	ENSG00000100814	0.270217	0.0141466
NOTCH1	ENSG00000148400	-0.223552	0.014178
C17orf49	ENSG00000258315	0.121933	0.0141915
EIF6	ENSG00000242372	0.127671	0.014207
OSGEPL1	ENSG00000128694	0.315935	0.0142063
PHIP	ENSG00000146247	-0.240687	0.014218
ALKBH5	ENSG00000091542	0.138856	0.014236
NUDT19	ENSG00000213965	0.16479	0.0142941
GALNT2	ENSG00000143641	0.173744	0.0143282
RAB11FIP1	ENSG00000156675	0.154832	0.0143421
RRP15	ENSG00000067533	0.264052	0.014387
CAMK2N1	ENSG00000162545	0.287521	0.0144094
TLR6	ENSG00000174130	-0.369534	0.0144158
SNU13	ENSG00000100138	0.12605	0.0144927
PRKY	ENSG00000099725	-0.241858	0.0145197
PDCD4	ENSG00000150593	0.1972	0.0145409
GTF2H4	ENSG00000226384	0.26462	0.0145702
SPAG7	ENSG00000091640	0.159945	0.0145853
TUBA1C	ENSG00000167553	0.111831	0.0146082
SLC24A1	ENSG00000074621	-0.423635	0.0146538
C21orf91	ENSG00000154642	0.24245	0.0146852
JADE3	ENSG00000102221	0.248134	0.0147321
IL9R	ENSG00000124334	0.163762	0.0147456
ANKRD13B	ENSG00000198720	0.177669	0.0147765
GLS	ENSG00000115419	0.180742	0.0148115
TOMM22	ENSG00000100216	0.166679	0.014796
WDR82	ENSG00000164091	0.123112	0.0148074
ILF3-DT	ENSG00000267100	0.20037	0.0148937
C20orf27	ENSG00000101220	0.142325	0.0149929
DDX50	ENSG00000107625	0.174725	0.0149879
RP9	ENSG00000164610	0.33578	0.01498
C6orf89	ENSG00000198663	-0.143363	0.0150163
NRM	ENSG00000236843	0.184617	0.0150264
CIDEB	ENSG00000136305	0.177302	0.0150942
DDX10	ENSG00000178105	0.212049	0.0150971
LSM11	ENSG00000155858	0.259425	0.015084
RPL29	ENSG00000162244	0.101457	0.0151349
HERC2P9	ENSG00000206149	-0.268519	0.0151515
GNL2	ENSG00000134697	0.164312	0.0151675
DIO2	ENSG00000211448	-0.744135	0.0151925
FKBP1A	ENSG00000088832	0.120565	0.0152257
KCNK5	ENSG00000164626	0.245802	0.0152387
HERPUD2	ENSG00000122557	0.233286	0.01527
SLC9A9	ENSG00000181804	-0.312281	0.0152767
SPRED1	ENSG00000166068	-0.809105	0.0152834
WASH3P	ENSG00000288207	-0.228543	0.0152786
DNM2	ENSG00000079805	-0.120042	0.0153204
NT5C	ENSG00000125458	0.156416	0.0153226
RAD51-AS1	ENSG00000245849	-0.466585	0.0153114
TLCD1	ENSG00000160606	0.274121	0.0153211
PFKP	ENSG00000067057	-0.140792	0.0153776
ANAPC11	ENSG00000141552	0.141124	0.0154207
MUC20-OT1	ENSG00000281794	-0.290776	0.0154313
RHOC	ENSG00000155366	-0.140634	0.0154423
COX7CP1	ENSG00000235957	-0.515317	0.0154551
RNF166	ENSG00000158717	-0.283083	0.0154629
PSAP	ENSG00000197746	-0.119584	0.0155087
BSG	ENSG00000172270	0.111307	0.0155203
CEBPG	ENSG00000153879	0.205472	0.0155306
ADAM8	ENSG00000151651	-0.155807	0.0155929
EEF1A1	ENSG00000156508	0.102875	0.0155861
ANO9	ENSG00000185101	-0.18108	0.015628
RPL18A	ENSG00000105640	0.109138	0.0156144
SCD	ENSG00000099194	-0.111329	0.0158123
IFNAR2	ENSG00000159110	-0.243155	0.0158822
YWHAE	ENSG00000274474	0.110397	0.0158749
SUMO3	ENSG00000184900	-0.174356	0.0159069
MAPRE1	ENSG00000101367	0.147322	0.0159284
CLDN15	ENSG00000106404	-0.215021	0.0159561
GTF2IP12	ENSG00000283050	-0.352496	0.0159718
HTATSF1	ENSG00000102241	0.174797	0.0159925
CDH11	ENSG00000140937	-0.509919	0.0160122
CTBP1-AS	ENSG00000280927	-0.654425	0.0160134
ZIC2	ENSG00000043355	-0.198439	0.0160343
GABPB1-AS1	ENSG00000244879	-0.287601	0.0160763
TMEM199	ENSG00000244045	0.171371	0.0160701
CARD8	ENSG00000105483	-0.150503	0.0161097
ZCCHC24	ENSG00000165424	-0.45868	0.0161579
S100A1	ENSG00000160678	-0.411733	0.0162095
TSR3	ENSG00000007520	0.157976	0.0162293
COG4	ENSG00000103051	-0.160025	0.0162942
LRRC37A2	ENSG00000274332	-0.231605	0.0163063
PELP1	ENSG00000141456	0.130399	0.0163328
USP10	ENSG00000103194	0.131014	0.0163403
ME2	ENSG00000082212	0.179033	0.0163676
CCDC136	ENSG00000128596	-0.201234	0.0164425
CRACR2B	ENSG00000177685	-0.252716	0.0164198
CUTALP	ENSG00000226752	-0.186105	0.0164051
EIF4EBP2	ENSG00000148730	0.152172	0.0164411
FRMD4B	ENSG00000114541	0.225748	0.0164141
NLRP11	ENSG00000179873	1.18604	0.0163958
RECQL	ENSG00000004700	0.152769	0.0163831
RHPN2	ENSG00000131941	0.388883	0.0164526
YME1L1	ENSG00000136758	0.145328	0.0164514
CTNNBIP1	ENSG00000178585	0.356544	0.0164906
RBMS1	ENSG00000153250	0.236734	0.016509
LRRC40	ENSG00000066557	0.272038	0.0165656
NAAA	ENSG00000138744	-0.236844	0.0165933
SLC35A4	ENSG00000176087	0.13721	0.0166451
NEURL3	ENSG00000163121	-0.542339	0.0167141
QTRT2	ENSG00000151576	0.195157	0.0166976
STMN1	ENSG00000117632	0.152703	0.0166946
TRAPPC4	ENSG00000280495	0.156661	0.0167084
PLSCR3	ENSG00000284009	0.155235	0.016734
C12orf29	ENSG00000133641	0.253875	0.0167509
PTGS2	ENSG00000073756	0.295138	0.0167605
KLHDC4	ENSG00000104731	-0.200929	0.016797
SYNE2	ENSG00000054654	-0.631526	0.0167994
MAX	ENSG00000125952	-0.151674	0.0168484
COPS7A	ENSG00000111652	-0.168229	0.0168631
HMBOX1	ENSG00000147421	0.394118	0.0169032
ANXA1	ENSG00000135046	0.251275	0.0169781
SLC35F5	ENSG00000115084	-0.278091	0.0169996
PRKCD	ENSG00000163932	0.184771	0.0170111
BRD2	ENSG00000215077	-0.12161	0.0170415
PI4KAP2	ENSG00000183506	-0.257386	0.0171386
TOP3B	ENSG00000100038	-0.177542	0.0171306
C1orf109	ENSG00000116922	0.216031	0.0171845
PAICS	ENSG00000128050	0.14906	0.0172655
SH3TC1	ENSG00000125089	-0.191086	0.0173501
UBAP2L	ENSG00000143569	0.122151	0.0174067
HSD17B6	ENSG00000025423	0.695686	0.0174338
TPST2	ENSG00000128294	0.324151	0.0174316
SYF2	ENSG00000117614	0.194987	0.017532
SLC5A3	ENSG00000198743	-0.274435	0.0175477
NOTCH2NLA	ENSG00000264343	0.179331	0.01761
NAGLU	ENSG00000108784	-0.16579	0.0176404
GTF3C3	ENSG00000119041	0.178411	0.0176551
TPRG1	ENSG00000188001	0.865117	0.0176684
ABR	ENSG00000159842	0.125041	0.017749
CELF6	ENSG00000140488	-0.740424	0.0177486
GRSF1	ENSG00000132463	0.152216	0.0177601
HIF1AN	ENSG00000166135	0.13764	0.0177855
HPRT1	ENSG00000165704	0.196925	0.0178826
IFRD1	ENSG00000006652	0.192004	0.0179019
C17orf58	ENSG00000186665	0.202045	0.0179184
HLA-DOA	ENSG00000230141	-0.106397	0.0179327
MRPS2	ENSG00000122140	0.15242	0.0179504
HAGHL	ENSG00000103253	-0.196193	0.0180459
RBMXL1	ENSG00000213516	0.177676	0.0180774
NOP10	ENSG00000182117	0.157112	0.018097
RRP9	ENSG00000114767	0.155285	0.0181679
ST6GALNAC4	ENSG00000136840	-0.207581	0.0181597
TM4SF19-AS1	ENSG00000235897	-0.769144	0.0181665
TRAM2	ENSG00000065308	0.170083	0.0182109
TRAPPC5	ENSG00000181029	0.264022	0.0182615
CPNE2	ENSG00000140848	0.433375	0.01835
SPG7	ENSG00000197912	-0.147186	0.0183529
ZHX2	ENSG00000178764	-0.300991	0.0183673
FZD2	ENSG00000180340	0.316626	0.0184017
CXCR4	ENSG00000121966	-0.117653	0.0184225
TOMM6	ENSG00000214736	0.13789	0.0184188
PRR11	ENSG00000068489	0.161043	0.0184797
EEF1A1P5	ENSG00000196205	0.19795	0.0184955
MCM6	ENSG00000076003	0.118309	0.0185252
ZNF462	ENSG00000148143	-0.764309	0.0185642
HINT1	ENSG00000169567	0.12434	0.0185939
UTP11	ENSG00000183520	0.221768	0.0186025
CHORDC1	ENSG00000285023	0.185353	0.0186126
UMPS	ENSG00000114491	0.165806	0.0186579
C2orf92	ENSG00000228486	-0.828345	0.0187008
TRIM24	ENSG00000122779	0.181731	0.0187074
NFE2L1	ENSG00000082641	0.112477	0.0187334
UBLCP1	ENSG00000164332	0.252676	0.0187344
MAN2B1	ENSG00000104774	-0.138189	0.0187696
AGPAT3	ENSG00000160216	-0.111394	0.0188254
ALCAM	ENSG00000170017	0.16341	0.0188932
MCM2	ENSG00000073111	0.123096	0.018888
TRAF6	ENSG00000175104	0.283569	0.0188839
ZFHX2-AS1	ENSG00000157306	-0.525695	0.0188955
SUGP2	ENSG00000064607	-0.115088	0.0189059
SLC25A4	ENSG00000151729	0.260012	0.0189651
DLD	ENSG00000091140	0.174659	0.01906
COMMD2	ENSG00000114744	0.232525	0.0190733
RESF1	ENSG00000174718	-0.206529	0.019096
CCS	ENSG00000173992	-0.243504	0.0191482
RPL24	ENSG00000114391	0.126234	0.0191597
CD33	ENSG00000105383	-0.212003	0.0191701
TAPT1	ENSG00000169762	-0.307694	0.0192006
PHKG2	ENSG00000156873	-0.215155	0.0192498
ZNF768	ENSG00000169957	-0.199995	0.0192614
IMP3	ENSG00000177971	0.129425	0.0193316
RPP25L	ENSG00000164967	0.184581	0.0193448
NDUFS6	ENSG00000145494	0.151949	0.0193709
ZBTB5	ENSG00000168795	0.210391	0.0193903
ZMIZ1	ENSG00000108175	-0.133951	0.0193893
ZNF275	ENSG00000063587	-0.258357	0.0193867
KCTD5	ENSG00000167977	0.172023	0.0194432
ABCC4	ENSG00000125257	0.182036	0.0196411
UBAP1L	ENSG00000246922	-0.504321	0.0196351
NPM3	ENSG00000107833	0.156787	0.0196947
FUT10	ENSG00000172728	0.242828	0.0197576
TSPO	ENSG00000100300	0.124818	0.0197618
ATF4P3	ENSG00000228218	-0.203972	0.0197901
MRPS5	ENSG00000144029	0.151418	0.0198037
SFT2D1	ENSG00000198818	0.172811	0.0198093
GP1BA	ENSG00000185245	-0.523841	0.0198737
MRPL36	ENSG00000171421	0.19756	0.0198788
NOTCH2NLC	ENSG00000286219	0.373262	0.019867
RNASET2	ENSG00000026297	-0.252644	0.0198477
SLC25A30	ENSG00000174032	0.235589	0.0198663
NCBP3	ENSG00000074356	0.13496	0.0199433
ENDOV	ENSG00000173818	0.22655	0.019957
CCNB2	ENSG00000157456	0.126287	0.019982
PLEKHM1P1	ENSG00000214176	-0.246786	0.0199914
APOL6	ENSG00000221963	-0.185213	0.0200809
ASMTL-AS1	ENSG00000236017	-0.429337	0.0200566
ERN1	ENSG00000178607	0.29033	0.0200689
RANBP1	ENSG00000099901	0.119756	0.0200681
STOML2	ENSG00000165283	0.113112	0.0200709
LSM2	ENSG00000236826	0.197101	0.0201003
CBSL	ENSG00000274276	0.242131	0.0201198
SECISBP2	ENSG00000187742	-0.194616	0.0201341
CASP10	ENSG00000003400	-0.548353	0.020176
CENPS	ENSG00000175279	0.308347	0.0201623
CENPW	ENSG00000203760	0.314898	0.0201568
RAD51	ENSG00000051180	0.159084	0.0201845
TNIK	ENSG00000154310	0.140947	0.0201895
BLMH	ENSG00000108578	0.120214	0.020216
AGA	ENSG00000038002	-0.190559	0.0202708
MOCS2	ENSG00000164172	0.271339	0.0203079
TPCN1	ENSG00000186815	-0.325295	0.0202887
TRIP13	ENSG00000071539	0.163445	0.0203028
CAT	ENSG00000121691	0.1322	0.0203526
CCDC47	ENSG00000108588	0.147055	0.0203602
AMZ2	ENSG00000196704	0.131537	0.0203985
POU2F1	ENSG00000143190	-0.248881	0.0204457
FKBP8	ENSG00000105701	-0.115758	0.020505
HACD3	ENSG00000074696	0.146445	0.0205088
PRKAR1B	ENSG00000188191	-0.161671	0.0204821
PRKD3	ENSG00000115825	0.207722	0.0204721
COL15A1	ENSG00000204291	-0.33115	0.0205399
MOB1A	ENSG00000114978	0.144541	0.0205374
AMFR	ENSG00000159461	0.169507	0.0205954
EBPL	ENSG00000123179	0.197645	0.0205697
RAP1GDS1	ENSG00000138698	0.154687	0.0206124
RCSD1	ENSG00000198771	-0.119451	0.0206113
RPS19	ENSG00000105372	0.0988898	0.0205991
RPS8	ENSG00000142937	0.10299	0.0205792
TYW1	ENSG00000198874	0.192144	0.0205997
RPSAP8	ENSG00000230592	-0.243048	0.0206434
TMEM65	ENSG00000164983	0.232115	0.0206356
NAT10	ENSG00000135372	0.144308	0.0206683
NUDC	ENSG00000090273	0.129318	0.0206701
GLYR1	ENSG00000140632	0.132141	0.0207287
LZTS2	ENSG00000107816	-0.203044	0.0207421
WWC3	ENSG00000047644	-0.216877	0.0207359
NAB1	ENSG00000138386	0.199085	0.0208248
PPP1R8	ENSG00000117751	0.147468	0.0208198
ANKRD29	ENSG00000154065	0.357158	0.0209086
ASH1L	ENSG00000116539	-0.257805	0.02087
FBXO7	ENSG00000100225	0.143462	0.0208615
MFSD10	ENSG00000109736	-0.136177	0.0208586
PHF23	ENSG00000040633	-0.133259	0.0208986
TAF15	ENSG00000276833	0.132196	0.020887
TNFSF9	ENSG00000125657	0.157603	0.0209032
CD3D	ENSG00000167286	-0.127266	0.0210254
CYP2E1	ENSG00000130649	-1.02371	0.0210223
NUDCD1	ENSG00000120526	0.173559	0.0210528
PIM3	ENSG00000198355	0.127973	0.0210528
POLR2K	ENSG00000147669	0.228452	0.021032
SFN	ENSG00000175793	0.147269	0.0210598
CCT8	ENSG00000156261	0.12584	0.0211469
CWF19L2	ENSG00000152404	0.309002	0.0211216
FAM117A	ENSG00000121104	-0.161913	0.0211341
HMBS	ENSG00000256269	0.139789	0.0211478
ZNF295-AS1	ENSG00000237232	0.940448	0.0211932
LRRC58	ENSG00000163428	-0.18739	0.0212276
PSPC1	ENSG00000121390	0.144092	0.0212453
SDCBP	ENSG00000137575	-0.209749	0.0212486
CD109	ENSG00000156535	0.193782	0.0212864
MEX3C	ENSG00000176624	0.188678	0.0213073
VPS54	ENSG00000143952	-0.208402	0.0213295
PKP4	ENSG00000144283	0.187423	0.0213989
SNORD17	ENSG00000212232	-1.0161	0.0214231
NECTIN3	ENSG00000177707	-0.541141	0.0214901
STON1	ENSG00000243244	-0.666737	0.0214808
ZNF117	ENSG00000152926	-0.586344	0.021479
NFKBIE	ENSG00000146232	-0.136194	0.021509
STIL	ENSG00000123473	0.168649	0.0215544
CTDNEP1	ENSG00000175826	0.121201	0.0215815
GRWD1	ENSG00000105447	0.13052	0.0216042
NBPF11	ENSG00000263956	-0.239396	0.021626
STAG3L1	ENSG00000205583	-0.388759	0.0217375
HASPIN	ENSG00000177602	0.200631	0.0217608
DDX39B	ENSG00000237889	-0.112652	0.0217767
GADD45A	ENSG00000116717	0.204168	0.0218915
BATF	ENSG00000156127	0.137651	0.0219067
NBPF15	ENSG00000266338	-0.18863	0.0219536
NISCH	ENSG00000010322	-0.148422	0.0219702
GLOD4	ENSG00000167699	0.151387	0.0220133
MSTO1	ENSG00000125459	0.169542	0.0220434
OTUD6B	ENSG00000155100	0.265583	0.0220907
NSUN5	ENSG00000130305	0.139708	0.0221622
PSMD8	ENSG00000099341	0.128763	0.0221422
EBI3	ENSG00000105246	0.120977	0.0222459
IL2RG	ENSG00000147168	-0.126552	0.0223421
PEMT	ENSG00000133027	0.212489	0.0223324
RAD50	ENSG00000113522	-0.136921	0.0223794
CSPG4P10	ENSG00000276710	-0.405055	0.0224294
ATP1B3	ENSG00000069849	0.153419	0.0225024
CCDC77	ENSG00000120647	0.241099	0.0225497
IMPA2	ENSG00000141401	0.19359	0.0225796
B3GALNT2	ENSG00000162885	-0.245543	0.0226231
CEP104	ENSG00000116198	0.194749	0.0226847
EGLN3	ENSG00000129521	0.251091	0.0227091
ATP2B4	ENSG00000058668	-0.185985	0.0227829
COPS5	ENSG00000121022	0.163187	0.0228434
EPB41L1	ENSG00000088367	-0.77015	0.0228434
L3MBTL1	ENSG00000185513	-0.315591	0.0228203
LRBA	ENSG00000198589	-0.20895	0.0228372
PGPEP1	ENSG00000130517	-0.164506	0.0228359
PCBP2	ENSG00000197111	0.0945462	0.0229298
NCF4	ENSG00000275990	0.10661	0.0229523
MDH1	ENSG00000014641	0.128746	0.0229762
RNF111	ENSG00000157450	0.219156	0.0230301
JAGN1	ENSG00000171135	0.172128	0.0230929
LSR	ENSG00000105699	0.59298	0.0230894
LY6E	ENSG00000160932	-0.146156	0.0230755
MAP1S	ENSG00000130479	0.140227	0.0230978
MAPK14	ENSG00000112062	0.141559	0.0230725
TEX10	ENSG00000136891	0.170524	0.0230895
ARID1A	ENSG00000117713	-0.167786	0.0231232
RAB5C	ENSG00000108774	-0.134419	0.0231229
CDKN1B	ENSG00000111276	-0.175087	0.0231924
ESAM	ENSG00000149564	0.585183	0.0231825
RALGAPA2	ENSG00000188559	0.167855	0.0233257
ZC3H11B	ENSG00000215817	-0.300756	0.0234263
ZBTB7B	ENSG00000160685	-0.228077	0.0235046
AUTS2	ENSG00000158321	-0.344804	0.0235504
ESCO2	ENSG00000171320	0.241964	0.0235253
RBM47	ENSG00000163694	-0.217198	0.0235375
SRP54	ENSG00000100883	0.16788	0.0235532
SKA3	ENSG00000165480	0.176737	0.0235744
APBB3	ENSG00000113108	-0.210279	0.0235974
CUL9	ENSG00000112659	-0.235989	0.0236421
SNHG6	ENSG00000245910	0.165577	0.0236842
UHRF1	ENSG00000276043	0.103354	0.0237161
CASD1	ENSG00000127995	0.241276	0.023804
PLEKHJ1	ENSG00000104886	0.119682	0.0238391
SMG7	ENSG00000116698	0.137133	0.023853
CAP1	ENSG00000131236	0.112922	0.0238778
PPT1	ENSG00000131238	0.11722	0.0238778
STK17B	ENSG00000081320	0.167355	0.0239075
GMPS	ENSG00000163655	0.134133	0.0239732
SMG1P4	ENSG00000185710	-0.486638	0.0240031
TST	ENSG00000128311	0.196708	0.0239933
WASH2P	ENSG00000146556	-0.255479	0.0240087
MLX	ENSG00000108788	0.124764	0.0240316
SEPHS1	ENSG00000086475	-0.123875	0.0240534
RBM8A	ENSG00000265241	0.133798	0.0240863
RHOT1	ENSG00000126858	0.190843	0.0241026
ARL2	ENSG00000213465	0.154228	0.0241221
LYRM4	ENSG00000214113	0.173892	0.024226
NCOA7	ENSG00000111912	0.2162	0.0242061
PHF7	ENSG00000010318	-0.274992	0.0241883
TCEA1	ENSG00000187735	0.139611	0.0242238
AATF	ENSG00000275700	0.123911	0.0242544
CPSF6	ENSG00000111605	0.122678	0.0242613
ARL4D	ENSG00000175906	0.565456	0.024278
PWWP2A	ENSG00000170234	0.235721	0.0243103
KXD1	ENSG00000105700	0.116631	0.0243285
SRPK1	ENSG00000096063	0.142239	0.0243651
TP53I13	ENSG00000167543	-0.170631	0.0243967
WDR5	ENSG00000196363	0.137216	0.0244047
BDH1	ENSG00000275544	0.143926	0.0244549
FAM229A	ENSG00000225828	-0.285532	0.0244678
SENP3-EIF4A1	ENSG00000277957	-0.620344	0.0244769
RGS10	ENSG00000148908	0.225049	0.024508
[truncated: 15,694 more rows]

## Sheet: Mac1
Supplementary Table 5. List of GATA-3-regulated genes in cell lines
Gene_symbol	Ensembl_gene_id	log2FoldChange	pvalue
IL17F	ENSG00000112116	1.96762	5.61e-134
GZMB	ENSG00000100453	-2.39467	6.32e-113
AQP3	ENSG00000165272	-1.21571	7.97e-51
FCER2	ENSG00000104921	-1.39717	7.57e-49
KDM3A	ENSG00000115548	-1.32117	8.64e-49
EHD3	ENSG00000013016	-1.75574	1.41e-42
TEX19	ENSG00000182459	-2.1699	2.37e-42
ATP12A	ENSG00000075673	2.36508	1.04e-37
S100A4	ENSG00000196154	-1.15456	1.31e-37
COX7C	ENSG00000127184	-1.22318	1.73e-37
CLEC4F	ENSG00000152672	-1.22082	7.29e-36
FGFR2	ENSG00000066468	1.49682	1.67e-33
TMPRSS3	ENSG00000160183	-1.64846	1.64e-33
LAIR1	ENSG00000278154	-1.40601	6.47e-32
GBE1	ENSG00000114480	-1.29179	4.17e-31
GADD45A	ENSG00000116717	-1.2224	8.66e-31
IGHM	ENSG00000211899	-1.33167	1.95e-30
MYBPC2	ENSG00000086967	-1.62574	4.66e-30
CXCL10	ENSG00000169245	-1.3501	9.66e-27
IDH2	ENSG00000182054	-0.940456	3.42e-26
PECAM1	ENSG00000261371	-1.37463	8.35e-26
TXNIP	ENSG00000265972	-1.34956	3.32e-25
SOCS3	ENSG00000184557	-0.827223	8.78e-25
CD22	ENSG00000012124	-2.17171	1.68e-24
ADAM12	ENSG00000148848	-1.09143	2.01e-24
PTPRC	ENSG00000262418	-0.78612	2.59e-24
CFI	ENSG00000205403	-1.30444	8.66e-24
TNFRSF9	ENSG00000049249	-1.71724	2.21e-23
GTF2IP4	ENSG00000233369	-0.762605	3.72e-23
RUBCNL	ENSG00000102445	-1.36708	6.63e-23
PDE1B	ENSG00000123360	-1.50674	7.81e-23
TCN2	ENSG00000185339	-0.882859	2.25e-22
KMT2D	ENSG00000167548	1.10244	2.41e-22
BMP2	ENSG00000125845	1.71778	4.74e-22
TULP3	ENSG00000078246	-2.09927	9.11e-22
ARPC3	ENSG00000111229	-1.00142	1.11e-21
MDN1	ENSG00000288121	1.22012	1.46e-21
GATA3	ENSG00000107485	1.17905	2.43e-21
TIMP1	ENSG00000102265	-0.88123	1.03e-20
B4GALT3	ENSG00000158850	1.01088	2.58e-20
IL22	ENSG00000127318	0.991073	9.57e-20
RABL6	ENSG00000196642	-0.722944	1.19e-19
SMG1	ENSG00000157106	0.932239	1.94e-19
KLF13	ENSG00000169926	-0.810896	2.48e-19
CMTM3	ENSG00000140931	-0.834545	9.01e-19
ONECUT2	ENSG00000119547	2.03636	9.96e-19
RASD1	ENSG00000108551	-1.72892	1.23e-18
PGK1	ENSG00000102144	-0.649873	1.51e-18
ICAM3	ENSG00000076662	1.40653	2.4e-18
FERMT3	ENSG00000149781	1.20835	2.61e-18
KMT2A	ENSG00000118058	1.00779	3.56e-18
P4HA2	ENSG00000072682	-1.25702	5.34e-18
C4orf3	ENSG00000164096	-0.951934	6.4e-18
IL32	ENSG00000008517	-0.62017	6.3e-18
STAT1	ENSG00000115415	-0.651186	6.63e-18
MYO10	ENSG00000145555	1.03254	8.85e-18
SEMA4D	ENSG00000187764	-0.77979	1e-17
RTKN	ENSG00000114993	1.70091	1.09e-17
CD82	ENSG00000085117	-0.855872	1.29e-17
SCD	ENSG00000099194	-0.735116	1.55e-17
CHAC1	ENSG00000128965	1.62062	1.73e-17
KIAA1324L	ENSG00000164659	-0.756652	3.6e-17
HERC2	ENSG00000277278	0.934017	6.69e-17
PGM1	ENSG00000079739	-0.814199	8.21e-17
ITGAX	ENSG00000140678	-1.38843	9.58e-17
FAM162A	ENSG00000114023	-0.811737	1.1e-16
NPM1P24	ENSG00000215086	0.795546	1.26e-16
PRF1	ENSG00000180644	-0.687153	2.52e-16
IRF4	ENSG00000137265	-0.681161	3.68e-16
MGAT4B	ENSG00000161013	-0.741606	3.91e-16
EIF4E2	ENSG00000135930	-0.770475	7.26e-16
SEL1L3	ENSG00000091490	-0.760169	7.9e-16
BNIP3L	ENSG00000104765	-1.06129	8.44e-16
NREP	ENSG00000134986	-1.26081	8.39e-16
LSP1	ENSG00000130592	-0.680443	8.66e-16
WDR54	ENSG00000005448	-1.02943	1.19e-15
S100A10	ENSG00000197747	-0.737811	1.33e-15
TG	ENSG00000042832	-1.19203	1.78e-15
LINC01943	ENSG00000280721	-0.739567	1.85e-15
STXBP1	ENSG00000136854	-0.863073	1.92e-15
GAS1	ENSG00000180447	-0.744235	3.49e-15
FEM1C	ENSG00000145780	-0.808597	4.02e-15
REPS2	ENSG00000169891	-1.18153	4.19e-15
TRIM29	ENSG00000137699	-1.64127	7.16e-15
HSPA8P1	ENSG00000234176	1.03031	8.57e-15
SLC38A5	ENSG00000017483	0.667765	9.15e-15
ADA	ENSG00000196839	-0.584617	9.32e-15
PPCS	ENSG00000127125	-1.1418	1.55e-14
RNF19A	ENSG00000034677	-0.89825	1.83e-14
IL2RG	ENSG00000147168	-0.746366	2.34e-14
UTP20	ENSG00000120800	0.850319	3.85e-14
ITGB7	ENSG00000139626	-0.658807	7.16e-14
PIM2	ENSG00000102096	-0.605763	7.18e-14
MYCBP2	ENSG00000005810	0.702507	8.39e-14
ACADVL	ENSG00000072778	-0.57187	1.07e-13
UHRF2	ENSG00000147854	-0.638081	1.21e-13
LINC00887	ENSG00000214145	-2.7258	1.44e-13
SLC39A14	ENSG00000104635	0.623296	1.57e-13
FGL2	ENSG00000127951	-0.922042	2.02e-13
OVAAL	ENSG00000236719	1.37284	2.54e-13
GSDME	ENSG00000105928	-0.737783	2.58e-13
UCP2	ENSG00000175567	-0.797097	2.8e-13
MTND5P11	ENSG00000248923	1.39667	3.19e-13
IL26	ENSG00000111536	-1.19401	3.72e-13
UBA7	ENSG00000182179	-1.18896	3.72e-13
NPM1P27	ENSG00000249353	0.648369	3.76e-13
SOCS1	ENSG00000185338	-0.628144	3.89e-13
MT-CO1	ENSG00000198804	0.747225	4.69e-13
TNFRSF21	ENSG00000146072	-0.953507	5.43e-13
MDK	ENSG00000110492	1.36572	5.82e-13
IL4I1	ENSG00000104951	-0.812655	6.45e-13
SLC25A4	ENSG00000151729	-0.740877	1.22e-12
ZBED2	ENSG00000177494	-1.75413	1.28e-12
CHRM4	ENSG00000180720	-1.35745	1.3e-12
TSHZ2	ENSG00000182463	-0.906553	1.45e-12
SULT1A4	ENSG00000213648	-3.56714	1.73e-12
SPAG4	ENSG00000061656	-1.59036	2.31e-12
MIDN	ENSG00000167470	-0.717237	2.66e-12
F2R	ENSG00000181104	-0.554054	3.05e-12
ORMDL3	ENSG00000172057	-0.525482	3.3e-12
STS	ENSG00000101846	-1.37229	3.4e-12
HUWE1	ENSG00000086758	0.713648	4.7e-12
P4HA1	ENSG00000122884	-0.737485	4.72e-12
GYG1	ENSG00000163754	-0.644946	4.76e-12
METRNL	ENSG00000176845	-0.658694	5.53e-12
HSPA8P7	ENSG00000224773	0.931105	5.68e-12
LITAF	ENSG00000189067	-0.55234	6.08e-12
SH3TC1	ENSG00000125089	-0.739251	6.04e-12
HLA-F	ENSG00000137403	-0.597288	7.48e-12
KLF2	ENSG00000127528	-1.10819	8.56e-12
ADAMTSL4	ENSG00000143382	-1.64814	1.06e-11
EIF5AP4	ENSG00000234743	0.737212	1.08e-11
PIM1	ENSG00000137193	-0.527272	1.41e-11
ANKRD40	ENSG00000154945	-0.663301	1.43e-11
MTATP6P1	ENSG00000248527	0.887088	1.48e-11
CD4	ENSG00000010610	-0.555703	1.69e-11
RALB	ENSG00000144118	-0.606476	1.75e-11
E2F2	ENSG00000282899	-0.793189	1.93e-11
SKA2	ENSG00000182628	-0.945893	1.98e-11
CCDC86	ENSG00000110104	0.597706	2.1e-11
GLDC	ENSG00000178445	0.762405	2.5e-11
DNER	ENSG00000187957	-0.840279	2.76e-11
BHLHE40	ENSG00000134107	-0.592168	4.28e-11
NPM1P32	ENSG00000213239	3.10773	5.57e-11
MCL1	ENSG00000143384	-0.542206	6.54e-11
HMGCS1	ENSG00000112972	-0.554378	7.39e-11
TMSB10	ENSG00000034510	-0.464773	7.55e-11
SESN3	ENSG00000149212	-1.81961	8.83e-11
JMY	ENSG00000152409	0.706163	9.47e-11
CAD	ENSG00000084774	0.669039	1.1e-10
ATF4P3	ENSG00000228218	0.755948	1.12e-10
HEATR1	ENSG00000119285	0.535092	1.12e-10
TFRC	ENSG00000072274	0.449135	1.27e-10
NCALD	ENSG00000104490	-0.561094	1.5e-10
CCDC3	ENSG00000151468	-0.576725	1.57e-10
RAB26	ENSG00000167964	-1.12839	1.59e-10
ARL10	ENSG00000175414	2.31005	1.63e-10
HERC2P2	ENSG00000280787	0.997246	1.73e-10
CAV1	ENSG00000105974	-0.687779	1.78e-10
SYNE2	ENSG00000054654	1.67117	1.9e-10
PRMT1	ENSG00000126457	0.500679	1.92e-10
PREX1	ENSG00000124126	-0.491942	2e-10
SLC37A1	ENSG00000160190	-0.554664	2.18e-10
TNS3	ENSG00000136205	-0.535847	2.21e-10
RNF213-AS1	ENSG00000263069	2.21406	2.38e-10
SMG1P3	ENSG00000180747	1.02366	2.53e-10
CCDC80	ENSG00000091986	-0.609169	2.71e-10
PBXIP1	ENSG00000163346	-0.906906	2.78e-10
TRIB1	ENSG00000173334	0.832431	2.78e-10
APOBEC3G	ENSG00000239713	-0.630768	2.83e-10
MORC4	ENSG00000133131	2.47724	2.87e-10
MFN2	ENSG00000116688	-0.463125	3.22e-10
LRRC37A4P	ENSG00000214425	1.27846	3.38e-10
ENC1	ENSG00000171617	0.789297	3.52e-10
LASP1	ENSG00000002834	-0.532232	3.57e-10
MROH6	ENSG00000204839	1.19034	4.89e-10
SRP14	ENSG00000140319	-0.544253	4.97e-10
ALDOC	ENSG00000109107	-2.27087	5.34e-10
SLC7A11	ENSG00000151012	0.819074	5.57e-10
UBE3C	ENSG00000009335	-0.524469	5.57e-10
CD109	ENSG00000156535	1.34136	5.71e-10
PSIP1	ENSG00000164985	-0.604981	5.8e-10
ATAD3B	ENSG00000160072	0.6187	6.18e-10
PKIG	ENSG00000168734	-0.546063	6.2e-10
MTRNR2L12	ENSG00000269028	0.705375	7.19e-10
ATXN7L3B	ENSG00000253719	-0.62817	7.6e-10
TRAFD1	ENSG00000135148	-0.58867	7.7e-10
MTCO3P12	ENSG00000198744	2.12136	8.23e-10
EBF4	ENSG00000088881	-1.82229	9.47e-10
CEND1	ENSG00000184524	1.82481	9.73e-10
CERCAM	ENSG00000167123	-0.647208	9.72e-10
KDM7A-DT	ENSG00000260231	-0.647577	9.85e-10
PHIP	ENSG00000146247	0.595575	1.01e-09
SERBP1P5	ENSG00000249565	0.696351	1.12e-09
RPS6	ENSG00000137154	-0.445904	1.24e-09
IFITM1	ENSG00000185885	-0.524796	1.34e-09
APOL1	ENSG00000100342	-0.678607	1.44e-09
ZNF687	ENSG00000143373	-0.72728	1.49e-09
C1orf198	ENSG00000119280	-0.601689	1.62e-09
MSMO1	ENSG00000052802	-0.659974	1.82e-09
VCAM1	ENSG00000162692	1.01687	1.85e-09
TNFAIP3	ENSG00000118503	0.599139	1.96e-09
NPIPB12	ENSG00000169203	1.25715	1.97e-09
CHD5	ENSG00000116254	-3.84905	2.13e-09
SACS	ENSG00000151835	0.673772	2.48e-09
HTR6	ENSG00000158748	-0.683777	2.53e-09
DMD	ENSG00000198947	1.36304	2.59e-09
ARL4C	ENSG00000188042	-0.582834	2.69e-09
UBE2SP1	ENSG00000233966	0.734164	2.72e-09
OPTN	ENSG00000123240	-0.477827	2.96e-09
SLC29A1	ENSG00000112759	0.506805	3.23e-09
NPM1P21	ENSG00000248578	0.766634	3.26e-09
NOL6	ENSG00000165271	0.522663	3.48e-09
ABHD14B	ENSG00000114779	-0.520824	3.51e-09
HLA-DPB1	ENSG00000237710	-0.449748	3.8e-09
NPEPPS	ENSG00000141279	-0.547692	3.91e-09
SNX18P3	ENSG00000225345	1.35514	4e-09
MZB1	ENSG00000170476	-0.874691	4.15e-09
NOC2L	ENSG00000188976	0.44215	6.42e-09
NPIPB4	ENSG00000185864	1.14387	6.47e-09
FADS2	ENSG00000134824	-0.487056	6.55e-09
PKD1P1	ENSG00000282522	0.737884	6.61e-09
ADCY7	ENSG00000121281	0.560029	7.68e-09
IL12RB2	ENSG00000081985	0.62229	8.47e-09
LY6E	ENSG00000160932	-0.450083	8.53e-09
TCF3	ENSG00000071564	-0.473384	8.59e-09
COL4A2	ENSG00000134871	-0.473289	9.32e-09
B2M	ENSG00000166710	-0.498055	9.39e-09
HLA-A	ENSG00000235657	-0.401991	9.59e-09
MBP	ENSG00000197971	-0.502463	9.66e-09
ARID5A	ENSG00000196843	-0.457595	1.01e-08
CREB3L3	ENSG00000060566	-0.85995	1.01e-08
SRM	ENSG00000116649	0.463506	1.02e-08
KIF21B	ENSG00000116852	0.655084	1.04e-08
KNG1	ENSG00000113889	8.76533	1.07e-08
NF1	ENSG00000196712	0.639723	1.1e-08
TBC1D31	ENSG00000156787	-0.532671	1.11e-08
IQCG	ENSG00000114473	-0.455122	1.12e-08
ITM2C	ENSG00000135916	-0.435269	1.21e-08
HLA-B	ENSG00000234745	-0.395338	1.32e-08
PBRM1	ENSG00000163939	0.481544	1.36e-08
ZFP36	ENSG00000128016	-0.716295	1.39e-08
HLA-DRA	ENSG00000206308	-0.408589	1.45e-08
HMGB1P1	ENSG00000124097	0.610089	1.44e-08
CD99	ENSG00000002586	-0.446362	1.46e-08
MYO19	ENSG00000278372	0.572623	1.48e-08
IFRD2	ENSG00000214706	0.467822	1.54e-08
TOMM40	ENSG00000130204	0.442724	1.56e-08
GBP2	ENSG00000162645	-0.454522	1.61e-08
RASSF4	ENSG00000107551	-1.32162	1.62e-08
IER2	ENSG00000160888	-0.612264	1.64e-08
SLC35F3	ENSG00000183780	-0.814251	1.65e-08
SMG1P4	ENSG00000185710	1.35409	1.67e-08
MMP15	ENSG00000102996	-1.52108	1.69e-08
KLF11	ENSG00000172059	-0.713319	1.78e-08
RCAN1	ENSG00000159200	-0.588497	1.79e-08
XRCC6P2	ENSG00000234825	0.579025	2.02e-08
PTPN18	ENSG00000072135	-0.530666	2.05e-08
ARHGAP44	ENSG00000006740	0.448913	2.21e-08
HERC1	ENSG00000103657	0.705175	2.34e-08
IL2RA	ENSG00000134460	-0.419772	2.46e-08
ATAD3A	ENSG00000197785	0.466969	2.52e-08
GLUL	ENSG00000135821	-0.603238	2.56e-08
CACUL1	ENSG00000151893	-0.653134	2.57e-08
MCOLN2	ENSG00000153898	0.653875	2.58e-08
COL5A1	ENSG00000130635	1.54215	2.61e-08
MGST3	ENSG00000143198	-0.479639	2.7e-08
VKORC1	ENSG00000167397	-0.579065	2.73e-08
TTYH3	ENSG00000136295	0.627361	2.79e-08
WDR7	ENSG00000091157	-0.716758	2.83e-08
UBE2V2	ENSG00000169139	-0.693103	2.92e-08
CISH	ENSG00000114737	-0.470753	3.16e-08
ID2	ENSG00000115738	-0.767832	3.16e-08
EEF1A1P4	ENSG00000245205	0.49349	3.36e-08
PEX6	ENSG00000124587	-0.658995	3.43e-08
FAM3C	ENSG00000196937	-0.648544	3.51e-08
APOL4	ENSG00000100336	-0.520397	3.54e-08
GAA	ENSG00000171298	-0.78313	3.87e-08
EP400	ENSG00000183495	0.662995	3.99e-08
MVP	ENSG00000013364	-0.49797	4.06e-08
LAG3	ENSG00000089692	-0.617516	4.1e-08
TMSB4X	ENSG00000205542	-0.403548	4.12e-08
CD53	ENSG00000143119	-0.444293	4.16e-08
TRRAP	ENSG00000196367	0.626124	4.8e-08
PPP1R18	ENSG00000230341	-0.47652	4.9e-08
MMP24OS	ENSG00000126005	-0.674426	4.92e-08
IPO4	ENSG00000285248	0.443556	5.31e-08
RGS3	ENSG00000138835	-1.31929	5.34e-08
WNK1	ENSG00000060237	0.494315	5.36e-08
S100A6	ENSG00000197956	-0.46408	5.41e-08
ST6GALNAC4	ENSG00000136840	-0.624045	5.85e-08
HSP90AA2P	ENSG00000224411	0.429996	5.99e-08
TK2	ENSG00000166548	-0.778838	6.36e-08
ZCCHC24	ENSG00000165424	-1.04313	6.52e-08
ZFP36L1	ENSG00000185650	-0.676513	7.06e-08
FUT8	ENSG00000033170	-0.690364	7.47e-08
CTH	ENSG00000116761	0.744261	7.5e-08
HOXC10	ENSG00000180818	0.982869	8.16e-08
PAQR8	ENSG00000170915	-0.802441	8.26e-08
SIK1B	ENSG00000275993	-0.598195	8.24e-08
CD226	ENSG00000150637	-0.582362	8.37e-08
BDP1	ENSG00000274803	0.618342	9.13e-08
LIMK1	ENSG00000106683	-0.555984	9.21e-08
CA9	ENSG00000107159	-3.69349	1.04e-07
ADAM8	ENSG00000151651	-0.533674	1.07e-07
SEMA7A	ENSG00000138623	-1.07999	1.09e-07
SCARNA13	ENSG00000252481	2.72553	1.13e-07
APOBEC3C	ENSG00000244509	-0.464827	1.18e-07
HYAL3	ENSG00000186792	-0.76181	1.25e-07
B4GALNT4	ENSG00000182272	4.1906	1.32e-07
CA2	ENSG00000104267	0.495117	1.34e-07
ENO2	ENSG00000111674	-1.41385	1.38e-07
DUSP22	ENSG00000112679	-0.5963	1.43e-07
SLC6A6	ENSG00000131389	0.585389	1.54e-07
EEF1A1P16	ENSG00000213235	0.786496	1.58e-07
SELENON	ENSG00000162430	-0.739315	1.68e-07
EIF4A1P10	ENSG00000229132	0.506501	1.71e-07
MEGF6	ENSG00000162591	-2.04741	1.77e-07
RHOC	ENSG00000155366	-0.426774	1.79e-07
LAPTM5	ENSG00000162511	-0.401566	1.8e-07
KMT2C	ENSG00000055609	0.686569	1.85e-07
FBN1	ENSG00000166147	-1.02826	1.88e-07
WDR62	ENSG00000075702	0.540391	1.94e-07
POU2F3	ENSG00000137709	-2.25359	1.96e-07
C20orf204	ENSG00000196421	-0.551212	2.02e-07
SPN	ENSG00000197471	-0.512847	2.03e-07
NPM1P46	ENSG00000213104	0.729955	2.04e-07
PTGER4	ENSG00000171522	0.554731	2.06e-07
GALNT10	ENSG00000164574	-0.399606	2.1e-07
ANAPC16	ENSG00000166295	-0.559006	2.2e-07
BCKDHA	ENSG00000248098	-0.638446	2.36e-07
CD74	ENSG00000019582	-0.404281	2.38e-07
HNRNPA3P5	ENSG00000236565	0.642915	2.52e-07
AUH	ENSG00000148090	-0.754769	2.55e-07
RERE	ENSG00000142599	0.691693	2.55e-07
RPSAP12	ENSG00000240087	0.451949	2.55e-07
TP53BP2	ENSG00000143514	0.436763	2.58e-07
SERPINB1	ENSG00000021355	-0.494433	2.73e-07
MAPT	ENSG00000277956	-0.958806	2.77e-07
PPP2R5C	ENSG00000078304	-0.43905	2.8e-07
MTRNR2L8	ENSG00000255823	1.02463	2.94e-07
CXCL11	ENSG00000169248	-1.45624	3e-07
NRBP1	ENSG00000115216	-0.444665	3.09e-07
MTND6P4	ENSG00000249119	1.46867	3.26e-07
ZBED3	ENSG00000132846	0.889827	3.41e-07
THEMIS2	ENSG00000130775	-1.11069	3.57e-07
BIRC6	ENSG00000115760	0.564347	3.58e-07
MTOR	ENSG00000198793	0.534968	3.65e-07
YPEL5	ENSG00000119801	-0.996884	3.71e-07
IFI6	ENSG00000126709	-0.922524	3.86e-07
GNG10	ENSG00000242616	-0.678757	4.06e-07
KIAA1671	ENSG00000197077	-1.06514	4.1e-07
HECTD4	ENSG00000173064	0.679977	4.23e-07
SDCBP	ENSG00000137575	-0.533718	4.41e-07
JAKMIP1	ENSG00000152969	-0.572339	4.46e-07
POLR1A	ENSG00000068654	0.579886	4.56e-07
HLTF	ENSG00000071794	-0.493968	4.59e-07
BIRC3	ENSG00000023445	-0.455352	4.77e-07
MYBBP1A	ENSG00000132382	0.49338	4.91e-07
FANK1	ENSG00000203780	1.11199	5.08e-07
GLCCI1	ENSG00000106415	-0.577723	5.14e-07
GMFG	ENSG00000130755	-0.471854	5.17e-07
PCNT	ENSG00000160299	0.582383	5.47e-07
APBB2	ENSG00000163697	0.722639	5.52e-07
CD247	ENSG00000198821	-0.465866	5.86e-07
UNC13D	ENSG00000092929	0.642356	5.95e-07
UBR5	ENSG00000104517	0.435111	6.23e-07
ZIC2	ENSG00000043355	-0.558909	6.46e-07
DAPK1	ENSG00000196730	0.455285	6.63e-07
HLA-DQA1	ENSG00000228284	-0.369498	7.06e-07
LINC01132	ENSG00000227630	-0.616399	7.28e-07
LYRM1	ENSG00000102897	-0.663119	7.82e-07
NFKBIB	ENSG00000282905	0.476374	8.07e-07
DST	ENSG00000151914	0.696764	8.14e-07
ANAPC1	ENSG00000153107	0.390338	8.32e-07
LAMB3	ENSG00000196878	-0.621867	8.34e-07
HTT	ENSG00000197386	0.517819	8.64e-07
CDK6	ENSG00000105810	0.435605	8.85e-07
SRGN	ENSG00000122862	-0.49946	9.02e-07
EIF4G2	ENSG00000110321	0.378075	9.05e-07
ELL2P1	ENSG00000227295	0.738347	9.36e-07
CNDP2	ENSG00000133313	0.418786	9.44e-07
CCP110	ENSG00000103540	0.486818	9.55e-07
SLC2A5	ENSG00000142583	-3.31717	9.61e-07
CBX5	ENSG00000094916	-0.495421	9.97e-07
MKI67	ENSG00000148773	0.533739	9.96e-07
GLYR1	ENSG00000140632	0.428568	1.01e-06
MAP3K21	ENSG00000143674	1.93423	1.04e-06
PTMAP4	ENSG00000231503	0.534653	1.08e-06
MYO1F	ENSG00000142347	-0.430415	1.14e-06
AKAP6	ENSG00000151320	-0.614431	1.15e-06
PLD3	ENSG00000105223	-0.518402	1.16e-06
BRK1	ENSG00000254999	-0.469402	1.17e-06
CENPF	ENSG00000117724	0.489165	1.2e-06
KDM4C	ENSG00000107077	-0.48912	1.23e-06
XPO5	ENSG00000124571	0.393565	1.3e-06
DUS3L	ENSG00000141994	0.466586	1.31e-06
ARHGEF6	ENSG00000129675	-0.484311	1.33e-06
PEX11B	ENSG00000131779	-0.777465	1.36e-06
HSPD1P7	ENSG00000215005	0.947293	1.36e-06
TMEM158	ENSG00000249992	-1.10905	1.46e-06
TMEM260	ENSG00000070269	-0.764757	1.55e-06
RBPJ	ENSG00000168214	-0.468186	1.63e-06
ACADS	ENSG00000122971	-0.502486	1.68e-06
IGSF9B	ENSG00000080854	0.73221	1.71e-06
SNHG32	ENSG00000226710	-0.431953	1.75e-06
MACROD1	ENSG00000133315	-0.727325	1.81e-06
PTRH1	ENSG00000187024	-0.54182	1.81e-06
COTL1	ENSG00000103187	-0.44938	1.81e-06
RIPK1	ENSG00000137275	-0.571671	1.87e-06
SORD	ENSG00000140263	0.490276	1.88e-06
STAU2	ENSG00000040341	-0.50226	1.9e-06
NPM1P25	ENSG00000229417	0.981098	1.93e-06
SERPINB6	ENSG00000124570	-0.422713	1.94e-06
NOC2LP2	ENSG00000217950	0.92516	1.94e-06
SLC4A2	ENSG00000164889	0.414495	1.98e-06
KIAA0100	ENSG00000007202	0.369334	2.16e-06
TM9SF2	ENSG00000125304	-0.474025	2.2e-06
NTPCR	ENSG00000135778	-0.504034	2.24e-06
WDR46	ENSG00000204221	0.405734	2.28e-06
CDCA7	ENSG00000144354	-0.412327	2.35e-06
HLA-DPA1	ENSG00000229685	-0.338072	2.34e-06
SAR1A	ENSG00000079332	-0.400606	2.49e-06
B4GALT4	ENSG00000121578	-0.602117	2.5e-06
CALCOCO1	ENSG00000012822	-0.791462	2.55e-06
URB1	ENSG00000142207	0.485762	2.6e-06
CSF1R	ENSG00000182578	-0.547152	2.62e-06
CCNG1	ENSG00000113328	-0.474851	2.64e-06
PLAAT3	ENSG00000176485	-0.421972	2.66e-06
MTND4LP30	ENSG00000198868	1.75062	2.67e-06
TSTD1	ENSG00000215845	-1.04735	2.68e-06
NPC2	ENSG00000119655	-0.569865	2.73e-06
LZTS1	ENSG00000061337	-0.53002	2.75e-06
LINC00987	ENSG00000237248	0.684722	2.83e-06
AFG3L1P	ENSG00000223959	0.700347	2.84e-06
ZZEF1	ENSG00000074755	0.51154	2.88e-06
EIF4A1P2	ENSG00000235001	0.510395	2.96e-06
IFITM2	ENSG00000185201	-0.458057	3.07e-06
CEP152	ENSG00000103995	0.617281	3.11e-06
NKG7	ENSG00000105374	-0.388091	3.22e-06
PAM	ENSG00000145730	-0.58587	3.22e-06
CAMK1D	ENSG00000183049	-0.511062	3.29e-06
CASP3	ENSG00000164305	-0.522984	3.34e-06
GTF2IP1	ENSG00000277053	-0.382717	3.39e-06
COPS6	ENSG00000168090	0.428687	3.41e-06
EPSTI1	ENSG00000133106	-0.732586	3.47e-06
LHPP	ENSG00000107902	-1.08616	3.47e-06
USP34	ENSG00000115464	0.445732	3.55e-06
MIIP	ENSG00000116691	-0.350442	3.56e-06
CACYBPP2	ENSG00000177855	0.688029	3.58e-06
SLC38A1	ENSG00000111371	0.347303	3.64e-06
ECH1	ENSG00000282853	-0.387802	3.78e-06
GZMA	ENSG00000145649	-2.80349	3.78e-06
MIR4435-2HG	ENSG00000172965	0.668038	3.91e-06
PCCA	ENSG00000175198	-0.691324	3.94e-06
HLA-C	ENSG00000233841	-0.337811	3.99e-06
SORD2P	ENSG00000282195	0.71569	3.99e-06
CHN2	ENSG00000106069	-0.676593	4.06e-06
MAP3K14	ENSG00000282637	-0.538337	4.13e-06
TMBIM6	ENSG00000139644	-0.3605	4.24e-06
DUSP5	ENSG00000138166	-0.519272	4.3e-06
TEAD3	ENSG00000007866	-0.904263	4.38e-06
HNRNPKP2	ENSG00000227347	0.803972	4.39e-06
TRAPPC6A	ENSG00000007255	-0.646064	4.41e-06
RHBDF2	ENSG00000129667	-0.646781	4.44e-06
NIPSNAP1	ENSG00000184117	-0.436553	4.53e-06
AHCTF1	ENSG00000153207	0.388824	4.55e-06
TPT1	ENSG00000133112	-0.364274	4.8e-06
RALGDS	ENSG00000160271	-0.425472	4.86e-06
EIF3CL	ENSG00000205609	0.347711	4.94e-06
TTF2	ENSG00000116830	0.414928	4.94e-06
YBX1P10	ENSG00000213866	0.428671	4.93e-06
AKR7A2	ENSG00000053371	-0.406981	5.1e-06
PGAM1	ENSG00000171314	-0.328378	5.1e-06
PKD1P6	ENSG00000250251	0.732755	5.08e-06
MAP7D3	ENSG00000129680	1.46994	5.16e-06
MT-ND4L	ENSG00000212907	1.18467	5.21e-06
EEF1A1P13	ENSG00000250182	0.378994	5.27e-06
RRP12	ENSG00000052749	0.433487	5.36e-06
CLN6	ENSG00000128973	0.430289	5.38e-06
CD86	ENSG00000114013	-0.398384	5.45e-06
GPSM3	ENSG00000234243	-0.465233	5.52e-06
HNRNPA1P4	ENSG00000206228	0.406085	5.64e-06
SLC4A10	ENSG00000144290	-1.21939	5.68e-06
TMEM204	ENSG00000131634	2.80551	5.84e-06
CD48	ENSG00000117091	-0.43588	5.88e-06
MAMLD1	ENSG00000013619	0.496983	6e-06
PTPRN2	ENSG00000282185	-0.42901	6.08e-06
SUPT16HP1	ENSG00000256238	0.769664	6.19e-06
NOP9	ENSG00000196943	0.393177	6.22e-06
VDR	ENSG00000111424	-0.528982	6.23e-06
ARFGEF2	ENSG00000124198	0.464115	6.51e-06
OSBPL5	ENSG00000021762	-0.976876	6.69e-06
RPSAP15	ENSG00000237506	0.366586	6.68e-06
STXBP2	ENSG00000076944	-0.390726	6.87e-06
ATL3	ENSG00000184743	-0.423173	6.9e-06
TRIM44	ENSG00000166326	-0.444316	7.04e-06
PDK1	ENSG00000152256	-0.567887	7.37e-06
NPM1P37	ENSG00000219085	0.967222	7.79e-06
HMGCL	ENSG00000117305	-0.66325	7.83e-06
LAT2	ENSG00000086730	-0.514804	7.83e-06
VPS13D	ENSG00000048707	0.598618	7.88e-06
MB21D2	ENSG00000180611	-0.427146	8.12e-06
PDE6D	ENSG00000156973	-0.712571	8.39e-06
HNRNPLP2	ENSG00000259917	0.495304	8.49e-06
HPS6	ENSG00000166189	-0.438707	8.49e-06
HRAS	ENSG00000174775	0.44415	8.49e-06
MT-ND1	ENSG00000198888	1.08884	8.49e-06
HSPA8	ENSG00000109971	0.326396	8.51e-06
GALM	ENSG00000143891	-0.424957	8.78e-06
FAM30A	ENSG00000226777	-2.15885	8.89e-06
UBE2W	ENSG00000104343	-0.666049	8.9e-06
SEMA4B	ENSG00000185033	-0.503669	8.94e-06
CCR5	ENSG00000160791	-2.01642	9.05e-06
SLCO3A1	ENSG00000176463	1.12455	9.05e-06
SZT2	ENSG00000198198	0.635445	9.15e-06
PGS1	ENSG00000087157	-0.395527	9.22e-06
KDM7A	ENSG00000006459	-0.411022	9.35e-06
CPPED1	ENSG00000103381	-0.40987	9.39e-06
TLE6	ENSG00000104953	-1.02628	9.66e-06
BTG2	ENSG00000159388	-0.900236	9.73e-06
FBXO10	ENSG00000147912	0.84851	9.87e-06
ARF6	ENSG00000165527	-0.372344	9.92e-06
ATP2A3	ENSG00000074370	-0.573709	1e-05
MED9	ENSG00000141026	-0.568778	1.01e-05
ISG20	ENSG00000172183	-0.590064	1.05e-05
RPL35P5	ENSG00000225573	0.472334	1.06e-05
DENND10	ENSG00000119979	-0.527342	1.06e-05
NOP53	ENSG00000105373	-0.347648	1.07e-05
ALDH1L1	ENSG00000144908	-0.42036	1.07e-05
ANK3	ENSG00000151150	0.6843	1.12e-05
ATP8B3	ENSG00000130270	-1.11123	1.12e-05
SH3RF2	ENSG00000156463	0.404929	1.12e-05
SVIL	ENSG00000197321	0.747507	1.12e-05
NFKBIA	ENSG00000100906	-0.360003	1.13e-05
RPL7P10	ENSG00000229752	0.802535	1.14e-05
SNAPC3	ENSG00000164975	-0.511342	1.14e-05
SNX25	ENSG00000109762	-0.395182	1.14e-05
SCMH1	ENSG00000010803	0.463469	1.14e-05
PLAUR	ENSG00000011422	-1.43337	1.17e-05
HSPA4L	ENSG00000164070	0.383548	1.18e-05
PITPNA	ENSG00000174238	-0.351135	1.18e-05
TPM1	ENSG00000140416	1.2558	1.19e-05
MT-ATP8	ENSG00000228253	0.73321	1.21e-05
PARM1	ENSG00000169116	4.73994	1.23e-05
LHX4	ENSG00000121454	1.05524	1.25e-05
NFAT5	ENSG00000102908	0.669198	1.27e-05
SREBF1	ENSG00000072310	-0.40443	1.28e-05
XPOTP1	ENSG00000214185	0.855414	1.3e-05
DDX49	ENSG00000105671	0.404472	1.32e-05
RNF2	ENSG00000121481	-0.585513	1.32e-05
FBXW7	ENSG00000109670	-0.547642	1.33e-05
PTK2B	ENSG00000120899	-0.552659	1.33e-05
DISC1	ENSG00000162946	-0.821959	1.34e-05
MT-ND5	ENSG00000198786	1.09056	1.36e-05
SSX2IP	ENSG00000117155	-0.586215	1.37e-05
TICRR	ENSG00000140534	0.528967	1.41e-05
PRCP	ENSG00000137509	-0.536298	1.41e-05
BOP1	ENSG00000285301	0.318813	1.42e-05
ACSS2	ENSG00000131069	-0.521952	1.44e-05
OSTF1	ENSG00000134996	-0.373378	1.44e-05
FTSJ3	ENSG00000108592	0.383096	1.45e-05
ACSL4	ENSG00000068366	-0.381698	1.46e-05
RTEL1-TNFRSF6B	ENSG00000026036	0.960664	1.46e-05
TRIM34	ENSG00000258659	-1.46195	1.47e-05
DNAJC6	ENSG00000116675	0.35048	1.5e-05
EP300	ENSG00000100393	0.531276	1.5e-05
ABCC1	ENSG00000278183	0.459644	1.5e-05
HMGN2P3	ENSG00000230330	0.547237	1.51e-05
AK3	ENSG00000147853	-0.442081	1.52e-05
ZER1	ENSG00000160445	-0.622906	1.53e-05
EFHD2	ENSG00000142634	-0.320252	1.57e-05
SDC4	ENSG00000124145	-0.653793	1.61e-05
ERO1A	ENSG00000197930	-0.363559	1.67e-05
GPR160	ENSG00000173890	-0.473959	1.69e-05
TCOF1	ENSG00000070814	0.379388	1.69e-05
GADD45B	ENSG00000099860	-0.466142	1.72e-05
SH3BGRL3	ENSG00000142669	-0.405589	1.72e-05
HLA-DRB5	ENSG00000198502	-0.309967	1.73e-05
GM2A	ENSG00000196743	-0.364575	1.75e-05
DSCAML1	ENSG00000177103	-1.74303	1.78e-05
NBDY	ENSG00000204272	-0.564679	1.79e-05
HSPA1A	ENSG00000234475	-0.42827	1.8e-05
NKTR	ENSG00000114857	0.682692	1.85e-05
EEF1A1P12	ENSG00000214199	0.368109	1.86e-05
TUBBP2	ENSG00000214222	0.573018	1.86e-05
DPY19L1	ENSG00000173852	-0.368106	1.89e-05
HLA-DRB1	ENSG00000196126	-0.310646	1.89e-05
SYNJ2BP	ENSG00000213463	-1.15152	1.9e-05
EEF1B2P3	ENSG00000232472	0.399457	1.9e-05
CARHSP1	ENSG00000153048	-0.424241	1.91e-05
SKAP2	ENSG00000005020	-0.615458	1.96e-05
DPM3	ENSG00000179085	-0.532266	1.98e-05
NFIL3	ENSG00000165030	-0.504095	2e-05
PRKAR2A	ENSG00000114302	-0.438626	2.04e-05
SCYL3	ENSG00000000457	-0.767909	2.04e-05
CBX3P9	ENSG00000217241	0.557235	2.06e-05
SCARB2	ENSG00000138760	-0.349293	2.09e-05
EIF4E3	ENSG00000163412	-0.539304	2.1e-05
ANKRD52	ENSG00000139645	0.402886	2.11e-05
CASP6	ENSG00000138794	-0.47456	2.14e-05
PA2G4P4	ENSG00000230457	0.49772	2.15e-05
VASH1	ENSG00000071246	-0.976795	2.17e-05
ASRGL1	ENSG00000162174	-0.877113	2.2e-05
IL1A	ENSG00000115008	1.4591	2.2e-05
ACAT1	ENSG00000075239	-0.391732	2.24e-05
HSPD1P6	ENSG00000230067	0.928899	2.3e-05
PTPRE	ENSG00000132334	-0.464033	2.33e-05
SLA	ENSG00000155926	-0.332412	2.35e-05
PRDX2	ENSG00000167815	-0.356563	2.38e-05
BAIAP2L1	ENSG00000006453	-1.11805	2.39e-05
TRAPPC10	ENSG00000160218	0.40315	2.41e-05
HCFC1	ENSG00000172534	0.451011	2.43e-05
CYP51A1	ENSG00000001630	-0.429208	2.51e-05
PRPF8	ENSG00000274442	0.396238	2.51e-05
FAM50B	ENSG00000145945	-0.370365	2.54e-05
PKD1	ENSG00000008710	0.505837	2.56e-05
RAB5B	ENSG00000111540	-0.439982	2.68e-05
THSD1	ENSG00000136114	-0.440753	2.68e-05
MR1	ENSG00000153029	-0.690844	2.71e-05
TGFA	ENSG00000163235	-1.00757	2.71e-05
OAS1	ENSG00000089127	-0.957498	2.74e-05
TUBA1A	ENSG00000167552	0.388908	2.74e-05
SLC30A4	ENSG00000104154	2.5204	2.76e-05
RIN3	ENSG00000100599	-0.413759	2.78e-05
ALPK1	ENSG00000073331	-0.6419	2.79e-05
CDKN2D	ENSG00000129355	-0.548136	2.84e-05
MDM2	ENSG00000135679	-0.340969	2.84e-05
MTND4P12	ENSG00000247627	1.39878	2.84e-05
MAPK3	ENSG00000102882	-0.371866	2.86e-05
DPH2	ENSG00000132768	0.39422	2.92e-05
ABCD2	ENSG00000173208	-0.603167	2.94e-05
EEF1A1P19	ENSG00000249855	0.366974	2.97e-05
MAP2K1	ENSG00000169032	-0.359312	3.02e-05
PITPNC1	ENSG00000154217	-0.436379	3.02e-05
TIMM44	ENSG00000104980	0.391447	3.1e-05
HK2	ENSG00000159399	0.425877	3.14e-05
NCKAP1L	ENSG00000123338	-0.363229	3.22e-05
VLDLR	ENSG00000147852	0.49164	3.27e-05
FLOT1	ENSG00000232280	-0.304491	3.3e-05
ATP6V1D	ENSG00000100554	-0.598947	3.31e-05
HNRNPA1P10	ENSG00000214223	0.366781	3.32e-05
TRPM6	ENSG00000119121	0.821348	3.33e-05
YBX1P2	ENSG00000231167	0.676362	3.35e-05
ASAP2	ENSG00000151693	-0.50257	3.4e-05
LINC00184	ENSG00000224939	-0.47491	3.41e-05
RRAS	ENSG00000126458	-0.72652	3.42e-05
ATF4	ENSG00000128272	0.319946	3.5e-05
EEF1A1P22	ENSG00000259612	0.412933	3.58e-05
LTA	ENSG00000173503	-3.14704	3.63e-05
CFDP1	ENSG00000153774	-0.515553	3.64e-05
CNN2	ENSG00000064666	-0.333368	3.68e-05
DERPC	ENSG00000286140	-0.571626	3.7e-05
SATB2	ENSG00000119042	0.476227	3.7e-05
SLC27A4	ENSG00000167114	0.407197	3.7e-05
HS3ST3B1	ENSG00000125430	-0.49504	3.78e-05
KATNB1	ENSG00000140854	0.426588	3.78e-05
SRCAP	ENSG00000080603	0.503838	3.77e-05
RASGRP4	ENSG00000171777	1.84259	3.82e-05
EIF4HP1	ENSG00000233830	0.57201	3.86e-05
ABCF2	ENSG00000033050	0.360852	3.91e-05
EVL	ENSG00000196405	-0.372912	3.96e-05
SETSIP	ENSG00000230667	0.56776	3.97e-05
AGO2	ENSG00000123908	0.389682	4.01e-05
ARMC5	ENSG00000140691	-0.574252	4.03e-05
ASB3	ENSG00000115239	0.57497	4.02e-05
AKAP9	ENSG00000127914	0.523741	4.06e-05
PDE7A	ENSG00000205268	-0.37415	4.1e-05
TRAPPC1	ENSG00000170043	-0.361514	4.2e-05
DDX12P	ENSG00000214826	0.744213	4.24e-05
RALBP1	ENSG00000017797	-0.400619	4.25e-05
GPI	ENSG00000282019	-0.379223	4.27e-05
REL	ENSG00000162924	0.582704	4.32e-05
ACSF2	ENSG00000167107	-0.880352	4.37e-05
YBX1P1	ENSG00000224861	0.367732	4.46e-05
RCC1	ENSG00000180198	0.332827	4.54e-05
RPS2P4	ENSG00000196183	0.716265	4.61e-05
RPS25	ENSG00000280831	-0.326277	4.63e-05
ALMS1	ENSG00000116127	0.61117	4.64e-05
TIE1	ENSG00000066056	-2.78701	4.64e-05
PGAP1	ENSG00000197121	-0.32071	4.67e-05
NME1	ENSG00000239672	0.391643	4.71e-05
ABCA13	ENSG00000179869	0.506309	4.74e-05
RHOU	ENSG00000116574	-0.379991	4.74e-05
SNTA1	ENSG00000101400	-1.6123	4.74e-05
PIGG	ENSG00000174227	0.687911	4.81e-05
SEPTIN10	ENSG00000186522	-0.483225	4.81e-05
SAPCD2	ENSG00000186193	0.329424	4.83e-05
SUSD3	ENSG00000157303	-0.445415	4.84e-05
CAPN5	ENSG00000149260	-1.85034	4.87e-05
FKBP8	ENSG00000105701	-0.321345	4.89e-05
CNPY3	ENSG00000137161	-0.411088	5e-05
ARHGEF3	ENSG00000163947	-0.593826	5.01e-05
RAB4B	ENSG00000167578	-0.464463	5.02e-05
FAS	ENSG00000026103	-0.475283	5.03e-05
TAX1BP1	ENSG00000106052	-0.398703	5.06e-05
DEGS1	ENSG00000143753	-0.3537	5.07e-05
SLAMF1	ENSG00000117090	-0.375953	5.1e-05
ASB13	ENSG00000196372	-0.549527	5.17e-05
IMPA2	ENSG00000141401	-0.507863	5.22e-05
DNAAF5	ENSG00000164818	0.378791	5.26e-05
PRMT5	ENSG00000100462	0.332927	5.29e-05
PSAP	ENSG00000197746	-0.314011	5.3e-05
DPYD	ENSG00000188641	-0.692163	5.42e-05
OAS3	ENSG00000111331	0.621228	5.45e-05
LAT	ENSG00000213658	-0.935714	5.5e-05
PPA2	ENSG00000138777	-0.484429	5.5e-05
ATF5	ENSG00000169136	-0.335224	5.61e-05
RPL7AP30	ENSG00000241741	0.441966	5.61e-05
RPL9P25	ENSG00000240821	0.671837	5.67e-05
NRIP3	ENSG00000175352	-0.480989	5.71e-05
KIF1A	ENSG00000130294	-2.25023	5.73e-05
FDFT1	ENSG00000079459	-0.307056	5.76e-05
LDHBP2	ENSG00000213684	0.881882	5.79e-05
LCMT2	ENSG00000168806	-0.869001	5.82e-05
MAT2A	ENSG00000168906	-0.33576	5.81e-05
GNAS	ENSG00000087460	-0.311455	5.94e-05
STAT3	ENSG00000168610	-0.362048	5.94e-05
MMAB	ENSG00000139428	-0.475198	5.97e-05
SETD3	ENSG00000183576	-0.388297	6.09e-05
NOVA2	ENSG00000104967	1.5811	6.12e-05
TEDC2	ENSG00000162062	0.468188	6.23e-05
MPI	ENSG00000178802	-0.408568	6.24e-05
APOL3	ENSG00000128284	-0.729466	6.28e-05
ITPK1	ENSG00000100605	-0.354244	6.27e-05
CTLA4	ENSG00000163599	-2.39063	6.33e-05
UMODL1	ENSG00000177398	-0.737599	6.37e-05
TTN	ENSG00000155657	1.23487	6.38e-05
PROSER1	ENSG00000120685	0.34927	6.46e-05
SLC7A1	ENSG00000139514	0.347406	6.47e-05
SMPD4	ENSG00000136699	0.316657	6.63e-05
BTF3L4	ENSG00000134717	-0.517732	6.65e-05
EVI5L	ENSG00000142459	-0.551322	6.65e-05
NPM1P19	ENSG00000223864	1.29346	6.69e-05
TRIM38	ENSG00000112343	-0.47078	6.78e-05
MBD4	ENSG00000129071	-0.440096	6.8e-05
ANP32BP1	ENSG00000259790	0.603336	6.94e-05
HMGB1P37	ENSG00000213467	0.859409	7.1e-05
CCDC144B	ENSG00000154874	1.08681	7.13e-05
HNRNPA3P10	ENSG00000257851	0.660268	7.15e-05
WBP1	ENSG00000239779	-0.437272	7.15e-05
RBM19	ENSG00000122965	0.417072	7.29e-05
RPS3A	ENSG00000145425	-0.359394	7.31e-05
DYNC1H1	ENSG00000197102	-0.360302	7.33e-05
RRAS2	ENSG00000133818	0.409643	7.37e-05
PRKCH	ENSG00000027075	-0.407253	7.39e-05
RBM25	ENSG00000119707	0.359771	7.39e-05
DTX3	ENSG00000178498	-1.24751	7.59e-05
POLR2L	ENSG00000177700	0.331166	7.58e-05
SLC5A6	ENSG00000138074	0.346753	7.6e-05
VPS13C	ENSG00000129003	0.444924	7.83e-05
CCT8P1	ENSG00000226015	0.55659	7.88e-05
PPARA	ENSG00000186951	-0.696371	7.99e-05
CMTM8	ENSG00000170293	-1.35296	8.14e-05
NOP14	ENSG00000087269	0.375571	8.16e-05
PTGES2	ENSG00000148334	0.343203	8.19e-05
RCSD1	ENSG00000198771	-0.477619	8.21e-05
MYO5A	ENSG00000197535	0.363133	8.36e-05
CHFR	ENSG00000072609	-0.439845	8.51e-05
EEF1A1P10	ENSG00000243746	0.476978	8.55e-05
ZNF326	ENSG00000162664	0.576932	8.59e-05
CLIP1	ENSG00000130779	0.351182	8.7e-05
SYN1	ENSG00000008056	-1.33767	8.78e-05
RORA	ENSG00000069667	-0.368706	9.05e-05
HNRNPA1P7	ENSG00000215492	0.422628	9.17e-05
SLC19A1	ENSG00000173638	0.349894	9.19e-05
COL5A3	ENSG00000080573	-1.94828	9.24e-05
GOLGA7B	ENSG00000155265	-0.59052	9.23e-05
F11R	ENSG00000158769	-1.03282	9.29e-05
KLF10	ENSG00000155090	-0.476929	9.33e-05
ANKRD37	ENSG00000186352	-0.478213	9.52e-05
VAMP2	ENSG00000220205	-0.469234	9.53e-05
ARL6IP1	ENSG00000170540	-0.384752	9.66e-05
PTPN6	ENSG00000111679	-0.444775	9.9e-05
STOM	ENSG00000148175	0.620731	9.91e-05
TRAPPC9	ENSG00000167632	-0.408584	9.92e-05
SRPK2	ENSG00000135250	-0.461991	9.96e-05
IRF5	ENSG00000128604	-0.351526	9.98e-05
TMEM219	ENSG00000149932	-0.465748	0.000100429
CCM2	ENSG00000136280	-0.398378	0.000101382
MSRB2	ENSG00000148450	-0.617735	0.000102107
CYBA	ENSG00000051523	-0.331074	0.00010327
LRP10	ENSG00000197324	-0.36588	0.000103239
RPL4P4	ENSG00000229638	0.335366	0.000103223
DDIT4	ENSG00000168209	-0.361385	0.00010404
C3orf18	ENSG00000088543	-0.648231	0.000104909
UBL4A	ENSG00000102178	-0.361132	0.000104933
HERC2P3	ENSG00000180229	1.2127	0.000105541
RAB20	ENSG00000139832	-0.391853	0.000105927
ANKRD33B	ENSG00000164236	0.387861	0.000106371
PTMS	ENSG00000159335	-0.325499	0.000106842
IFFO2	ENSG00000169991	-0.376681	0.000107266
RSKR	ENSG00000167524	1.19459	0.000107607
RPS15A	ENSG00000134419	-0.28032	0.000108563
TSPAN31	ENSG00000135452	-0.639382	0.000109561
RIMKLA	ENSG00000177181	1.69088	0.000110212
IGF2R	ENSG00000197081	0.368955	0.000110618
ANXA11	ENSG00000122359	-0.30949	0.000111217
PARP1	ENSG00000143799	0.276825	0.000111199
TFDP1	ENSG00000198176	0.358509	0.000112212
PRR5	ENSG00000186654	-0.581012	0.000112437
NSMCE1	ENSG00000169189	-0.401385	0.000113557
KCNE3	ENSG00000175538	-0.951121	0.000114111
HEATR5A	ENSG00000129493	0.534445	0.000115316
RAPGEFL1	ENSG00000108352	0.807635	0.000117105
OSBPL10	ENSG00000144645	-0.306238	0.000117894
TBXAS1	ENSG00000059377	-0.458065	0.000119423
UBE2H	ENSG00000186591	-0.385114	0.000119904
ZMAT3	ENSG00000172667	-0.656816	0.00011998
RRAGC	ENSG00000116954	-0.380182	0.000121554
LGALS1	ENSG00000100097	-0.28776	0.000122303
HLA-DQB1	ENSG00000233209	-0.282104	0.000122946
NIPAL3	ENSG00000001461	-0.556032	0.000125916
CLUH	ENSG00000132361	0.379083	0.000126812
CLCN3	ENSG00000109572	-0.496481	0.000130746
VOPP1	ENSG00000154978	-0.295121	0.00013065
AKAP11	ENSG00000023516	0.435644	0.000131093
C6orf132	ENSG00000188112	-0.742894	0.000132173
GFOD1	ENSG00000145990	0.638911	0.000133231
BTN3A2	ENSG00000186470	-0.416295	0.000133446
RSL24D1	ENSG00000137876	-0.460394	0.00013426
TBL1X	ENSG00000101849	0.65351	0.000134508
LINC00662	ENSG00000261824	0.869011	0.000135506
RFFL	ENSG00000092871	-0.299361	0.000135725
MRC2	ENSG00000011028	0.407048	0.000137452
TONSL	ENSG00000160949	0.347266	0.000137352
BCLAF1P2	ENSG00000279800	0.571511	0.000138142
KPNB1	ENSG00000108424	0.273511	0.000138123
YWHAZP2	ENSG00000213236	0.647928	0.000140019
PSME4	ENSG00000068878	0.343129	0.000141276
HIC1	ENSG00000177374	-0.451944	0.000141833
SERF2	ENSG00000140264	-0.284605	0.000141687
TMEM164	ENSG00000157600	-0.433037	0.000141834
BCL3	ENSG00000069399	-0.35619	0.000144331
EBNA1BP2	ENSG00000117395	0.322483	0.000145255
GSDMD	ENSG00000104518	-0.303418	0.000146041
TMOD1	ENSG00000136842	-0.357138	0.000147052
AQR	ENSG00000021776	-0.377454	0.000147216
PRMT2	ENSG00000160310	-0.319278	0.000150343
HSPA9	ENSG00000113013	0.289717	0.000150608
SMAD3	ENSG00000166949	-0.368373	0.000152118
NUS1P1	ENSG00000235636	0.867549	0.000152832
SHLD2P1	ENSG00000165874	0.89445	0.000153086
RANBP2	ENSG00000153201	0.3593	0.000153266
WDR90	ENSG00000161996	0.509547	0.000153791
CYFIP2	ENSG00000055163	0.304416	0.000156477
ITPR3	ENSG00000096433	0.450319	0.000157646
NDOR1	ENSG00000188566	0.484348	0.000159266
UBL3	ENSG00000122042	-0.450648	0.000159269
EIF4G1	ENSG00000114867	0.315281	0.000159483
HMGB1P24	ENSG00000282695	0.472765	0.000159801
MGST2	ENSG00000085871	-0.744059	0.000160183
SYTL3	ENSG00000164674	-0.316484	0.000160565
ALDOA	ENSG00000149925	-0.325281	0.000161213
IRS2	ENSG00000185950	0.677428	0.000164793
TSHR	ENSG00000165409	-1.04744	0.000166249
SYPL1	ENSG00000008282	-0.477634	0.000166892
PRSS53	ENSG00000151006	1.20103	0.000167963
CYTH4	ENSG00000100055	-0.554277	0.000168424
CD244	ENSG00000122223	-1.72988	0.000169616
TMEM54	ENSG00000121900	-0.439384	0.000170285
RFXAP	ENSG00000133111	-0.676026	0.000170844
MFNG	ENSG00000100060	0.304448	0.000173314
WDR27	ENSG00000184465	0.708232	0.000173187
CHORDC1	ENSG00000285023	0.397227	0.000174933
UTS2B	ENSG00000188958	-0.50531	0.000174857
CASZ1	ENSG00000130940	0.53572	0.000175497
SPRY2	ENSG00000136158	1.57971	0.00017608
TMEM109	ENSG00000110108	0.30044	0.000176011
SPOCK1	ENSG00000152377	0.787571	0.000176852
B4GALT1	ENSG00000086062	-0.338099	0.000178072
MGAT2	ENSG00000168282	-0.348351	0.000177892
CCNYL1	ENSG00000163249	-0.845303	0.000179373
HNRNPCP6	ENSG00000213305	0.531202	0.000179628
ALDH6A1	ENSG00000119711	-0.64098	0.000181883
TPI1	ENSG00000111669	-0.273183	0.00018208
ZNF530	ENSG00000183647	3.23033	0.000182583
ADAMTS1	ENSG00000154734	0.598802	0.000185693
U2AF2	ENSG00000063244	0.281714	0.000186821
EFEMP2	ENSG00000172638	-1.29199	0.000187302
STIP1P3	ENSG00000225536	0.657252	0.000187318
RRP9	ENSG00000114767	0.327996	0.000191905
SLC9A3R1	ENSG00000109062	-0.304156	0.000193682
CD63	ENSG00000135404	-0.308926	0.000196201
MRPL3P1	ENSG00000215349	0.76512	0.000197045
SMARCA2	ENSG00000080503	0.331147	0.000197236
ORAI3	ENSG00000175938	-0.655447	0.000197695
CTSS	ENSG00000163131	-0.820338	0.000198561
TM6SF1	ENSG00000136404	-0.53774	0.000200418
C17orf49	ENSG00000258315	-0.337923	0.000202648
CNTRL	ENSG00000119397	0.408044	0.000202599
CCDC90B	ENSG00000137500	-0.619086	0.000205909
SUN1	ENSG00000164828	-0.367443	0.000207015
TNIK	ENSG00000154310	0.35406	0.000208545
ADD3	ENSG00000148700	-0.302703	0.000211722
RTCB	ENSG00000100220	0.313559	0.000216431
LMNA	ENSG00000160789	0.324006	0.000217966
SAMD10	ENSG00000130590	-0.4307	0.000221323
ZNF331	ENSG00000130844	1.78791	0.000221955
PES1	ENSG00000100029	0.283849	0.000223163
MTIF3	ENSG00000122033	-0.633494	0.000224725
PHYH	ENSG00000107537	-0.503212	0.000224955
CTBS	ENSG00000117151	-0.592766	0.000227357
JAG1	ENSG00000101384	0.394773	0.000229679
IFIT2	ENSG00000119922	-0.59059	0.00023001
UBAP1L	ENSG00000246922	1.40597	0.000234484
GTF2E2	ENSG00000197265	-0.403386	0.000236577
RPL4P5	ENSG00000230207	0.367876	0.00023672
SEL1L	ENSG00000071537	-0.342669	0.000236661
SMG1P1	ENSG00000237296	0.82108	0.000240352
SERINC2	ENSG00000168528	-2.92384	0.000242484
RPSAP19	ENSG00000183298	0.384148	0.000243193
UTS2R	ENSG00000181408	-1.2912	0.000245089
APOBEC3F	ENSG00000128394	-0.76703	0.000246449
DUSP4	ENSG00000120875	0.384147	0.000246844
RPSAP18	ENSG00000224261	0.412922	0.000248597
LRRC18	ENSG00000165383	-1.44831	0.000249208
SNHG29	ENSG00000175061	-0.283697	0.00024999
SLC25A1	ENSG00000100075	-0.316638	0.000250401
FADS3	ENSG00000221968	-0.698962	0.000252118
KBTBD8	ENSG00000163376	-0.637626	0.000254755
EXD3	ENSG00000187609	-0.882457	0.000255623
ADD1	ENSG00000087274	-0.325987	0.000256964
LAS1L	ENSG00000001497	0.31523	0.000258084
ACOT7	ENSG00000097021	0.298135	0.000259928
FAM234B	ENSG00000084444	-0.579578	0.00026195
TRIM8	ENSG00000171206	-0.349529	0.000263029
SELL	ENSG00000188404	-0.920021	0.000264985
COX6C	ENSG00000164919	-0.348395	0.000266294
CTSH	ENSG00000103811	-0.269655	0.000266839
TKFC	ENSG00000149476	-0.394645	0.000267694
HNRNPM	ENSG00000099783	0.262059	0.000270587
SQLE	ENSG00000104549	-0.327968	0.000270975
PEX19	ENSG00000162735	-0.330155	0.000271612
TOR1AIP1	ENSG00000143337	-0.37154	0.000275292
NAMPTP1	ENSG00000229644	0.525777	0.000277533
IRF1	ENSG00000125347	-0.330751	0.000282089
PDCD11	ENSG00000148843	0.340988	0.000281967
CDK12	ENSG00000167258	0.317546	0.000283125
EHBP1L1	ENSG00000173442	-0.349402	0.000284059
HMGA1	ENSG00000137309	0.269377	0.00028653
LMF1	ENSG00000103227	-0.66981	0.000289911
NLE1	ENSG00000073536	0.388211	0.000293507
SYNGAP1	ENSG00000227460	0.703792	0.000294061
USP20	ENSG00000136878	-0.36562	0.000296274
KIAA1109	ENSG00000138688	0.442349	0.000297609
PSAT1P3	ENSG00000230787	1.0025	0.000298269
IFNG	ENSG00000111537	-0.702307	0.000302141
IGF1R	ENSG00000140443	0.445972	0.000301898
LIME1	ENSG00000203896	-0.520325	0.000302307
PRAG1	ENSG00000275342	-0.671719	0.000302397
USP32P2	ENSG00000233327	1.75569	0.000302488
NIN	ENSG00000100503	0.316565	0.000303827
HCST	ENSG00000126264	-0.446964	0.000307556
KRCC1	ENSG00000172086	-1.36076	0.000307589
NCOR2	ENSG00000196498	0.370336	0.000307244
DNAJC25-GNG10	ENSG00000244115	-0.875076	0.000309629
CDC42SE2	ENSG00000158985	-0.381526	0.000310133
CSNK1D	ENSG00000141551	-0.319898	0.000314307
TCAF1	ENSG00000198420	-0.584721	0.000315064
PLEKHM2	ENSG00000116786	0.312208	0.00031768
MED12L	ENSG00000144893	0.812524	0.000318405
NARF	ENSG00000141562	-0.306425	0.000318172
RPS27AP16	ENSG00000224631	0.310764	0.000318919
PEX5L	ENSG00000114757	-0.62963	0.000320912
SFXN3	ENSG00000107819	-0.422367	0.000320371
SLC6A8	ENSG00000130821	-0.567474	0.00032095
RMI2	ENSG00000175643	-0.413437	0.000322186
IPO8P1	ENSG00000224668	1.16689	0.000322633
POLR3GL	ENSG00000121851	-0.582998	0.000323188
CDC42EP3	ENSG00000163171	-0.398017	0.000326368
TNFSF9	ENSG00000125657	0.409895	0.000326626
PLA2G4A	ENSG00000116711	0.787308	0.000327593
PCBP3	ENSG00000183570	-0.329501	0.000328553
CFLAR	ENSG00000003402	-0.312362	0.000329875
FAM89B	ENSG00000176973	-0.5108	0.000329746
MYC	ENSG00000136997	-0.315427	0.000331298
EIF1AXP1	ENSG00000236698	0.911452	0.000333308
SFMBT2	ENSG00000198879	0.570873	0.000334073
MICAL2	ENSG00000133816	0.349911	0.000334479
EZH2	ENSG00000106462	0.345572	0.000335135
LARP1	ENSG00000155506	0.290096	0.000338829
PNPLA6	ENSG00000032444	0.314992	0.000339694
SLC66A3	ENSG00000162976	-0.621084	0.000339764
TRIB2	ENSG00000071575	0.602684	0.000340521
ZNF746	ENSG00000181220	-0.384875	0.000340826
RHOB	ENSG00000143878	-0.345053	0.000343484
ARHGAP33	ENSG00000004777	0.641157	0.000346889
CCDC144A	ENSG00000170160	0.836353	0.000348656
REEP4	ENSG00000168476	0.330754	0.000349255
RAB6A	ENSG00000175582	-0.331114	0.000351509
LDHAP4	ENSG00000214110	0.404161	0.000360853
CLIP2	ENSG00000106665	-0.608322	0.000361238
COPG2	ENSG00000158623	-0.3525	0.000365974
JCAD	ENSG00000165757	0.727393	0.000371348
PLGRKT	ENSG00000107020	-0.631028	0.000372121
INSIG1	ENSG00000186480	-0.324649	0.000375653
BABAM2	ENSG00000158019	-0.454149	0.000376148
ERBB4	ENSG00000178568	0.457693	0.000377243
KLHL36	ENSG00000135686	-0.385871	0.000378802
THOP1	ENSG00000172009	0.282003	0.000378516
RPL22P2	ENSG00000241081	0.399709	0.000381654
NELFCD	ENSG00000101158	0.280057	0.00038368
SCFD1	ENSG00000092108	-0.508397	0.000387565
RDH10	ENSG00000121039	-0.270284	0.000389961
CALCOCO2	ENSG00000136436	0.480912	0.000391042
DBI	ENSG00000155368	-0.316991	0.000391615
FANCA	ENSG00000187741	0.413813	0.000393959
VAT1	ENSG00000108828	-0.386376	0.000395325
YBX1P6	ENSG00000213539	0.662088	0.000403775
PIK3AP1	ENSG00000155629	0.545109	0.000405353
ATP2B1	ENSG00000070961	0.42501	0.000406189
APOBEC3D	ENSG00000243811	-0.742878	0.000408968
MFSD9	ENSG00000135953	-0.456669	0.000407688
PRRC2C	ENSG00000117523	0.395434	0.000407785
RPS2P7	ENSG00000235508	0.315983	0.000408142
TGIF2	ENSG00000118707	-0.42856	0.000409163
TXNDC11	ENSG00000153066	-0.337746	0.000409025
ARHGEF18	ENSG00000104880	-0.348375	0.000411936
ST7	ENSG00000004866	0.595821	0.000413676
CYB561A3	ENSG00000162144	0.287248	0.000421149
SNHG16	ENSG00000163597	-0.362689	0.000422761
LIPA	ENSG00000107798	-0.450345	0.000425835
LAPTM4A	ENSG00000068697	-0.41325	0.000426382
DDX46	ENSG00000145833	0.306703	0.000426815
NQO1	ENSG00000181019	0.37833	0.000428339
LDHAP7	ENSG00000235847	0.616705	0.000429856
TAGLN2P1	ENSG00000253676	0.510379	0.000431037
ING4	ENSG00000111653	-0.653735	0.000431512
DPY19L4	ENSG00000156162	-0.605259	0.000434458
IFRD1	ENSG00000006652	0.376103	0.000437092
TRMT1	ENSG00000104907	0.337678	0.000437089
ZNF691	ENSG00000164011	-0.542255	0.00043633
CDC25B	ENSG00000101224	-0.361949	0.000438792
CTPS1	ENSG00000171793	0.295366	0.000438934
MTDH	ENSG00000147649	0.277042	0.000439739
MTCO1P2	ENSG00000259045	1.54989	0.000446403
NECTIN2	ENSG00000130202	1.45771	0.000445838
RBM33	ENSG00000184863	0.376942	0.000446208
HIPK2	ENSG00000064393	0.354627	0.000448339
IPO7P2	ENSG00000225674	0.711365	0.000448177
PTP4A3	ENSG00000184489	-0.589137	0.000447609
CCNI	ENSG00000118816	-0.286315	0.000451297
OGA	ENSG00000198408	-0.295035	0.00045556
RPS7P10	ENSG00000226525	0.313332	0.000455718
TRIO	ENSG00000038382	0.376363	0.000458593
RUNX3	ENSG00000020633	-0.346262	0.00045995
TMEM135	ENSG00000166575	-0.410188	0.000459721
SPTBN1	ENSG00000115306	-2.42103	0.000463149
RIF1	ENSG00000080345	0.320185	0.000465187
SF3B3	ENSG00000189091	0.283445	0.000465637
RNF157-AS1	ENSG00000267128	1.45518	0.000470598
ZFYVE28	ENSG00000159733	-0.538771	0.000470754
DNAJA1P3	ENSG00000215007	0.791067	0.000475595
NFATC2	ENSG00000101096	0.358568	0.000475245
ARL6IP5	ENSG00000144746	-0.313017	0.000478538
STK38L	ENSG00000211455	-0.469894	0.000483092
LDHAP5	ENSG00000213574	0.655775	0.000487289
EEA1	ENSG00000102189	0.447614	0.000488851
GAPDH	ENSG00000111640	-0.261469	0.000488815
KIAA1549	ENSG00000122778	0.701533	0.000490785
SOX2-OT	ENSG00000242808	-0.571537	0.000496809
P3H3	ENSG00000110811	2.14013	0.000510449
VPS13A	ENSG00000197969	0.428298	0.000511772
MRPL4	ENSG00000105364	0.279329	0.000515035
RPS26P47	ENSG00000234354	0.435098	0.000515389
LLGL1	ENSG00000131899	0.318904	0.000520201
WBP1L	ENSG00000166272	-0.384276	0.000520674
AGAP6	ENSG00000204149	0.743724	0.000522011
DOCK10	ENSG00000135905	0.342943	0.000523002
NBPF14	ENSG00000270629	0.502222	0.00052279
NPIPB11	ENSG00000254206	1.1545	0.000523313
PPIEL	ENSG00000243970	0.945975	0.000522928
ATM	ENSG00000149311	0.543479	0.000526044
INTS14	ENSG00000138614	-0.363699	0.000526322
SMIM3	ENSG00000256235	-0.365009	0.000529855
SMYD3	ENSG00000185420	0.422799	0.000530849
IL4R	ENSG00000077238	-0.316435	0.000532731
QSOX1	ENSG00000116260	-0.362623	0.000537642
CD93	ENSG00000125810	-0.318031	0.000542002
RNASET2	ENSG00000026297	-0.647644	0.000541584
SEC62	ENSG00000008952	-0.362039	0.000545865
STAT5B	ENSG00000173757	-0.292531	0.000545774
SMG5	ENSG00000198952	0.320031	0.000550657
RANBP1	ENSG00000099901	0.295815	0.000556702
PIEZO1	ENSG00000103335	0.362712	0.000560289
BIRC2	ENSG00000110330	-0.43427	0.000561738
GRINA	ENSG00000178719	-0.315564	0.00056196
CCDC71L	ENSG00000253276	-0.463522	0.000562555
IL10RB	ENSG00000243646	-0.356563	0.000568453
SP100	ENSG00000067066	-0.365103	0.000569223
WDR11	ENSG00000120008	-0.360679	0.000571734
RPL7AP66	ENSG00000175886	0.431735	0.000579591
CCDC92	ENSG00000119242	-0.634397	0.000580721
YPEL3	ENSG00000090238	-0.796237	0.000583411
SLC4A7	ENSG00000033867	0.311196	0.000587072
MKNK1	ENSG00000079277	-0.379006	0.000591528
BCAT2	ENSG00000105552	-0.285078	0.000595235
LRRC41	ENSG00000132128	-0.296365	0.000596288
SNN	ENSG00000184602	-0.727598	0.000597323
SRSF5	ENSG00000100650	-0.284227	0.000600445
SLC1A4	ENSG00000115902	0.313629	0.000607563
SNX16	ENSG00000104497	-0.691161	0.000609979
FABP5	ENSG00000164687	-0.334145	0.000614483
RPS13P2	ENSG00000228929	0.427947	0.000614245
SAFB2	ENSG00000130254	0.311782	0.000618361
STARD4	ENSG00000164211	-0.4769	0.000620735
STX12	ENSG00000117758	-0.469912	0.000621959
UBR4	ENSG00000127481	0.885473	0.000627192
CD160	ENSG00000117281	-1.4602	0.000628523
DENND6B	ENSG00000205593	-0.647029	0.000628668
NOLC1	ENSG00000166197	0.251283	0.000630154
DDX21	ENSG00000165732	0.273556	0.000631855
KNTC1	ENSG00000184445	0.371037	0.000632772
NBEAL1	ENSG00000144426	0.68748	0.000632755
TUBA1B	ENSG00000123416	0.239615	0.000633902
PKM	ENSG00000067225	-0.250071	0.00064549
PFAS	ENSG00000178921	0.325995	0.000648236
PPFIBP2	ENSG00000166387	1.0816	0.000648822
RPL10P1	ENSG00000217026	0.527126	0.000654799
RPL13AP6	ENSG00000234118	0.409124	0.000654852
TNPO2	ENSG00000105576	0.365207	0.000660623
NCSTN	ENSG00000162736	-0.343952	0.000662254
DIP2B	ENSG00000066084	0.365007	0.00066655
SGPP2	ENSG00000163082	0.862827	0.00066791
RPL12	ENSG00000197958	-0.24684	0.000669195
TOM1L2	ENSG00000175662	-0.488669	0.000670052
EBF1	ENSG00000164330	0.644513	0.000675718
ANKRD22	ENSG00000152766	-0.709361	0.000677091
DDR1	ENSG00000215522	-0.634609	0.000687393
GCH1	ENSG00000131979	-0.359118	0.000691567
KIF1B	ENSG00000054523	0.288009	0.000689918
MFSD14A	ENSG00000156875	-0.409677	0.000690834
RPL23AP18	ENSG00000225338	0.522685	0.000691743
MOAP1	ENSG00000165943	-0.480105	0.000694566
MRTO4	ENSG00000053372	0.310949	0.000696335
RNF167	ENSG00000108523	-0.287113	0.000696553
SMIM19	ENSG00000176209	-0.65077	0.000696563
PTMAP12	ENSG00000282886	0.593972	0.000699479
ATP2B2	ENSG00000157087	-1.1527	0.00070115
TTC3P1	ENSG00000215105	0.517948	0.000702064
SEC16A	ENSG00000148396	0.365382	0.000702959
PPP1R21	ENSG00000162869	-0.488936	0.000710103
RPS4XP14	ENSG00000284817	0.607737	0.000714453
GRB2	ENSG00000177885	-0.264538	0.000715736
COL19A1	ENSG00000082293	-0.421708	0.000716955
ACTA2	ENSG00000107796	-0.411457	0.000726221
CD59	ENSG00000085063	-0.272457	0.00072901
ZNF862	ENSG00000106479	-0.760344	0.000731171
SELENOI	ENSG00000138018	0.36025	0.000735022
RECQL4	ENSG00000160957	0.306311	0.000736327
SAMD9L	ENSG00000177409	-0.539683	0.000739358
YTHDC2	ENSG00000047188	0.406794	0.000740642
CENPH	ENSG00000153044	-0.492308	0.000744269
DHX37	ENSG00000150990	0.286796	0.000744826
LCP1	ENSG00000136167	-0.252976	0.000746428
BMP8A	ENSG00000183682	1.19237	0.000748319
CHRD	ENSG00000090539	2.05025	0.000752245
SDHC	ENSG00000143252	-0.306413	0.00075166
TDRKH	ENSG00000182134	-0.457149	0.000761911
ANKRD11	ENSG00000167522	0.345899	0.000763035
GAS5	ENSG00000234741	-0.287513	0.000771496
SCRIB	ENSG00000180900	0.291102	0.000775078
ADGRA2	ENSG00000020181	-0.589916	0.00078016
PLAA	ENSG00000137055	-0.38976	0.000780401
CEBPZOS	ENSG00000218739	-0.454977	0.000784388
RBM12	ENSG00000244462	-0.269397	0.000787666
TNFRSF8	ENSG00000120949	-0.284694	0.000786937
USP24	ENSG00000162402	0.289167	0.000787335
HHLA2	ENSG00000114455	-0.328592	0.000789017
PSMD9	ENSG00000110801	0.345727	0.000789509
C16orf72	ENSG00000182831	-0.314814	0.000792983
TMEM8B	ENSG00000137103	-0.897604	0.00079671
ZNF106	ENSG00000103994	0.341378	0.000796108
SESN2	ENSG00000130766	0.389301	0.000804694
ZNF710	ENSG00000140548	-0.36794	0.000808019
RAC2	ENSG00000128340	-0.270993	0.000810857
C6orf223	ENSG00000181577	-2.50563	0.000812618
CTNND1	ENSG00000198561	0.836401	0.000821145
TSPO	ENSG00000100300	-0.268141	0.000822255
CCAR1	ENSG00000060339	0.306655	0.00082835
RPL35P2	ENSG00000220583	0.323797	0.000831217
PTP4A2	ENSG00000184007	-0.266737	0.000835195
ZC3H12D	ENSG00000178199	0.447618	0.000839193
JUNB	ENSG00000171223	-0.273687	0.000844012
DHX34	ENSG00000134815	0.409571	0.000855001
CHTF18	ENSG00000127586	0.357818	0.000857792
OMA1	ENSG00000162600	-0.474763	0.000859737
SMCHD1	ENSG00000101596	0.417048	0.000865302
RAB3D	ENSG00000105514	-0.617165	0.000866603
PPIAP11	ENSG00000251495	0.355544	0.000870758
RPL7AP6	ENSG00000242071	0.304988	0.000871956
SLC22A18	ENSG00000276130	-0.722752	0.000873621
PRPF19	ENSG00000110107	0.265694	0.000874394
CD99L2	ENSG00000102181	-0.362991	0.000876637
RPSAP8	ENSG00000230592	0.424959	0.00088703
CPEB4	ENSG00000113742	-0.660251	0.000887868
ATG101	ENSG00000123395	-0.384954	0.000889734
RPL24P4	ENSG00000181524	0.312336	0.000894452
PHB	ENSG00000167085	0.277278	0.000899024
CRAMP1	ENSG00000007545	0.424134	0.000905119
KDM6B	ENSG00000132510	0.424594	0.000907562
PCYOX1	ENSG00000116005	-0.47531	0.000907906
HAVCR2	ENSG00000135077	-0.389614	0.000909857
LRRFIP1	ENSG00000124831	-0.251968	0.000911494
EIF4A2	ENSG00000156976	-0.27458	0.000918861
STRIP2	ENSG00000128578	-0.316469	0.000919681
EEF1B2P6	ENSG00000213261	0.593061	0.000930718
PACS2	ENSG00000179364	-0.331713	0.000940536
WASH5P	ENSG00000282458	0.66557	0.000943728
STX1B	ENSG00000099365	-0.844745	0.000948022
PAIP2	ENSG00000120727	-0.359872	0.000960677
RAB15	ENSG00000139998	-0.585994	0.000960662
SBF2	ENSG00000133812	-1.5185	0.000966961
WWOX	ENSG00000186153	-0.382753	0.000973209
RTEL1	ENSG00000258366	0.410001	0.000974116
PUSL1	ENSG00000169972	0.417042	0.000974853
PPP5C	ENSG00000011485	0.289744	0.00097826
CLASP2	ENSG00000163539	0.315658	0.000980602
DUSP2	ENSG00000158050	-0.497318	0.000980862
MAP3K13	ENSG00000073803	-0.469379	0.000981635
RPL23AP37	ENSG00000236148	1.20299	0.000981516
GDAP1	ENSG00000104381	0.434503	0.000986432
TELO2	ENSG00000100726	0.325324	0.00100142
ATXN2L	ENSG00000168488	0.300354	0.00100753
NUGGC	ENSG00000189233	1.26059	0.00100939
KLC2	ENSG00000174996	0.344878	0.00101191
MTG1	ENSG00000148824	0.392282	0.00101925
SMARCD3	ENSG00000082014	-0.91746	0.00102606
TNRC6C	ENSG00000078687	0.446002	0.00102688
ARFGAP3	ENSG00000242247	-0.381125	0.00103304
HNRNPH1	ENSG00000284254	0.25691	0.00103892
ARL8A	ENSG00000143862	-0.339418	0.00104387
UCKL1	ENSG00000198276	0.354952	0.00104578
HES7	ENSG00000179111	0.572206	0.00104806
NUP93	ENSG00000102900	0.275246	0.00105025
HERPUD1	ENSG00000051108	-0.375111	0.00106389
DNASE1L1	ENSG00000013563	-0.525841	0.00106957
PRPF31	ENSG00000275885	0.267955	0.00107379
UGP2	ENSG00000169764	-0.369557	0.00107437
UXS1	ENSG00000115652	-0.378638	0.00108437
DHX33	ENSG00000005100	0.315483	0.00108559
IDI1	ENSG00000067064	-0.348482	0.00109781
LFNG	ENSG00000106003	-0.439365	0.00110137
SCLY	ENSG00000132330	0.352972	0.00110185
USP9X	ENSG00000124486	0.289423	0.00110325
RBM3	ENSG00000102317	0.283052	0.00110438
GRAP	ENSG00000154016	-1.36928	0.00111542
PER1	ENSG00000179094	0.441613	0.00112108
ITGB1	ENSG00000150093	-0.271138	0.00112488
PRR12	ENSG00000126464	0.375921	0.00112613
CEP350	ENSG00000135837	0.368556	0.0011289
CHSY1	ENSG00000131873	-0.290511	0.0011368
RRP1B	ENSG00000160208	0.258598	0.00113809
FN1	ENSG00000115414	0.840384	0.00114808
NLRX1	ENSG00000160703	-0.401215	0.00114819
SLC52A2	ENSG00000185803	0.270988	0.00115678
MTND2P28	ENSG00000225630	1.64487	0.00116025
SLC25A25-AS1	ENSG00000234771	0.777014	0.00117098
RNF11	ENSG00000123091	-0.345342	0.00117409
TPRG1L	ENSG00000158109	-0.473927	0.00118013
SMARCA5-AS1	ENSG00000245112	0.629202	0.00118105
MTCO2P12	ENSG00000229344	1.48792	0.00118332
MRPL12	ENSG00000262814	0.282845	0.00119465
DOCK4	ENSG00000128512	0.839958	0.00119763
DPP9	ENSG00000142002	0.291374	0.00119926
MTHFD1	ENSG00000100714	0.247533	0.00120087
EXOSC10	ENSG00000171824	0.287313	0.00120182
CDK2AP1	ENSG00000111328	-0.368155	0.00120354
PLP2	ENSG00000102007	-0.292163	0.00120499
VAMP5	ENSG00000168899	-0.381313	0.00121367
CASP7	ENSG00000165806	-0.368644	0.00122414
EPAS1	ENSG00000116016	-1.61316	0.00122247
HILPDA	ENSG00000135245	0.554605	0.00122313
SLC15A4	ENSG00000139370	-0.33726	0.00122398
NINJ1	ENSG00000131669	-0.368447	0.0012373
CDKL5	ENSG00000008086	0.734165	0.00124618
OASL	ENSG00000135114	-0.511233	0.00124798
SIVA1	ENSG00000184990	0.278827	0.00124735
SLC12A2	ENSG00000064651	0.380414	0.00124888
XYLT2	ENSG00000015532	-0.353327	0.00124826
YBX3P1	ENSG00000261614	0.614869	0.00124709
CPOX	ENSG00000080819	-0.357063	0.00125813
FAM91A1	ENSG00000176853	0.273854	0.00125741
NF2	ENSG00000186575	-0.29204	0.00125778
RPL21P16	ENSG00000220842	-0.540975	0.00126177
ANKRD9	ENSG00000156381	-0.379595	0.00126501
KPNA2P3	ENSG00000266820	0.518169	0.00126528
TECPR2	ENSG00000196663	-0.510692	0.00126753
MYO1G	ENSG00000136286	-0.307251	0.00127082
PRKDC	ENSG00000253729	0.676464	0.00129287
TFAP2A	ENSG00000137203	0.50063	0.00129205
CD38	ENSG00000004468	-1.81055	0.00130366
DNM1P47	ENSG00000259660	1.26442	0.00131217
EIF5A	ENSG00000288145	0.247796	0.00132205
DAZAP2	ENSG00000183283	-0.255473	0.00133324
UBBP4	ENSG00000263563	0.617422	0.00133693
CHML	ENSG00000203668	0.354645	0.00135908
TNF	ENSG00000232810	-2.45736	0.0013643
TTLL12	ENSG00000100304	0.258883	0.00136628
DOHH	ENSG00000129932	0.350931	0.00137006
VPS9D1-AS1	ENSG00000261373	0.546179	0.00137109
COQ4	ENSG00000167113	0.413536	0.00137507
KTN1	ENSG00000126777	0.247827	0.00137725
SLC36A4	ENSG00000180773	0.452081	0.00137784
YEATS2	ENSG00000163872	0.315634	0.00137921
CYLD	ENSG00000083799	0.280933	0.00140111
ENO1	ENSG00000074800	-0.234597	0.00140772
LTK	ENSG00000062524	-0.628692	0.00140631
PRKCA	ENSG00000154229	0.362978	0.0014072
RPL35A	ENSG00000182899	-0.276663	0.00140802
UBE2G2	ENSG00000184787	0.276123	0.00140956
XPO4	ENSG00000132953	0.33985	0.00141342
HLA-DOA	ENSG00000232962	-0.26355	0.00141794
GABBR1	ENSG00000232632	0.903388	0.00141949
SPEN	ENSG00000065526	0.360565	0.00142366
SLC1A5	ENSG00000105281	0.248364	0.00142886
CDCA4	ENSG00000170779	-0.259187	0.00143534
E2F7	ENSG00000165891	0.466193	0.00144669
SNHG6	ENSG00000245910	-0.335496	0.00145076
GYS1	ENSG00000104812	-0.353662	0.00145326
ESYT2	ENSG00000117868	-0.263767	0.00146408
ACVR2B	ENSG00000114739	0.424614	0.00146835
CARM1	ENSG00000142453	0.264276	0.0014706
PECR	ENSG00000115425	-0.581087	0.00148541
BCAS1	ENSG00000064787	-0.904965	0.00148969
MCM3AP	ENSG00000160294	0.259012	0.00149654
MAN1A1	ENSG00000111885	-0.279306	0.00150054
UBE2G1	ENSG00000132388	-0.298952	0.00150162
TIAM1	ENSG00000156299	2.23255	0.00150418
GNA12	ENSG00000146535	-0.281794	0.0015093
HELLPAR	ENSG00000281344	1.55885	0.0015156
AP1G2	ENSG00000213983	0.369009	0.00151965
VPS16	ENSG00000215305	-0.305604	0.0015221
ZBED6CL	ENSG00000188707	-0.313114	0.00152408
NKAPD1	ENSG00000150776	-0.387447	0.00152727
PSMB9	ENSG00000243594	-0.303109	0.00153072
EEF1A1P6	ENSG00000233476	0.251332	0.00153905
TNFRSF14	ENSG00000273936	-0.479005	0.00154379
RDH10-AS1	ENSG00000250295	1.71314	0.0015456
DERL1	ENSG00000136986	-0.263312	0.00155174
INAFM2	ENSG00000259330	-0.573161	0.00155628
PTPRF	ENSG00000142949	-1.69588	0.00155698
SH3BGRL	ENSG00000131171	-0.372428	0.00155581
PDK3	ENSG00000067992	-0.38299	0.00157372
SKI	ENSG00000157933	-0.367165	0.00158236
CMSS1	ENSG00000184220	0.427407	0.00158595
LEPR	ENSG00000116678	-0.577464	0.00158508
RPS8	ENSG00000142937	-0.244839	0.00158802
SNORD3A	ENSG00000263934	1.76263	0.00159695
BSG	ENSG00000172270	-0.226145	0.00161212
AGMAT	ENSG00000116771	0.984702	0.00161477
ZNF367	ENSG00000165244	-0.392141	0.00161716
NEURL4	ENSG00000288301	0.350855	0.00162401
GABARAP	ENSG00000170296	-0.290108	0.00162682
CERK	ENSG00000100422	-0.294312	0.00163231
C9orf16	ENSG00000171159	-0.316218	0.00163867
PHYKPL	ENSG00000175309	-0.319755	0.00164339
PUS7	ENSG00000091127	0.396045	0.00164655
RPS20	ENSG00000008988	-0.229151	0.00164658
STK40	ENSG00000196182	0.283095	0.0016496
TRAC	ENSG00000277734	-0.758258	0.00165044
DTYMK	ENSG00000168393	0.31313	0.00165611
SLC18B1	ENSG00000146409	0.681817	0.00165714
MTND1P23	ENSG00000225972	2.60285	0.00166196
CHD3	ENSG00000170004	0.290126	0.00166694
MTCO2P2	ENSG00000267541	1.08933	0.00166925
NCOA6	ENSG00000198646	0.353655	0.0016686
HLA-E	ENSG00000225201	-0.239147	0.00168175
HYOU1	ENSG00000280682	0.251089	0.00168839
EEF1A1P8	ENSG00000223529	0.39219	0.00170119
C20orf27	ENSG00000101220	0.276146	0.00170821
CBR1	ENSG00000159228	-0.323972	0.00170761
PDS5A	ENSG00000121892	0.269767	0.00170785
YJEFN3	ENSG00000250067	1.04581	0.00170979
ICE1	ENSG00000164151	0.296728	0.00171167
TMEM185B	ENSG00000226479	-0.320935	0.00173018
LINC01709	ENSG00000226715	0.896424	0.0017357
EEPD1	ENSG00000122547	-0.390391	0.00175413
ZNF22	ENSG00000165512	-0.370282	0.0017601
CHEK2	ENSG00000183765	-0.507844	0.0017633
PTPRK	ENSG00000273993	0.448462	0.00176569
KLHDC4	ENSG00000104731	0.352879	0.00178062
PHF10	ENSG00000130024	-0.302562	0.00177958
UFD1	ENSG00000070010	0.308295	0.00178157
PCTP	ENSG00000141179	-0.47685	0.0017829
PCGF6	ENSG00000156374	-0.501136	0.00178789
GSKIP	ENSG00000100744	-0.461697	0.00179184
RETSAT	ENSG00000042445	0.32521	0.00179228
SERTAD2	ENSG00000179833	0.289942	0.00179628
HELZ2	ENSG00000130589	-0.515287	0.0018021
MED13	ENSG00000108510	0.340518	0.00180391
RRN3P3	ENSG00000257122	0.784898	0.00180221
SOBP	ENSG00000112320	-0.507843	0.0018013
USP30-AS1	ENSG00000256262	-0.893698	0.00180386
DDIT4L	ENSG00000145358	0.364505	0.00182889
IGFBP4	ENSG00000141753	-0.469496	0.00182999
GABPB1-AS1	ENSG00000244879	0.711092	0.00184172
ST3GAL2	ENSG00000157350	-0.292011	0.00184564
LENG9	ENSG00000274495	-0.626761	0.00185103
ZCCHC8	ENSG00000033030	0.389413	0.00185631
RGS6	ENSG00000182732	-1.19136	0.0018631
GOLGA6L5P	ENSG00000230373	1.30201	0.00189643
EML2	ENSG00000125746	-0.277242	0.00189771
UBE2MP1	ENSG00000261461	0.56407	0.00190041
ZNFX1	ENSG00000124201	-0.3745	0.00189948
NPIPB13	ENSG00000283855	1.03623	0.00190661
BBS12	ENSG00000181004	-0.617878	0.0019158
NFAM1	ENSG00000235568	-1.08226	0.00191668
DLGAP4	ENSG00000080845	-0.339056	0.00191851
TRIM66	ENSG00000166436	0.672832	0.00192519
EIF4EP2	ENSG00000229944	0.61203	0.0019323
PSMC3	ENSG00000165916	0.273753	0.00193206
VPS18	ENSG00000104142	-0.37543	0.00194159
HNRNPA3P4	ENSG00000226068	0.629285	0.00194725
EIF1P7	ENSG00000213772	0.62503	0.00195206
KDM4B	ENSG00000127663	-0.386139	0.00196223
RPSAP17	ENSG00000226855	0.338045	0.00196503
ANKRD17	ENSG00000132466	0.31181	0.00196878
DLG4	ENSG00000132535	-0.547843	0.00197171
MT-ND6	ENSG00000198695	0.818287	0.00197708
PCK2	ENSG00000285241	0.25871	0.0019852
GPS2	ENSG00000132522	0.298132	0.00199022
RPL9P32	ENSG00000242100	0.438576	0.00199654
BRCA1	ENSG00000012048	0.3086	0.00200344
QTRT1	ENSG00000213339	0.317231	0.00201134
TMEM59	ENSG00000116209	-0.27541	0.00201574
DDHD2	ENSG00000085788	-0.316838	0.002024
LOXL1-AS1	ENSG00000261801	2.3499	0.00203837
RPL13AP25	ENSG00000136149	0.259075	0.00204192
DRAM2	ENSG00000156171	-0.480251	0.00204777
ARHGEF10	ENSG00000274726	0.408179	0.00204981
IER3	ENSG00000227231	-0.355855	0.00205127
MRRF	ENSG00000148187	0.401092	0.00205711
PGRMC2	ENSG00000164040	-0.392226	0.00205629
CTSZ	ENSG00000101160	-0.222496	0.00205994
DHTKD1	ENSG00000181192	-0.358862	0.00206991
NLGN2	ENSG00000283859	-0.510269	0.00207025
EXOC1	ENSG00000090989	-0.399371	0.00207433
AGPAT3	ENSG00000160216	-0.232924	0.00207885
PCM1	ENSG00000078674	0.27241	0.00207792
TIMM50	ENSG00000105197	0.269979	0.00207901
AKR1A1	ENSG00000117448	-0.269967	0.00209826
CDKN1B	ENSG00000111276	-0.387895	0.00210191
KIAA0586	ENSG00000100578	0.377697	0.00209689
RAVER1	ENSG00000161847	0.272226	0.00209849
TAF1L	ENSG00000122728	0.868823	0.0021013
TRAF1	ENSG00000056558	-0.300611	0.00210211
PAK1	ENSG00000149269	-0.35855	0.00210739
B4GALT5	ENSG00000158470	-0.249784	0.00211006
ANXA4	ENSG00000196975	-0.565767	0.00212213
ARG2	ENSG00000081181	-1.34894	0.00213072
VPS33B	ENSG00000184056	-0.481168	0.00213127
ARMC6	ENSG00000105676	0.281234	0.00214777
ZDHHC7	ENSG00000153786	0.338261	0.00214752
COL9A2	ENSG00000049089	0.390428	0.00215167
DCUN1D3	ENSG00000188215	-0.50663	0.00215189
TAF1	ENSG00000147133	0.306827	0.00215353
ARPC4-TTLL3	ENSG00000250151	0.666091	0.00217182
RPL21P28	ENSG00000220749	0.277525	0.00217317
LPXN	ENSG00000110031	0.277177	0.0021787
SETD1B	ENSG00000139718	0.422256	0.00218622
HNRNPU	ENSG00000153187	0.222885	0.00219665
PELI3	ENSG00000174516	-0.560006	0.00220376
EIF2S2P3	ENSG00000236493	0.651376	0.00222555
UNKL	ENSG00000059145	0.473664	0.002225
AHI1	ENSG00000135541	0.549781	0.00222811
DDX17	ENSG00000100201	-0.255302	0.00222884
POT1	ENSG00000128513	-0.466451	0.00223053
TP73	ENSG00000078900	-0.295246	0.0022376
SUPT6H	ENSG00000109111	0.313185	0.0022455
PLEKHO2	ENSG00000241839	-0.41079	0.00227421
TYW3	ENSG00000162623	0.398094	0.00227983
VAMP8	ENSG00000118640	-0.588492	0.00228011
UPK1B	ENSG00000114638	-2.13703	0.00229519
BAG5	ENSG00000166170	-0.296323	0.00231832
SNRPEP4	ENSG00000233270	0.694781	0.00232304
GCNT2	ENSG00000285222	-1.92844	0.0023297
NADK	ENSG00000008130	0.26078	0.00238179
ATP8A2	ENSG00000132932	-0.299862	0.00239698
FAM95C	ENSG00000283486	1.49861	0.00239542
P2RY11	ENSG00000244165	-0.581779	0.00239558
TEX261	ENSG00000144043	0.279484	0.00239648
FSTL5	ENSG00000168843	1.80327	0.00241218
RPS2P46	ENSG00000189343	0.266607	0.00241449
RNF103	ENSG00000239305	-0.483554	0.00242
SORT1	ENSG00000134243	0.370348	0.00242137
UTRN	ENSG00000152818	0.309437	0.00241844
VDAC1P2	ENSG00000213856	0.496331	0.00242166
B3GNT9	ENSG00000237172	-0.897464	0.00244218
HNRNPA3P1	ENSG00000226790	0.815728	0.00245848
RHEB	ENSG00000106615	-0.339602	0.00246148
ADAMDEC1	ENSG00000134028	-1.15512	0.00247107
MACF1	ENSG00000127603	0.807118	0.00247602
SEPHS2	ENSG00000179918	-0.276485	0.00247452
NECAB3	ENSG00000125967	-0.39765	0.00248045
ROBO1	ENSG00000169855	0.332271	0.00250111
DAB2IP	ENSG00000136848	-0.319566	0.00250883
LHFPL5	ENSG00000197753	1.04813	0.00250642
PILRB	ENSG00000121716	0.566741	0.00250766
HIF1A	ENSG00000100644	-0.261597	0.00251777
NUCB1	ENSG00000104805	-0.265166	0.00252126
IREB2	ENSG00000136381	-0.314389	0.00254139
PPFIBP1	ENSG00000110841	-0.339398	0.00254131
TRIM21	ENSG00000132109	-0.451269	0.00254841
RPS18P12	ENSG00000230897	0.414127	0.00255443
ABTB1	ENSG00000114626	-0.393218	0.00256034
KDM3B	ENSG00000120733	0.290119	0.00257713
LINC01529	ENSG00000225872	1.26133	0.00257788
MICAL3	ENSG00000243156	0.467466	0.00257624
TPPP	ENSG00000171368	1.38664	0.00258005
UBAC2	ENSG00000134882	-0.339518	0.00257866
PTPRA	ENSG00000132670	-0.260861	0.00259038
P3H4	ENSG00000141696	-0.603452	0.00259559
GOT1	ENSG00000120053	0.323197	0.00260251
USF3	ENSG00000176542	0.467727	0.0026055
HBEGF	ENSG00000113070	-0.525606	0.00260849
RNF44	ENSG00000146083	0.325929	0.00261603
TNPO1P3	ENSG00000229586	1.40214	0.00262137
FAM225B	ENSG00000225684	1.62743	0.00262656
PHKA1	ENSG00000067177	-0.31456	0.00263493
ANXA5	ENSG00000164111	-0.251529	0.00265091
TNRC18	ENSG00000182095	0.333862	0.00265055
MTHFD1P1	ENSG00000231831	0.710456	0.00265572
GPATCH4	ENSG00000160818	0.285295	0.00265737
CLIC4	ENSG00000169504	-0.329586	0.00266495
TLK2P1	ENSG00000226049	0.622634	0.00267804
EIF6	ENSG00000242372	0.238231	0.00268863
GALC	ENSG00000054983	-0.510838	0.00268949
UVSSA	ENSG00000163945	0.646873	0.00269024
MRAS	ENSG00000158186	-0.735573	0.00270184
ELK3	ENSG00000111145	-0.280629	0.0027185
CD68	ENSG00000129226	-1.07005	0.00272285
ERVK3-1	ENSG00000142396	0.395233	0.00272248
EIF4BP7	ENSG00000225031	0.308945	0.00272457
ITK	ENSG00000113263	0.710014	0.00273268
TBC1D9B	ENSG00000197226	-0.297204	0.00273606
SIMC1	ENSG00000170085	-0.708399	0.00273997
CBX1	ENSG00000108468	-0.301787	0.00274852
NCL	ENSG00000115053	0.213572	0.00277374
PA2G4P1	ENSG00000237828	0.642159	0.00277223
GOLGA1	ENSG00000136935	0.470067	0.00278057
NDST1	ENSG00000070614	0.370382	0.00279134
FBXL5	ENSG00000118564	-0.489512	0.002798
SIGMAR1	ENSG00000147955	0.242944	0.00279769
CRTAP	ENSG00000170275	-0.253749	0.00280259
EMB	ENSG00000170571	-0.32041	0.00280755
SREBF2-AS1	ENSG00000184068	-0.70527	0.00280805
AKNA	ENSG00000106948	-0.277147	0.00284386
BST2	ENSG00000130303	-0.225874	0.00284445
DEPP1	ENSG00000165507	-0.342367	0.00284462
RPS10P5	ENSG00000101278	0.423139	0.00284405
CEMIP2	ENSG00000135048	0.722513	0.00284814
NCOR1	ENSG00000141027	0.281002	0.00284987
ARID1A	ENSG00000117713	0.320006	0.00290054
FBXL6	ENSG00000182325	0.296663	0.00290043
PPP1R14BP3	ENSG00000179967	0.600596	0.00290914
AHCY	ENSG00000101444	0.221016	0.00291897
COPS7A	ENSG00000111652	-0.343484	0.00291966
RPL15	ENSG00000174748	-0.233633	0.00292051
ZFAND3	ENSG00000156639	-0.343209	0.00291536
ZSWIM6	ENSG00000130449	-0.403888	0.00293243
TAP2	ENSG00000225967	0.236978	0.00293981
DPP4	ENSG00000197635	-0.229445	0.00294978
PHF11	ENSG00000136147	-0.408707	0.00295212
CLK3	ENSG00000179335	0.272026	0.00296972
API5P1	ENSG00000234558	0.76985	0.00299134
CRYL1	ENSG00000165475	-0.647834	0.00300415
NPIPA5	ENSG00000282705	1.77549	0.00301322
FOXM1	ENSG00000111206	0.249487	0.00302064
PTPRG	ENSG00000144724	-0.563591	0.00302707
PIGP	ENSG00000185808	-0.53109	0.00303756
BRMS1	ENSG00000174744	0.294044	0.00304236
DLG3	ENSG00000082458	0.619051	0.00304898
PLA2G12A	ENSG00000123739	-0.457565	0.00307117
C2orf68	ENSG00000168887	-0.368482	0.0030857
KDM5B	ENSG00000117139	-0.361748	0.00308533
KLHL17	ENSG00000187961	0.42025	0.0030915
ZNF512	ENSG00000243943	-0.396751	0.00309216
RPS3	ENSG00000149273	-0.215495	0.00309573
AP3S1	ENSG00000177879	-0.375952	0.00310003
HRH1	ENSG00000196639	-0.668085	0.00311481
RCN1	ENSG00000049449	-0.259422	0.00312534
SLC39A4	ENSG00000147804	-0.356204	0.00319913
NR2C2	ENSG00000177463	0.306565	0.00320493
MIF	ENSG00000240972	-0.216192	0.00321422
NECAP2	ENSG00000157191	-0.272854	0.00322447
NIPBL	ENSG00000164190	0.292017	0.00322525
SUSD6	ENSG00000100647	-0.287307	0.00324133
GOLGA2P7	ENSG00000225151	0.357367	0.00324675
REEP3	ENSG00000165476	-0.392376	0.00324843
RPL39P5	ENSG00000214289	0.727223	0.00325924
ZNF142	ENSG00000115568	0.356931	0.00327017
MT-ND4	ENSG00000198886	0.947521	0.00327806
HEXA	ENSG00000213614	-0.303462	0.00328046
C11orf54	ENSG00000182919	-0.479954	0.00328241
CHCHD3P3	ENSG00000214973	0.767044	0.00332016
NEDD9	ENSG00000111859	0.346892	0.0033242
HEMK1	ENSG00000114735	-0.362799	0.00334013
ANKRD10	ENSG00000088448	-0.352657	0.00336911
ASMTL-AS1	ENSG00000236017	1.34496	0.00336743
SYNGR3	ENSG00000127561	-0.398013	0.00336665
RPL10A	ENSG00000198755	-0.211791	0.00338387
CDK5RAP1	ENSG00000101391	0.337467	0.00339506
REXO5	ENSG00000005189	-0.529603	0.00340075
GTPBP3	ENSG00000130299	0.31426	0.00341814
APMAP	ENSG00000101474	-0.269181	0.00343583
LIN7C	ENSG00000148943	-0.390814	0.00343706
TMBIM1	ENSG00000135926	-0.265455	0.00343903
TROAP	ENSG00000135451	0.356444	0.00343755
NBPF26	ENSG00000273136	0.450097	0.00345946
STAG1	ENSG00000118007	0.292169	0.00345819
LINC00892	ENSG00000233093	-1.76166	0.00347067
RPL11	ENSG00000142676	-0.235957	0.00347317
ALG6	ENSG00000088035	-0.485705	0.00347783
CIR1	ENSG00000138433	-0.480966	0.00347852
DHX9	ENSG00000135829	0.219955	0.00349066
FDPS	ENSG00000160752	-0.227086	0.00349213
ARL17A	ENSG00000185829	0.753716	0.00350247
PCED1A	ENSG00000132635	-0.330331	0.00350088
BCL2L1	ENSG00000171552	-0.279963	0.00350767
FAM210B	ENSG00000124098	-0.598051	0.00351411
CAPZB	ENSG00000077549	-0.224825	0.00352244
LRP2	ENSG00000081479	1.98654	0.00352468
FAM193B	ENSG00000146067	0.427264	0.00353467
HGH1	ENSG00000235173	0.263216	0.00352984
HPCAL1	ENSG00000115756	-0.251271	0.0035369
RASGRF2	ENSG00000113319	-0.657318	0.00353501
RPL7P26	ENSG00000184612	0.527564	0.00353374
ATP11C	ENSG00000101974	0.332195	0.00354111
AKIRIN1	ENSG00000174574	-0.268113	0.00355151
TPM3P8	ENSG00000183022	0.484713	0.00355873
TCP10L	ENSG00000242220	-1.20522	0.00356251
DECR1	ENSG00000104325	-0.379301	0.00357685
HSP90AB3P	ENSG00000183199	0.497701	0.00358438
ARHGAP30	ENSG00000186517	-0.262416	0.00360526
CUTC	ENSG00000119929	-0.399471	0.00360583
MT-ATP6	ENSG00000198899	0.79725	0.00363234
C6orf62	ENSG00000112308	-0.268572	0.00364343
MACROD2	ENSG00000172264	-0.643792	0.00364273
HLA-DMA	ENSG00000242685	-0.233051	0.00364801
TMEM203	ENSG00000187713	-0.321649	0.00365534
KIFAP3	ENSG00000075945	-0.280379	0.00366836
SSRP1	ENSG00000149136	0.21156	0.00367947
ORC1	ENSG00000085840	0.273353	0.00368255
ATP8B4	ENSG00000104043	0.301021	0.00371174
HSPD1	ENSG00000144381	0.239859	0.00371452
GALK1	ENSG00000108479	-0.294991	0.00371843
IGBP1	ENSG00000089289	-0.347339	0.00372821
NDRG1	ENSG00000104419	-0.285206	0.00374187
CSNK2A3	ENSG00000254598	0.611267	0.00375324
FAUP1	ENSG00000235297	0.551112	0.0037585
FTH1P10	ENSG00000223361	0.364656	0.00375755
CHD2	ENSG00000173575	0.30016	0.00376469
HIVEP1	ENSG00000095951	0.411189	0.00377622
RPN1	ENSG00000163902	0.217301	0.00379918
TOP3B	ENSG00000100038	0.423898	0.00380114
ZDHHC8	ENSG00000099904	0.301868	0.00380724
PFKL	ENSG00000141959	-0.238475	0.00382721
CAMKMT	ENSG00000143919	-0.628186	0.0038482
MPDU1	ENSG00000129255	0.297513	0.0038518
EEF1A1P38	ENSG00000261557	0.810684	0.00385842
FABP5P11	ENSG00000240122	0.367435	0.0038808
MPRIPP1	ENSG00000214820	0.889184	0.00388469
FAM168A	ENSG00000054965	-0.382232	0.00388813
NTRK1	ENSG00000198400	-0.478536	0.00389394
ZNF768	ENSG00000169957	-0.290728	0.00389881
CDKN1A	ENSG00000124762	-0.241431	0.00391399
TWSG1	ENSG00000128791	-0.485192	0.00391346
ARHGDIB	ENSG00000111348	-0.249629	0.00394567
LIG3	ENSG00000005156	0.289677	0.00394398
NCOA4	ENSG00000266412	-0.231918	0.00395614
BAHD1	ENSG00000140320	-0.321579	0.00396907
MT-CYB	ENSG00000198727	0.712078	0.00396696
IL6R	ENSG00000160712	-0.365822	0.00398492
ACBD4	ENSG00000181513	-0.453087	0.00400058
HLA-DQA2	ENSG00000223793	-0.326989	0.00400691
HSPE1P7	ENSG00000270945	0.802517	0.00401466
C2CD2L	ENSG00000172375	0.341719	0.00402091
BICRA	ENSG00000063169	0.461429	0.00404076
ITSN2	ENSG00000198399	0.325056	0.00404649
RPL3	ENSG00000100316	-0.199927	0.00404746
FAM167A	ENSG00000154319	-0.258937	0.00405794
PCGF3	ENSG00000185619	-0.36865	0.00406371
SLC17A9	ENSG00000101194	0.350796	0.00406313
SNRK	ENSG00000163788	-0.350974	0.00406733
RBM28	ENSG00000106344	0.281187	0.00407502
AGO4	ENSG00000134698	-0.409326	0.00408606
CENPX	ENSG00000169689	0.301496	0.00408718
THOC7	ENSG00000163634	-0.372895	0.00409387
ATP6V1G1	ENSG00000136888	-0.321931	0.00411621
KDELR1	ENSG00000105438	-0.270492	0.00411875
WDR77	ENSG00000116455	0.277693	0.00412393
ACOT8	ENSG00000101473	-0.358899	0.00413071
EIF3E	ENSG00000104408	-0.275543	0.00417153
ARID4A	ENSG00000032219	-0.407969	0.00417393
RILPL2	ENSG00000150977	0.262337	0.00417754
TOPBP1	ENSG00000163781	0.247526	0.00417972
SMG1P6	ENSG00000254634	1.69058	0.00418546
WDTC1	ENSG00000142784	-0.343568	0.00419415
LMF2	ENSG00000100258	0.283544	0.00420871
TMEM263	ENSG00000151135	-0.401857	0.00421366
FGD3	ENSG00000127084	-0.36059	0.00422712
SMYD2	ENSG00000143499	-0.297321	0.00429247
DMXL2	ENSG00000104093	0.401209	0.00429852
CDC42	ENSG00000070831	-0.282818	0.0043051
ILF3	ENSG00000129351	0.218951	0.00430722
MZT2B	ENSG00000152082	-0.224809	0.00430468
NUDT8	ENSG00000167799	0.319204	0.0043347
SLC7A5	ENSG00000103257	0.231421	0.00436093
PDIA5	ENSG00000065485	0.451392	0.00438815
ZWINT	ENSG00000122952	0.248887	0.00440428
PEX26	ENSG00000215193	0.294985	0.00441202
ZFP90	ENSG00000184939	-0.754828	0.00442276
ITPKB	ENSG00000143772	0.363236	0.00444284
RPS2P48	ENSG00000233380	0.786911	0.0044907
SAT2	ENSG00000141504	-0.436983	0.00448918
GNB5	ENSG00000069966	-0.399272	0.00451122
RCN3	ENSG00000142552	-0.902449	0.00453277
SFPQ	ENSG00000116560	-0.208571	0.00453306
MTHFD1L	ENSG00000120254	0.242515	0.00453762
ZDHHC2	ENSG00000104219	-0.371284	0.00453823
MTHFSD	ENSG00000103248	-0.472677	0.00455502
RASGRP3	ENSG00000152689	1.29741	0.00457289
PALLD	ENSG00000129116	-0.256088	0.00458238
RPL10P16	ENSG00000178464	0.239562	0.00459502
TBC1D22A	ENSG00000054611	-0.323183	0.00459773
FUBP1	ENSG00000162613	0.240854	0.00462355
SHMT1	ENSG00000176974	-0.263827	0.00462977
FAM106A	ENSG00000273018	0.907227	0.00464065
MBNL1	ENSG00000152601	0.226357	0.0046496
C11orf49	ENSG00000149179	-0.560126	0.00466206
FSBP	ENSG00000265817	-0.581988	0.00465748
UBE2S	ENSG00000108106	0.224702	0.00466197
CSTB	ENSG00000160213	-0.275834	0.00467068
GNS	ENSG00000135677	-0.311176	0.00466834
PKD1P5	ENSG00000254681	0.520576	0.00466845
LRIF1	ENSG00000121931	-0.474066	0.00470345
CREBBP	ENSG00000005339	0.332582	0.00470987
PLXNC1	ENSG00000136040	-0.262601	0.00471138
SNRNP200	ENSG00000144028	0.269528	0.00471009
STAG3L2	ENSG00000277072	0.435746	0.00471745
SCAP	ENSG00000114650	0.261203	0.00473014
ATAD3C	ENSG00000215915	-1.01093	0.00473481
VPS13B	ENSG00000132549	0.375592	0.00473685
C5orf24	ENSG00000181904	-0.426815	0.00474327
CMAHP	ENSG00000168405	-0.258221	0.00475057
LRP5L	ENSG00000100068	0.637161	0.00475141
NDUFB1	ENSG00000183648	-0.327661	0.00476271
HIBADH	ENSG00000106049	-0.509649	0.00477143
FAM234A	ENSG00000167930	-0.269608	0.00477416
LYST	ENSG00000143669	0.313493	0.00479021
RAB27A	ENSG00000069974	-0.26318	0.00479447
SYCE2	ENSG00000161860	-1.43476	0.00479731
KCNH4	ENSG00000089558	0.947136	0.00480367
AMD1	ENSG00000123505	-0.254024	0.00480734
DNAJB9	ENSG00000128590	-0.542731	0.00482809
RPS3AP26	ENSG00000214389	0.210022	0.00483561
STOML2	ENSG00000165283	0.23052	0.00483257
EIF3H	ENSG00000147677	-0.22125	0.00485359
IGHV1-2	ENSG00000211934	-0.879159	0.00486375
BMS1	ENSG00000165733	0.232514	0.00489375
ERAP2	ENSG00000164308	-0.229655	0.00489273
FMNL1	ENSG00000184922	-0.264731	0.00488517
NAP1L1	ENSG00000187109	-0.244755	0.00488832
UHRF1BP1	ENSG00000065060	0.315263	0.00488978
PARVB	ENSG00000188677	-0.257492	0.00490342
RSRC2	ENSG00000111011	0.293687	0.00492145
ARPC5	ENSG00000162704	-0.248332	0.00493034
GAS6-AS1	ENSG00000233695	0.702862	0.00496825
POLR1D	ENSG00000186184	-0.252266	0.0049794
CXorf38	ENSG00000185753	-0.323841	0.00498482
SKAP1	ENSG00000141293	1.48029	0.00498831
CDC37	ENSG00000105401	0.20928	0.00499761
DNMT1	ENSG00000130816	0.242987	0.00500093
PLEKHA8	ENSG00000106086	-0.353442	0.00500032
ACTR2	ENSG00000138071	-0.24037	0.00503881
KCNQ1OT1	ENSG00000269821	1.35799	0.00504534
ACTR10	ENSG00000131966	-0.423755	0.00505062
RPSAP29	ENSG00000244722	1.4201	0.00505237
SNRPGP2	ENSG00000264350	0.63242	0.00507003
NEXN	ENSG00000162614	-1.17647	0.00507446
SP140	ENSG00000079263	-0.242144	0.00510545
FXR1	ENSG00000114416	-0.257125	0.00511537
LRRFIP1P1	ENSG00000240429	0.37116	0.00515246
ZNF692	ENSG00000171163	0.365155	0.00516552
C12orf75	ENSG00000235162	-0.311172	0.00517592
NOC4L	ENSG00000184967	0.287845	0.00517646
MRPL28	ENSG00000086504	0.238742	0.00519731
IPO9	ENSG00000198700	0.246862	0.00520354
LTB4R2	ENSG00000285203	0.613211	0.00521121
UBE2Q2	ENSG00000140367	-0.409128	0.00520866
SLC27A5	ENSG00000083807	-0.295667	0.00521856
FARSA	ENSG00000179115	0.214466	0.00524016
INTS8	ENSG00000164941	-0.271629	0.00524136
MAPRE3	ENSG00000084764	-0.329752	0.00524722
UBE2D4	ENSG00000078967	-0.598078	0.00528055
SCRN2	ENSG00000141295	-0.316535	0.0052855
NAPSB	ENSG00000131401	0.293884	0.00529192
TIGD5	ENSG00000179886	-0.317049	0.00530655
RPL19P16	ENSG00000236762	0.516862	0.00532471
ANXA1	ENSG00000135046	-0.236377	0.00535169
SMIM15	ENSG00000188725	-0.32356	0.00535904
VHL	ENSG00000134086	-0.275597	0.00536247
ATP13A1	ENSG00000105726	0.298171	0.00536794
RAC1P2	ENSG00000249936	0.414567	0.00537149
WDR36	ENSG00000134987	0.327166	0.00538673
CARD19	ENSG00000165233	-0.246634	0.00542013
YWHAEP5	ENSG00000234645	0.590201	0.00541942
SAR1B	ENSG00000152700	-0.34632	0.00543896
RPS15AP12	ENSG00000232134	0.951243	0.00544286
ZEB2	ENSG00000169554	-0.278941	0.00548736
PHB2	ENSG00000215021	0.22648	0.00549952
RPS7P11	ENSG00000282052	0.265184	0.00551246
ARHGAP23	ENSG00000275832	-0.381775	0.00553512
BIN1	ENSG00000136717	-1.06289	0.00555502
KANK1	ENSG00000107104	1.51113	0.0056209
LMNTD2	ENSG00000185522	-0.896768	0.00565489
SOWAHD	ENSG00000187808	-0.754355	0.00566302
MAST2	ENSG00000086015	0.271194	0.00567558
NRN1	ENSG00000124785	-0.387635	0.00576357
PHF12	ENSG00000109118	0.294087	0.00576173
C5orf15	ENSG00000113583	-0.36666	0.0058136
PSMB10	ENSG00000205220	-0.240561	0.00581505
RFTN1	ENSG00000131378	-0.238617	0.00580869
TSPAN15	ENSG00000099282	-0.403596	0.00581224
SLC48A1	ENSG00000211584	-0.394161	0.00583205
GGNBP2	ENSG00000278311	-0.290067	0.00583827
TEF	ENSG00000167074	-0.757162	0.00585098
CTTN	ENSG00000085733	-0.293913	0.00586454
STC1	ENSG00000159167	-0.406165	0.00589571
CXCL16	ENSG00000161921	-0.535288	0.00590719
POLE	ENSG00000177084	0.314656	0.00590958
ZNF267	ENSG00000185947	-0.342123	0.00594165
OSBPL6	ENSG00000079156	0.421993	0.00596565
VEGFA	ENSG00000112715	0.312327	0.00596529
C16orf87	ENSG00000155330	-0.359618	0.00597358
DEAF1	ENSG00000282712	-0.257787	0.0059719
STON2	ENSG00000140022	1.56368	0.0059749
MOB3A	ENSG00000172081	0.250525	0.0059998
NUDC	ENSG00000090273	0.212791	0.00601025
VAMP7	ENSG00000124333	-0.366668	0.00601028
HECTD1	ENSG00000092148	0.242514	0.0060268
HOMEZ	ENSG00000215271	-0.582838	0.00603961
NTNG2	ENSG00000196358	-0.517881	0.00604386
SOWAHC	ENSG00000198142	-0.45575	0.00605019
CHUK	ENSG00000213341	0.329064	0.00608102
ICAM2	ENSG00000108622	0.433919	0.00609012
SDHAP1	ENSG00000185485	0.37326	0.00609386
SLFNL1-AS1	ENSG00000281207	1.35457	0.0060917
PFKFB3	ENSG00000170525	-0.240025	0.00610455
SNHG8	ENSG00000269893	-0.300529	0.00614272
LSG1	ENSG00000041802	0.270887	0.00616922
DDX11	ENSG00000013573	0.286215	0.00618592
TOR1B	ENSG00000136816	-0.359177	0.00619699
MZT2A	ENSG00000173272	-0.231945	0.0062444
CBX7	ENSG00000100307	-0.469893	0.00625707
RPL15P18	ENSG00000228501	0.42074	0.00628551
EEF1A1P29	ENSG00000215093	0.402464	0.0062942
SNX18	ENSG00000178996	-0.27344	0.00629382
CLPTM1	ENSG00000104853	0.262311	0.00633304
GOLGA7	ENSG00000147533	-0.327002	0.00633139
PSPH	ENSG00000146733	0.330657	0.00632777
YPEL2	ENSG00000175155	0.504626	0.00635742
TPTEP2-CSNK1E	ENSG00000283900	-2.2019	0.00636671
LRIG1	ENSG00000144749	0.327133	0.00642344
LRBA	ENSG00000198589	0.266442	0.00642808
SNAPIN	ENSG00000143553	-0.379148	0.00644299
EMC10	ENSG00000161671	0.222283	0.00647403
WDR48	ENSG00000114742	-0.226647	0.00647727
NOP16	ENSG00000048162	0.263843	0.00649734
PYCR1	ENSG00000183010	0.226008	0.00649319
RPL39	ENSG00000198918	-0.200982	0.00649709
NUP155	ENSG00000113569	0.250432	0.00650791
NSD3	ENSG00000147548	0.258259	0.00654519
ARHGDIA	ENSG00000141522	0.207281	0.00655572
HCP5	ENSG00000206337	-0.259235	0.00655604
NUP188	ENSG00000095319	0.248866	0.00656325
PNPLA8	ENSG00000135241	0.442222	0.00657376
CCDC28A	ENSG00000024862	-0.429203	0.00663099
MAP2K3	ENSG00000034152	-0.259171	0.00663011
TMEM217	ENSG00000172738	-1.16805	0.00662683
APBA1	ENSG00000107282	-0.197547	0.00664148
HSPBP1	ENSG00000133265	0.253858	0.00664863
DEDD2	ENSG00000160570	0.340601	0.0067048
SUN2	ENSG00000100242	-0.243696	0.006733
LRRC24	ENSG00000254402	-1.11347	0.00674218
HMBS	ENSG00000256269	0.305354	0.00677599
FAM172A	ENSG00000113391	-0.557709	0.00680044
NPIPB3	ENSG00000169246	0.927326	0.00680957
C18orf32	ENSG00000177576	-0.669878	0.00684204
RANGAP1	ENSG00000100401	0.211587	0.00684425
PRCC	ENSG00000143294	-0.21809	0.00684858
SNRPEP2	ENSG00000256968	0.638012	0.0068634
TNFRSF11A	ENSG00000141655	-0.278453	0.00686492
YEATS2-AS1	ENSG00000233885	2.36671	0.00687483
EGLN1	ENSG00000135766	0.294254	0.00688439
LDHA	ENSG00000134333	-0.218197	0.00690885
PRKY	ENSG00000099725	0.60507	0.00691169
TYK2	ENSG00000105397	0.230349	0.00690795
PPP3R1	ENSG00000221823	-0.263775	0.00692031
DIXDC1	ENSG00000150764	0.343752	0.00694543
ZCRB1	ENSG00000139168	-0.356081	0.0069566
WDFY2	ENSG00000139668	-0.345017	0.00697431
ATP7B	ENSG00000123191	-0.360098	0.00700704
NCF4-AS1	ENSG00000183822	-1.41395	0.00701458
ZNRF1	ENSG00000186187	-0.239163	0.00703559
HPRT1	ENSG00000165704	-0.33693	0.00705232
LZIC	ENSG00000162441	-0.417244	0.00709033
DOCK9	ENSG00000088387	0.318413	0.00710452
HEBP2	ENSG00000051620	-0.250303	0.00716992
RPSAP5	ENSG00000243904	0.589825	0.00716809
PSMD2	ENSG00000175166	0.195305	0.00717612
CCR7	ENSG00000126353	-0.218373	0.0071955
DMAC2	ENSG00000105341	0.282613	0.00719794
SPTY2D1	ENSG00000179119	-0.274554	0.00719988
PSMD8	ENSG00000099341	0.217101	0.00721572
PPIAP31	ENSG00000217094	0.242852	0.00723856
DCAF1	ENSG00000145041	0.283688	0.00724871
PSMD3	ENSG00000108344	0.195584	0.00725779
PIGQ	ENSG00000007541	0.323278	0.00732672
QSER1	ENSG00000060749	0.3243	0.00732477
FBXW4	ENSG00000107829	-0.327745	0.00735337
ACTR1B	ENSG00000115073	-0.23294	0.00737547
CMAS	ENSG00000111726	-0.30291	0.00739181
CTDSPL	ENSG00000144677	0.451054	0.00741753
ENDOD1	ENSG00000149218	-0.286074	0.00743688
KCNA6	ENSG00000151079	7.59662	0.00744381
PELI1	ENSG00000197329	0.421316	0.00744225
NCF4	ENSG00000275990	0.24587	0.00749004
AARD	ENSG00000205002	1.12576	0.00750307
TMEM202-AS1	ENSG00000261423	0.582385	0.00750785
TNFAIP8	ENSG00000145779	-0.319849	0.00751572
TNKS1BP1	ENSG00000149115	-0.46677	0.00753086
FNIP1	ENSG00000217128	-0.427062	0.00754346
TBC1D2B	ENSG00000167202	-0.285848	0.00754512
FYTTD1	ENSG00000122068	-0.299387	0.00756981
BLOC1S6	ENSG00000104164	-0.325372	0.00757824
NCDN	ENSG00000020129	0.271208	0.00760163
CDC42P6	ENSG00000237350	0.39716	0.00764024
FPGS	ENSG00000136877	0.228244	0.00764326
CALM2P3	ENSG00000215482	0.620216	0.00764891
GPSM2	ENSG00000121957	-0.383464	0.00765257
STARD10	ENSG00000214530	-0.336863	0.00766226
POLR3E	ENSG00000284282	0.268697	0.0076681
GPR132	ENSG00000183484	-0.249479	0.00767403
ACSL1	ENSG00000151726	-0.212908	0.00768575
HNRNPRP1	ENSG00000223984	0.613363	0.00768263
SNUPN	ENSG00000169371	-0.37074	0.00768237
CAMK2D	ENSG00000145349	-0.225506	0.0077047
FOXRED1	ENSG00000110074	0.275591	0.00771324
ACOT13	ENSG00000112304	-0.390353	0.00777713
IFNGR1	ENSG00000027697	-0.387421	0.00777512
ZBTB42	ENSG00000179627	-0.45403	0.00777383
GTF2IRD2B	ENSG00000174428	-0.600273	0.00779947
EIF4B	ENSG00000063046	-0.201184	0.00781756
RPL5	ENSG00000122406	-0.225004	0.00781765
VPS37B	ENSG00000139722	0.374317	0.00792282
CARD11	ENSG00000198286	-0.222419	0.0079319
KCTD2	ENSG00000180901	-0.290349	0.00797392
CHCHD3	ENSG00000106554	0.233924	0.00798215
MPHOSPH8	ENSG00000196199	-0.255421	0.00797895
RRAGA	ENSG00000155876	-0.297932	0.00801646
LINC02605	ENSG00000261618	0.909789	0.00802481
TCEA2	ENSG00000171703	-0.359377	0.00802671
RPL22	ENSG00000116251	-0.220138	0.00808494
YIPF5	ENSG00000145817	-0.332599	0.00810224
PSMD1	ENSG00000173692	0.226215	0.00811012
RIOX1	ENSG00000170468	-0.330675	0.0081144
SNRPC	ENSG00000124562	0.228611	0.00811592
RETREG3	ENSG00000141699	-0.331473	0.0081431
ZBTB17	ENSG00000116809	0.26674	0.00814709
MTX3	ENSG00000177034	0.467888	0.00815945
RRS1	ENSG00000179041	0.240662	0.00815534
UBQLN4	ENSG00000160803	0.246996	0.00815742
NBPF10	ENSG00000271425	0.502225	0.00816653
LINC02604	ENSG00000273142	0.750062	0.00818234
RNPEP	ENSG00000176393	-0.233621	0.00819015
CDC42SE1	ENSG00000197622	-0.217967	0.0082303
DCAF8	ENSG00000132716	-0.215465	0.00825679
PIP5K1C	ENSG00000186111	-0.312288	0.00826628
ARHGAP25	ENSG00000163219	-1.18671	0.00829277
MYO3B	ENSG00000071909	0.275316	0.00828852
ST13P15	ENSG00000243759	0.434079	0.00829412
ZFHX3	ENSG00000140836	0.488459	0.00828451
HLA-DOB	ENSG00000243612	-0.894578	0.00829819
RAD54L	ENSG00000085999	0.305909	0.00832356
MORF4L1	ENSG00000185787	-0.258121	0.00840805
NEU3	ENSG00000162139	-0.294566	0.00841962
ENOSF1	ENSG00000132199	0.540859	0.00843663
HCG18	ENSG00000230660	0.493447	0.00844006
IL3RA	ENSG00000185291	0.428723	0.008446
RARA	ENSG00000131759	0.276574	0.00846084
GMDS	ENSG00000112699	-0.29524	0.00848355
CNOT1	ENSG00000125107	0.222512	0.00851637
GOLT1B	ENSG00000111711	-0.415608	0.00851502
TSC1	ENSG00000165699	0.350701	0.00852077
GYPC	ENSG00000136732	0.251556	0.00853311
[truncated: 15,168 more rows]

## Sheet: CCRF-CEM
Supplementary Table 5. List of GATA-3-regulated genes in cell lines
Gene_symbol	Ensembl_gene_id	log2FoldChange	pvalue
ANXA1	ENSG00000135046	1.77827	2.15e-89
IGHM	ENSG00000282657	-2.52238	4.61e-76
RHEX	ENSG00000263961	2.35583	2.68e-69
CCR4	ENSG00000183813	2.15453	9.39e-69
LYL1	ENSG00000104903	1.6422	1.39e-68
CD1A	ENSG00000158477	-1.63625	3.79e-68
CLEC11A	ENSG00000105472	-1.60349	3.32e-68
ASS1	ENSG00000130707	1.56821	3.66e-65
FAM30A	ENSG00000226777	-2.27594	1.39e-62
IL32	ENSG00000008517	1.01858	1.56e-62
MFAP4	ENSG00000166482	-1.4484	5.76e-61
PTPN3	ENSG00000070159	-1.61233	6.06e-56
EPAS1	ENSG00000116016	2.01212	1.01e-51
PPM1H	ENSG00000111110	1.39041	2.36e-48
CHI3L2	ENSG00000064886	1.4086	4.43e-47
RAP1GAP	ENSG00000076864	1.64142	5.18e-45
SATB1	ENSG00000182568	-0.88022	9.97e-44
FLRT3	ENSG00000125848	-2.58315	8.18e-43
IL21R	ENSG00000103522	1.20009	2.55e-42
LTB	ENSG00000206437	-1.66815	4.85e-42
KCNH2	ENSG00000055118	1.44945	6.1e-42
B4GALT3	ENSG00000158850	1.12341	1.49e-41
ID3	ENSG00000117318	-1.07161	1.63e-41
CD1B	ENSG00000158485	-2.35063	1.96e-41
ALDH1A2	ENSG00000128918	0.947751	9.96e-41
BHLHE40	ENSG00000134107	1.24355	3.43e-40
CAMK4	ENSG00000152495	-1.28419	1.75e-39
P2RX5	ENSG00000083454	0.896249	1.83e-39
VEGFA	ENSG00000112715	1.15469	9.26e-39
CDKN2C	ENSG00000123080	-0.843027	1.17e-38
SPRY1	ENSG00000164056	1.01623	2.02e-38
APLN	ENSG00000171388	0.881899	7.32e-38
SPNS3	ENSG00000182557	1.19448	3.01e-37
C6orf223	ENSG00000181577	0.995774	5.09e-37
ARPP21	ENSG00000172995	-1.10178	7.48e-35
ANXA3	ENSG00000138772	1.84453	2.3e-34
IKZF1	ENSG00000185811	0.728286	3.02e-34
TRIB3	ENSG00000101255	0.935999	1.17e-32
GATA3	ENSG00000107485	0.951507	6.61e-32
LRRC18	ENSG00000165383	1.2844	1.09e-31
TNFAIP3	ENSG00000118503	-0.875268	4.2e-31
RORB	ENSG00000198963	-1.12088	5.13e-30
CSF1	ENSG00000184371	1.41237	3.72e-29
TRAF3IP2	ENSG00000056972	1.38625	4.05e-29
NECTIN1	ENSG00000110400	1.10423	7.85e-29
PLAAT3	ENSG00000176485	1.09692	1.03e-28
FDPS	ENSG00000160752	0.55286	3.3e-28
CD44	ENSG00000026508	0.609063	5.48e-28
DNAAF3	ENSG00000167646	1.18426	5.57e-28
STAT5A	ENSG00000126561	0.737865	9.24e-28
VAT1	ENSG00000108828	0.727697	1.5e-27
SERPINH1	ENSG00000149257	-0.664725	2.78e-27
SHANK1	ENSG00000161681	-1.35291	6.67e-27
TULP3	ENSG00000078246	-1.54289	7.05e-27
WDFY4	ENSG00000128815	2.16649	1.44e-26
DPF2	ENSG00000133884	0.75195	1.74e-26
S100A11	ENSG00000163191	0.971574	2.53e-26
SLC16A3	ENSG00000141526	0.992247	5.26e-26
CXCR4	ENSG00000121966	-0.551635	1.13e-25
SLA2	ENSG00000101082	0.749655	1.28e-25
NREP	ENSG00000134986	-0.960008	3.84e-25
PCK2	ENSG00000285241	0.758527	4.72e-25
SCG2	ENSG00000171951	-3.68157	8.55e-25
CPT1A	ENSG00000110090	0.750147	1.08e-24
SOSTDC1	ENSG00000171243	-0.693907	1.25e-24
SLC1A5	ENSG00000105281	0.670078	1.94e-24
ELOVL4	ENSG00000118402	-1.3126	2.41e-24
IGFBP4	ENSG00000141753	0.826733	2.98e-24
HBEGF	ENSG00000113070	-1.71708	5.74e-24
SERINC5	ENSG00000164300	0.68643	8.67e-24
JUN	ENSG00000177606	1.39959	4.38e-23
LZTS1	ENSG00000061337	-1.20517	9.35e-23
KLF2	ENSG00000127528	-2.25428	1.06e-22
RASAL1	ENSG00000111344	1.47128	1.08e-22
CORO2A	ENSG00000106789	1.14927	1.11e-22
LGALS12	ENSG00000133317	1.37392	1.62e-22
PGK1	ENSG00000102144	0.47371	2.28e-22
SIGLEC12	ENSG00000254521	1.69927	2.29e-22
PIK3R5	ENSG00000141506	1.30809	2.39e-22
AICDA	ENSG00000111732	-1.45292	5.46e-22
ELMO1	ENSG00000155849	0.620608	9.76e-22
CD83	ENSG00000112149	-0.889636	1.35e-21
SELL	ENSG00000188404	1.3212	1.39e-21
GZMA	ENSG00000145649	1.19393	1.73e-21
ANTXR2	ENSG00000163297	0.76329	2.63e-21
SLC43A1	ENSG00000149150	0.909893	3.56e-21
GAS2L1	ENSG00000185340	0.797276	5.65e-21
BBC3	ENSG00000105327	1.85873	1.65e-20
SEMA4A	ENSG00000196189	1.66857	2.43e-20
ISYNA1	ENSG00000105655	0.777744	2.73e-20
IL9R	ENSG00000124334	1.52595	2.87e-20
ENDOD1	ENSG00000149218	0.667607	5.17e-20
FSCN1	ENSG00000075618	0.784924	6.56e-20
ITM2C	ENSG00000135916	-0.764599	7.08e-20
MKNK2	ENSG00000099875	0.660242	8.91e-20
SARS	ENSG00000031698	0.497361	8.99e-20
CAMKV	ENSG00000164076	0.889023	1.16e-19
HK1	ENSG00000156515	0.570036	1.41e-19
ACAP1	ENSG00000072818	0.644296	2.35e-19
ADA	ENSG00000196839	-0.483641	2.52e-19
IFITM2	ENSG00000185201	0.98452	3.41e-19
COX7C	ENSG00000127184	-0.488727	5.19e-19
SLC18A2	ENSG00000165646	-1.73378	7.36e-19
SLC1A4	ENSG00000115902	0.529351	7.53e-19
NNMT	ENSG00000166741	4.60918	8.07e-19
NPNT	ENSG00000168743	-1.56778	1.01e-18
ASNS	ENSG00000070669	1.07291	1.15e-18
ANGPT1	ENSG00000154188	-1.07001	2.23e-18
HHEX	ENSG00000152804	0.759551	2.21e-18
SHMT2	ENSG00000182199	0.453837	2.7e-18
IGLL1	ENSG00000128322	0.691196	2.95e-18
SMIM24	ENSG00000095932	0.946795	2.94e-18
CHCHD10	ENSG00000250479	0.628013	2.98e-18
NDST3	ENSG00000164100	-1.19903	3.11e-18
FDFT1	ENSG00000079459	0.434088	3.77e-18
F13A1	ENSG00000124491	1.20172	4.28e-18
UBE3C	ENSG00000009335	-0.516553	4.98e-18
BCL11A	ENSG00000119866	-0.603544	5.36e-18
C12orf57	ENSG00000111678	-0.53434	7.15e-18
CDK6	ENSG00000105810	-0.522165	9.37e-18
SFN	ENSG00000175793	1.98113	1.12e-17
TNS4	ENSG00000131746	1.75769	1.33e-17
BCL2L1	ENSG00000171552	-0.503323	1.86e-17
SSBP2	ENSG00000145687	-0.626296	1.87e-17
CT45A1	ENSG00000268940	4.4735	1.89e-17
ALS2	ENSG00000003393	0.654506	2.81e-17
GPR146	ENSG00000164849	2.35725	3.31e-17
TRBC2	ENSG00000211772	-0.509819	4.21e-17
CD48	ENSG00000117091	1.00131	5.46e-17
GNPTAB	ENSG00000111670	-0.63902	7.21e-17
ABLIM1	ENSG00000099204	0.6874	7.77e-17
ERAP1	ENSG00000164307	-0.494392	8.95e-17
RASL10A	ENSG00000100276	1.31872	8.9e-17
FLT1	ENSG00000102755	0.657049	1.79e-16
HHIP	ENSG00000164161	-0.557716	1.87e-16
TKTL1	ENSG00000007350	3.11432	1.96e-16
INHBE	ENSG00000139269	2.72069	2.59e-16
YIF1B	ENSG00000167645	0.548762	2.97e-16
ETS1	ENSG00000134954	0.597257	3.08e-16
ALDH1B1	ENSG00000137124	0.579165	6.13e-16
RAB37	ENSG00000172794	0.787082	6.21e-16
FKBP11	ENSG00000134285	0.689895	9.13e-16
DLX1	ENSG00000144355	-0.815398	9.91e-16
SLC2A3	ENSG00000059804	0.732854	1.01e-15
FAT1	ENSG00000083857	-0.766282	1.07e-15
ARL4C	ENSG00000188042	-0.495286	1.23e-15
SLC2A6	ENSG00000160326	0.704406	1.26e-15
EPHB6	ENSG00000106123	-0.624054	1.65e-15
AFF2	ENSG00000155966	-0.748918	1.69e-15
TUBA4A	ENSG00000127824	0.640391	1.78e-15
HAS3	ENSG00000103044	-0.898729	2.22e-15
GM2A	ENSG00000196743	-0.552881	2.38e-15
FAM117A	ENSG00000121104	0.55027	2.81e-15
CEBPB	ENSG00000172216	0.577003	3e-15
SRP14	ENSG00000140319	-0.454367	3.61e-15
TNFRSF8	ENSG00000120949	0.712377	5.5e-15
RCBTB2	ENSG00000136161	0.75203	5.57e-15
FAM162A	ENSG00000114023	0.544453	6.29e-15
WDR1	ENSG00000071127	-0.458224	7.64e-15
SPINT2	ENSG00000167642	0.399836	9.07e-15
RABL6	ENSG00000196642	-0.591412	1.45e-14
PTPRC	ENSG00000262418	-0.628539	1.66e-14
RAG1	ENSG00000166349	-0.638522	1.77e-14
TAGLN2	ENSG00000158710	0.421806	1.87e-14
EPOR	ENSG00000187266	0.714879	2.3e-14
ATF5	ENSG00000169136	0.585418	3.53e-14
PTK2B	ENSG00000120899	-0.72072	3.52e-14
E2F2	ENSG00000007968	-0.503457	4.25e-14
CCRL2	ENSG00000121797	1.01126	4.28e-14
RAB13	ENSG00000143545	-1.07506	4.42e-14
MT2A	ENSG00000125148	-0.566613	5.43e-14
BNIP3	ENSG00000176171	0.746284	5.86e-14
PCBD1	ENSG00000166228	0.701401	6.35e-14
MPZL1	ENSG00000197965	0.573596	7.41e-14
SLC3A2	ENSG00000168003	0.419268	7.57e-14
FOXO3	ENSG00000118689	0.527167	7.75e-14
ALDOC	ENSG00000109107	0.657871	1.02e-13
ZFP36L2	ENSG00000152518	-0.587489	1.03e-13
NPPC	ENSG00000163273	2.52614	1.07e-13
PTPRU	ENSG00000060656	-0.644768	1.33e-13
TESPA1	ENSG00000135426	0.61605	1.36e-13
TFDP2	ENSG00000114126	-0.406143	1.61e-13
SESN2	ENSG00000130766	0.61301	1.73e-13
MEF2C	ENSG00000081189	-0.593542	1.88e-13
PLCXD1	ENSG00000182378	0.932927	2.21e-13
EPB41L4B	ENSG00000095203	-0.905803	2.43e-13
EGFL7	ENSG00000172889	0.731719	2.79e-13
JARID2	ENSG00000008083	-0.558416	3.48e-13
NDRG1	ENSG00000104419	0.676106	3.8e-13
NPAS1	ENSG00000130751	0.972808	3.9e-13
SLC9A3R2	ENSG00000065054	0.831848	5.25e-13
SCARF1	ENSG00000074660	0.912488	7.72e-13
ACAT2	ENSG00000120437	0.448948	9.14e-13
LGALS3BP	ENSG00000108679	-0.638761	9.23e-13
TENM1	ENSG00000009694	-1.50212	9.63e-13
AEBP1	ENSG00000106624	0.662102	1.18e-12
CENPF	ENSG00000117724	-0.524286	1.24e-12
OPRL1	ENSG00000125510	1.24527	1.29e-12
LTBP4	ENSG00000090006	1.01663	1.34e-12
COPS6	ENSG00000168090	0.377616	1.54e-12
CCND2	ENSG00000118971	0.667976	2.03e-12
CDKN1B	ENSG00000111276	-0.694742	2.37e-12
CD226	ENSG00000150637	0.895943	2.44e-12
TSPAN11	ENSG00000110900	1.0984	3.08e-12
PTPN2	ENSG00000175354	-0.777405	3.27e-12
PLAC8	ENSG00000145287	1.1656	3.73e-12
BATF3	ENSG00000123685	0.522278	3.83e-12
UNC13D	ENSG00000092929	0.561469	4.37e-12
THSD7A	ENSG00000005108	-2.74583	4.5e-12
FSD1	ENSG00000105255	0.662103	4.57e-12
TNFRSF4	ENSG00000186827	1.52837	4.92e-12
SIGLEC6	ENSG00000105492	2.31685	5.58e-12
SLC39A3	ENSG00000141873	0.554709	5.71e-12
HHIP-AS1	ENSG00000248890	-0.454139	6.01e-12
SLIT1	ENSG00000187122	-0.555433	6.08e-12
PLTP	ENSG00000100979	0.723596	6.58e-12
CYP4F2	ENSG00000186115	1.61657	6.82e-12
CBX5	ENSG00000094916	-0.470785	7.09e-12
DFFA	ENSG00000160049	0.429476	8.65e-12
SYTL1	ENSG00000142765	0.785819	8.84e-12
CHAC1	ENSG00000128965	0.895936	9.28e-12
TRAP1	ENSG00000126602	0.350339	1.04e-11
CCR2	ENSG00000121807	1.64753	1.12e-11
KCNAB2	ENSG00000069424	0.586903	1.2e-11
MICAL2	ENSG00000133816	-0.718009	1.28e-11
ULK1	ENSG00000177169	-0.647898	1.38e-11
PCDH9	ENSG00000184226	-0.88644	1.46e-11
ATF3	ENSG00000162772	0.722	1.53e-11
FLOT1	ENSG00000230143	0.443201	1.55e-11
DDN	ENSG00000181418	0.589201	1.56e-11
MAPK13	ENSG00000156711	0.531352	1.9e-11
FAM168A	ENSG00000054965	-0.534339	1.95e-11
PPP1R16B	ENSG00000101445	0.717885	2.01e-11
ATF4	ENSG00000128272	0.42336	2.23e-11
ZBED6	ENSG00000257315	-0.71962	2.31e-11
ICAM1	ENSG00000090339	0.971382	2.33e-11
ZDHHC24	ENSG00000174165	0.690991	2.77e-11
CD79B	ENSG00000007312	0.758881	2.96e-11
IER2	ENSG00000160888	0.509339	3.08e-11
SNHG15	ENSG00000232956	0.436794	3.09e-11
ANXA6	ENSG00000197043	-0.353736	3.19e-11
SLC25A17	ENSG00000100372	0.618795	3.21e-11
ZNF521	ENSG00000198795	0.496359	3.8e-11
NIPSNAP1	ENSG00000184117	0.379991	3.84e-11
B4GALT6	ENSG00000118276	-0.740137	4.19e-11
SYNJ2BP	ENSG00000213463	-0.77909	4.72e-11
MYO1G	ENSG00000136286	0.525152	4.78e-11
METRNL	ENSG00000275031	0.883811	4.83e-11
HAGHL	ENSG00000103253	0.616064	5.26e-11
CTSB	ENSG00000164733	-0.408581	5.83e-11
UGT3A2	ENSG00000168671	-0.777559	6.17e-11
CARM1	ENSG00000142453	0.475526	6.36e-11
ADM2	ENSG00000128165	0.81411	6.89e-11
ATP1A3	ENSG00000105409	0.576103	7.1e-11
PTEN	ENSG00000171862	-0.525818	7.2e-11
QPRT	ENSG00000103485	0.438069	7.45e-11
LINC00891	ENSG00000281852	-0.572403	9.55e-11
UBE2L6	ENSG00000156587	0.408298	9.58e-11
TM7SF2	ENSG00000149809	0.605206	9.77e-11
FAH	ENSG00000103876	0.497879	9.96e-11
FAM83F	ENSG00000133477	1.01937	1.01e-10
THBS3	ENSG00000169231	0.806785	1.07e-10
SH2B3	ENSG00000111252	0.445184	1.07e-10
FOXB1	ENSG00000171956	1.22837	1.23e-10
EML2	ENSG00000125746	0.567298	1.27e-10
CDK2AP2	ENSG00000167797	-0.442337	1.29e-10
SMIM3	ENSG00000256235	-0.496329	1.31e-10
ANKRD40	ENSG00000154945	-0.398886	1.38e-10
CTSG	ENSG00000100448	1.22362	1.42e-10
ANKRD27	ENSG00000105186	0.444589	1.46e-10
RTN4	ENSG00000115310	0.367588	1.49e-10
RNF215	ENSG00000099999	0.950866	1.66e-10
ITGA6	ENSG00000091409	0.505005	1.85e-10
LONP1	ENSG00000196365	0.533315	1.96e-10
GOT1	ENSG00000120053	0.384175	2e-10
ACVR2B	ENSG00000114739	0.466756	2.19e-10
INPP5D	ENSG00000168918	0.530703	2.25e-10
MED13L	ENSG00000123066	-0.469846	2.35e-10
PLD6	ENSG00000179598	0.561849	2.46e-10
IQGAP2	ENSG00000145703	0.399262	2.51e-10
CASTOR1	ENSG00000239282	0.743396	2.56e-10
AASS	ENSG00000008311	-0.754061	2.81e-10
ABCB10	ENSG00000135776	0.43073	2.8e-10
IGFBP5	ENSG00000115461	-4.11945	2.82e-10
SMYD3	ENSG00000185420	0.426124	2.91e-10
ADAM15	ENSG00000143537	0.444639	3.25e-10
CCND3	ENSG00000112576	-0.381999	3.28e-10
MFNG	ENSG00000100060	0.402273	3.42e-10
PHGDH	ENSG00000092621	0.339756	3.46e-10
TUG1	ENSG00000253352	-0.422652	3.7e-10
MCRIP2	ENSG00000172366	0.501123	3.93e-10
S1PR4	ENSG00000125910	0.511876	4e-10
ETV4	ENSG00000175832	1.01834	4.45e-10
NBL1	ENSG00000158747	0.887214	4.52e-10
KCTD3	ENSG00000136636	-0.538792	4.98e-10
DGKA	ENSG00000065357	-0.522288	5.06e-10
E2F7	ENSG00000165891	-0.709369	5.06e-10
STAMBPL1	ENSG00000138134	0.604462	5.23e-10
PVRIG	ENSG00000213413	0.465118	5.44e-10
ITK	ENSG00000113263	0.478281	5.94e-10
NOTCH3	ENSG00000074181	1.3013	6.11e-10
APEH	ENSG00000164062	0.346959	6.51e-10
NUSAP1	ENSG00000137804	-0.451094	6.86e-10
CFD	ENSG00000274619	0.694328	7.05e-10
IFI30	ENSG00000216490	0.585058	7.14e-10
RBM38	ENSG00000132819	0.397738	7.24e-10
CYP26B1	ENSG00000003137	0.622525	7.68e-10
HLA-E	ENSG00000225201	0.415427	7.99e-10
ITGAV	ENSG00000138448	-0.792611	9.02e-10
NOG	ENSG00000183691	-0.943382	9.25e-10
DIPK1B	ENSG00000165716	0.537977	9.39e-10
ZBTB16	ENSG00000109906	3.42493	9.44e-10
TMEM43	ENSG00000170876	0.39921	9.87e-10
MRPL2	ENSG00000112651	0.413038	9.93e-10
ALOX5AP	ENSG00000132965	0.625949	1.05e-09
LMNB1	ENSG00000113368	-0.309877	1.24e-09
OAS2	ENSG00000111335	0.789907	1.25e-09
MAPK11	ENSG00000185386	0.753966	1.31e-09
RNF216P1	ENSG00000196204	0.540787	1.38e-09
ARHGEF6	ENSG00000129675	0.415933	1.43e-09
PTMS	ENSG00000159335	-0.509621	1.44e-09
SELPLG	ENSG00000110876	0.72693	1.45e-09
ZBTB18	ENSG00000179456	-0.529208	1.58e-09
ENO1	ENSG00000074800	0.305842	1.78e-09
ID1	ENSG00000125968	-0.784686	1.78e-09
N4BP3	ENSG00000145911	1.77042	1.77e-09
RAB43	ENSG00000172780	0.802272	1.81e-09
WASF1	ENSG00000112290	-0.428047	1.93e-09
GALNT2	ENSG00000143641	-0.403324	1.99e-09
RASSF2	ENSG00000101265	0.52389	2.09e-09
GABPB2	ENSG00000143458	-0.641006	2.12e-09
SEMA3F	ENSG00000001617	0.972139	2.19e-09
DHRS2	ENSG00000100867	-0.27339	2.21e-09
ACSS2	ENSG00000131069	0.843689	2.39e-09
NELFA	ENSG00000185049	0.476126	2.42e-09
ARL2	ENSG00000213465	0.547627	2.54e-09
STK40	ENSG00000196182	0.414608	2.54e-09
GAS5	ENSG00000234741	0.389505	2.62e-09
GPR68	ENSG00000119714	-0.850622	3.31e-09
TLR9	ENSG00000239732	1.36097	3.33e-09
LCT	ENSG00000115850	-0.726322	3.48e-09
EPS8L2	ENSG00000177106	0.654561	3.68e-09
PLCH1	ENSG00000114805	0.390718	4.05e-09
LRP11	ENSG00000120256	0.626347	4.35e-09
PCDH10	ENSG00000138650	-1.11468	4.47e-09
FARSA	ENSG00000179115	0.413413	4.52e-09
MAP2K3	ENSG00000034152	0.50612	4.51e-09
HMGCS1	ENSG00000112972	0.488106	4.65e-09
PLAAT4	ENSG00000133321	0.634443	4.99e-09
LIME1	ENSG00000203896	0.582037	5.18e-09
UBTD2	ENSG00000168246	-0.582314	5.59e-09
YDJC	ENSG00000161179	0.465829	5.6e-09
PCCB	ENSG00000114054	0.358304	6.36e-09
SPOCK2	ENSG00000107742	0.955039	6.53e-09
RAB3D	ENSG00000105514	0.456104	6.66e-09
PRSS57	ENSG00000185198	1.40489	6.84e-09
THAP4	ENSG00000176946	0.377585	6.83e-09
SMPDL3B	ENSG00000130768	1.65827	7.77e-09
CD164	ENSG00000135535	-0.575677	7.84e-09
PRDM8	ENSG00000152784	0.42245	7.87e-09
ARF3	ENSG00000134287	-0.283596	8.02e-09
RAB44	ENSG00000255587	0.797205	8.09e-09
ARG2	ENSG00000081181	0.838592	8.42e-09
ANLN	ENSG00000011426	-0.420451	8.72e-09
DNMT3B	ENSG00000088305	0.478207	8.88e-09
SLC17A9	ENSG00000101194	1.0731	9.04e-09
SPTBN2	ENSG00000173898	0.808705	9.09e-09
PLXNA1	ENSG00000114554	-0.546372	9.36e-09
SH3KBP1	ENSG00000147010	-0.357955	9.52e-09
ESRRA	ENSG00000173153	0.453065	9.74e-09
TBC1D10A	ENSG00000099992	0.423137	9.97e-09
PRDX5	ENSG00000126432	0.312446	1.02e-08
LIMS2	ENSG00000072163	0.488417	1.13e-08
TLE1	ENSG00000196781	-0.406527	1.14e-08
IFFO2	ENSG00000169991	0.497649	1.19e-08
SCN4A	ENSG00000007314	1.0951	1.19e-08
IRX3	ENSG00000177508	0.383623	1.22e-08
CACNA1H	ENSG00000196557	0.920328	1.24e-08
RTN4RL2	ENSG00000186907	0.838626	1.24e-08
HES4	ENSG00000188290	0.699351	1.28e-08
PFKFB4	ENSG00000114268	1.48222	1.29e-08
FAM83D	ENSG00000101447	-0.377912	1.3e-08
SOCS2	ENSG00000120833	-0.565842	1.31e-08
DDIT4	ENSG00000168209	0.473926	1.34e-08
EIF4EBP1	ENSG00000187840	0.425182	1.38e-08
GRINA	ENSG00000178719	0.469139	1.51e-08
AK4	ENSG00000162433	0.791395	1.6e-08
CERCAM	ENSG00000167123	0.834712	1.67e-08
PRNP	ENSG00000171867	0.42498	1.73e-08
EPB41L2	ENSG00000079819	-0.337683	1.75e-08
EBP	ENSG00000147155	0.381599	1.76e-08
DNAJC22	ENSG00000178401	1.18867	1.91e-08
B4GALNT4	ENSG00000182272	0.937053	1.98e-08
DUSP8	ENSG00000278165	0.987859	2.02e-08
TNF	ENSG00000228321	-2.23998	2.02e-08
SMPD3	ENSG00000103056	-0.406662	2.12e-08
ICAM4	ENSG00000105371	0.487673	2.17e-08
AMPD3	ENSG00000133805	1.01117	2.3e-08
SFXN1	ENSG00000164466	0.41508	2.31e-08
PGPEP1	ENSG00000130517	0.511428	2.42e-08
B4GALT5	ENSG00000158470	-0.357703	2.6e-08
CHST12	ENSG00000136213	0.497593	2.72e-08
PELO	ENSG00000152684	0.468533	2.75e-08
SLCO4A1	ENSG00000101187	0.466081	2.89e-08
CCDC167	ENSG00000198937	0.491777	3.29e-08
MFSD13A	ENSG00000138111	0.598629	3.46e-08
FGD1	ENSG00000102302	-1.00521	3.49e-08
HMGB2	ENSG00000164104	-0.358387	3.54e-08
LEF1	ENSG00000138795	-0.280834	3.55e-08
ZDHHC7	ENSG00000153786	0.386678	3.8e-08
PINLYP	ENSG00000234465	0.717773	3.99e-08
LY9	ENSG00000122224	1.34404	4.02e-08
SLC50A1	ENSG00000169241	0.512421	4.09e-08
NPW	ENSG00000183971	0.413933	4.22e-08
SPATC1L	ENSG00000160284	0.777006	4.31e-08
GYPC	ENSG00000136732	0.610242	4.71e-08
RNF145	ENSG00000145860	-0.418719	4.8e-08
JUNB	ENSG00000171223	0.443199	4.94e-08
IL7R	ENSG00000168685	-0.834389	4.96e-08
MCF2L	ENSG00000126217	0.614781	5.2e-08
ASB13	ENSG00000196372	0.409224	5.26e-08
FUOM	ENSG00000148803	0.691963	5.38e-08
FAM111A	ENSG00000166801	-0.525404	5.5e-08
SERPINE2	ENSG00000135919	0.406778	5.59e-08
MRPS34	ENSG00000074071	0.407808	5.66e-08
PMPCA	ENSG00000165688	0.325563	5.66e-08
PPIF	ENSG00000108179	0.275697	5.81e-08
PCBP4	ENSG00000090097	0.603168	6.12e-08
UNC93B1	ENSG00000110057	0.48758	6.19e-08
NFKB2	ENSG00000077150	0.5791	6.21e-08
ITGAE	ENSG00000083457	0.448983	6.4e-08
PANX1	ENSG00000110218	-0.50554	6.41e-08
PTPRE	ENSG00000132334	1.76	6.44e-08
COTL1	ENSG00000103187	0.841674	6.52e-08
CCDC14	ENSG00000175455	-0.54213	6.61e-08
NEURL1B	ENSG00000214357	-1.17504	6.64e-08
DHCR7	ENSG00000172893	0.411988	6.79e-08
FGD5	ENSG00000154783	1.46158	7.65e-08
TUFM	ENSG00000178952	0.302399	7.64e-08
CD37	ENSG00000104894	0.471635	7.8e-08
UBASH3B	ENSG00000154127	-0.320584	8.11e-08
ERAP2	ENSG00000164308	-0.519227	8.24e-08
WIPI1	ENSG00000070540	1.07206	8.58e-08
SH3BP1	ENSG00000100092	0.5972	8.93e-08
TNFRSF1A	ENSG00000067182	-0.324378	9.11e-08
PEX14	ENSG00000142655	0.556076	9.65e-08
ARID5B	ENSG00000150347	0.572878	9.75e-08
ATP2B4	ENSG00000058668	-0.413273	1.03e-07
LINC00662	ENSG00000261824	0.708343	1.05e-07
MFSD3	ENSG00000167700	0.513893	1.11e-07
NPEPPS	ENSG00000141279	-0.370588	1.11e-07
BAG3	ENSG00000151929	0.570432	1.12e-07
SNTA1	ENSG00000101400	0.428106	1.21e-07
ICAM3	ENSG00000076662	0.414079	1.22e-07
TNFRSF21	ENSG00000146072	-0.457699	1.23e-07
NOCT	ENSG00000151014	0.625165	1.28e-07
B3GNT2	ENSG00000170340	0.502872	1.29e-07
CAMK2G	ENSG00000148660	0.340894	1.3e-07
DPYD	ENSG00000188641	-0.538408	1.4e-07
SLC25A42	ENSG00000181035	0.4755	1.43e-07
TMSB10	ENSG00000034510	-0.305117	1.43e-07
SPOCK1	ENSG00000152377	0.946453	1.44e-07
ISL2	ENSG00000159556	0.675281	1.5e-07
SCD5	ENSG00000145284	-0.376771	1.52e-07
PARP14	ENSG00000173193	-0.488227	1.53e-07
LINC01215	ENSG00000271856	0.485746	1.55e-07
NOP2	ENSG00000111641	0.351157	1.56e-07
AGAP2	ENSG00000135439	0.528278	1.58e-07
CA9	ENSG00000107159	0.859427	1.65e-07
HDGF	ENSG00000143321	-0.244404	1.65e-07
CAMK1D	ENSG00000183049	-0.470106	1.69e-07
SLC2A4RG	ENSG00000125520	0.436926	1.7e-07
MAZ	ENSG00000103495	-0.339747	1.71e-07
RAB11FIP1	ENSG00000156675	0.553376	1.76e-07
SLC38A8	ENSG00000166558	2.79819	1.76e-07
CTCF	ENSG00000102974	-0.305359	1.81e-07
WDR74	ENSG00000133316	0.337298	1.83e-07
PDIA2	ENSG00000185615	1.20297	1.96e-07
ISY1-RAB43	ENSG00000261796	0.504842	2.03e-07
SFMBT1	ENSG00000163935	-0.373652	2.04e-07
SLC4A11	ENSG00000088836	0.566719	2.06e-07
TRPM2	ENSG00000142185	0.588331	2.12e-07
SETD7	ENSG00000145391	0.392615	2.15e-07
CHRNA9	ENSG00000174343	0.804663	2.16e-07
RRP7A	ENSG00000189306	0.310622	2.2e-07
FBXW7	ENSG00000109670	-0.456147	2.28e-07
TRMT1	ENSG00000104907	0.398523	2.34e-07
BTBD7	ENSG00000277222	-0.575003	2.39e-07
CDKN2D	ENSG00000129355	-0.367955	2.4e-07
ELOVL6	ENSG00000170522	0.434616	2.44e-07
ADAM10	ENSG00000137845	-0.468264	2.46e-07
C1QTNF1	ENSG00000173918	-1.21045	2.47e-07
BCAP31	ENSG00000185825	0.269563	2.59e-07
ACSF3	ENSG00000176715	0.429896	3.17e-07
PPAN	ENSG00000130810	0.336743	3.22e-07
TBC1D4	ENSG00000136111	0.309361	3.27e-07
GNAQ	ENSG00000156052	-0.425716	3.37e-07
MIA2	ENSG00000150527	1.045	3.42e-07
TMPO-AS1	ENSG00000257167	-0.412833	3.66e-07
MAPKAP1	ENSG00000119487	-0.279859	3.71e-07
CFDP1	ENSG00000153774	-0.464449	3.78e-07
ANXA2	ENSG00000182718	0.261177	3.88e-07
PTPRA	ENSG00000132670	-0.301084	3.97e-07
CD99	ENSG00000002586	-0.31623	4.1e-07
SLC14A2	ENSG00000132874	0.731048	4.19e-07
TBC1D24	ENSG00000162065	0.492237	4.2e-07
ZNF467	ENSG00000181444	-1.22873	4.24e-07
AP1M2	ENSG00000129354	1.64429	4.28e-07
TSPAN3	ENSG00000140391	-0.319141	4.3e-07
CAMSAP3	ENSG00000076826	1.14085	4.32e-07
PLCB2	ENSG00000137841	0.498893	4.36e-07
CTTNBP2NL	ENSG00000143079	-0.717248	4.45e-07
SORT1	ENSG00000134243	-0.379904	4.76e-07
ACVR1B	ENSG00000135503	0.372377	4.79e-07
GOLGA8O	ENSG00000206127	0.909234	4.99e-07
HNRNPA0	ENSG00000177733	-0.247941	5.03e-07
PSIP1	ENSG00000164985	-0.421428	5.09e-07
MCCC1	ENSG00000078070	0.343501	5.2e-07
TRPV6	ENSG00000165125	-0.814755	5.23e-07
PDIA4	ENSG00000155660	-0.253759	5.37e-07
CHPT1	ENSG00000111666	0.57689	5.46e-07
CBX1	ENSG00000108468	-0.396377	5.5e-07
NUDT19	ENSG00000213965	0.364452	5.71e-07
GPI	ENSG00000105220	0.36182	5.79e-07
CARD11	ENSG00000198286	0.707767	5.83e-07
COMTD1	ENSG00000165644	0.591938	5.83e-07
NORAD	ENSG00000260032	-0.317025	5.83e-07
GRB10	ENSG00000106070	0.278636	5.91e-07
ZFPM1	ENSG00000179588	0.837753	6.24e-07
CD53	ENSG00000143119	0.340738	6.26e-07
NOC2L	ENSG00000188976	0.317837	6.27e-07
NR2F6	ENSG00000160113	0.469873	6.35e-07
CHRAC1	ENSG00000104472	-0.369508	6.41e-07
NLE1	ENSG00000073536	0.352189	6.43e-07
HES6	ENSG00000144485	0.346346	6.47e-07
ARHGAP21	ENSG00000107863	-0.391264	6.7e-07
ZNF593	ENSG00000142684	0.495056	6.86e-07
ICAM2	ENSG00000108622	0.396451	7.06e-07
PNP	ENSG00000198805	0.257621	7.06e-07
CSTA	ENSG00000121552	1.23871	7.27e-07
SPON2	ENSG00000159674	0.44743	7.5e-07
TRPV2	ENSG00000187688	0.435501	7.73e-07
GALNT6	ENSG00000139629	-0.309388	7.81e-07
NFKBIA	ENSG00000100906	-0.350013	8.4e-07
RNF19A	ENSG00000034677	-0.703271	8.66e-07
SLC25A22	ENSG00000177542	0.491905	8.73e-07
OAS3	ENSG00000111331	-0.464242	8.98e-07
TMEM71	ENSG00000165071	-1.15281	8.99e-07
PTPN7	ENSG00000143851	0.31039	9.4e-07
ERCC2	ENSG00000104884	0.365239	9.48e-07
PGGHG	ENSG00000142102	0.544407	9.48e-07
GIHCG	ENSG00000257698	-0.43488	9.54e-07
ADM	ENSG00000148926	4.40144	9.75e-07
PCF11	ENSG00000165494	-0.355552	9.86e-07
ZBTB5	ENSG00000168795	-0.425156	9.97e-07
MPO	ENSG00000005381	-2.15912	1.01e-06
TRPM4	ENSG00000130529	0.48704	1.05e-06
SMARCAL1	ENSG00000138375	0.399899	1.06e-06
MARCKSL1	ENSG00000175130	-0.265887	1.1e-06
FAM27C	ENSG00000231527	0.714872	1.11e-06
LCN10	ENSG00000187922	2.43501	1.13e-06
HNRNPR	ENSG00000282958	-0.299433	1.15e-06
SKA2	ENSG00000182628	-0.598711	1.16e-06
GUK1	ENSG00000143774	0.314917	1.19e-06
TUBB4A	ENSG00000104833	0.591798	1.2e-06
NUDT8	ENSG00000167799	0.473887	1.23e-06
USP6NL	ENSG00000148429	-0.468475	1.23e-06
AQR	ENSG00000021776	-0.401538	1.24e-06
HERC6	ENSG00000138642	-0.609928	1.25e-06
ISG15	ENSG00000187608	0.370277	1.26e-06
MXD3	ENSG00000213347	-0.453248	1.27e-06
MAP3K20	ENSG00000091436	-0.615081	1.3e-06
MINDY2	ENSG00000128923	-0.599962	1.3e-06
PRF1	ENSG00000180644	1.39458	1.37e-06
KLHL42	ENSG00000087448	-0.415826	1.38e-06
CCR7	ENSG00000126353	0.492755	1.39e-06
TCEA3	ENSG00000204219	0.366133	1.4e-06
CBFA2T3	ENSG00000129993	0.412925	1.45e-06
FERMT2	ENSG00000073712	-0.832295	1.45e-06
CAPG	ENSG00000042493	0.647453	1.49e-06
DDR1	ENSG00000230456	-1.1745	1.51e-06
MRPL21	ENSG00000197345	0.384046	1.51e-06
SLC7A5	ENSG00000103257	0.360181	1.55e-06
SH2D2A	ENSG00000027869	0.707852	1.56e-06
SLAMF6	ENSG00000162739	-0.415471	1.57e-06
CCNE2	ENSG00000175305	-0.664416	1.64e-06
CCDC85B	ENSG00000175602	0.355994	1.65e-06
TCAF1	ENSG00000198420	-0.400004	1.66e-06
ACY1	ENSG00000243989	0.398367	1.72e-06
REEP4	ENSG00000168476	0.339441	1.74e-06
MRM3	ENSG00000171861	0.350041	1.78e-06
HP1BP3	ENSG00000127483	-0.322772	1.8e-06
IGF2BP3	ENSG00000136231	-0.415292	1.87e-06
PXMP2	ENSG00000176894	-0.406962	1.88e-06
MAN2A1	ENSG00000112893	-0.395456	1.93e-06
LRRC8D	ENSG00000171492	0.44187	1.94e-06
BSPRY	ENSG00000119411	0.649352	1.95e-06
VSIG10	ENSG00000176834	-0.529016	1.96e-06
LST1	ENSG00000234514	-1.09312	1.99e-06
ZMAT3	ENSG00000172667	-0.417878	2.01e-06
CACNB3	ENSG00000167535	-0.512312	2.05e-06
MIR210HG	ENSG00000247095	1.76279	2.19e-06
SLC4A7	ENSG00000033867	0.483996	2.2e-06
USP44	ENSG00000136014	0.718267	2.21e-06
BCL2	ENSG00000171791	-0.420464	2.22e-06
GLYCTK	ENSG00000168237	0.565685	2.26e-06
KIFC1	ENSG00000056678	-0.285882	2.33e-06
LIPC	ENSG00000166035	-1.25289	2.4e-06
LTF	ENSG00000012223	2.0747	2.43e-06
FZD1	ENSG00000157240	-0.522544	2.46e-06
PTPN6	ENSG00000111679	0.355401	2.49e-06
RRM2	ENSG00000171848	-0.360569	2.49e-06
SLC12A7	ENSG00000113504	-0.452967	2.53e-06
PACC1	ENSG00000065600	0.418363	2.55e-06
BRD8	ENSG00000112983	-0.306974	2.69e-06
CEP85L	ENSG00000111860	-0.504762	2.75e-06
OGDHL	ENSG00000197444	0.358697	2.8e-06
RAB26	ENSG00000167964	0.719151	2.84e-06
VIPR2	ENSG00000106018	-1.64361	2.84e-06
KIF23	ENSG00000137807	-0.412726	2.86e-06
GRAMD1A	ENSG00000089351	0.343135	3.01e-06
RUNX3	ENSG00000020633	0.377401	3.06e-06
HIC1	ENSG00000177374	0.457064	3.07e-06
PIK3AP1	ENSG00000155629	0.707519	3.11e-06
RAG2	ENSG00000175097	-0.639995	3.15e-06
KIF4A	ENSG00000090889	-0.346286	3.29e-06
RASGRP2	ENSG00000068831	0.503981	3.3e-06
FBN1	ENSG00000166147	-0.470249	3.34e-06
TENT5A	ENSG00000112773	-0.357898	3.35e-06
HPGD	ENSG00000164120	0.603739	3.36e-06
CEBPE	ENSG00000092067	0.990221	3.54e-06
STMN1	ENSG00000117632	-0.406453	3.58e-06
TMEM245	ENSG00000106771	-0.356248	3.63e-06
IGFBP2	ENSG00000115457	0.390835	3.71e-06
ALG3	ENSG00000214160	0.333064	3.76e-06
YBX3	ENSG00000060138	0.257008	3.82e-06
DTD1	ENSG00000125821	0.276758	3.84e-06
PNPLA8	ENSG00000135241	0.592365	3.84e-06
JADE1	ENSG00000077684	-0.294934	3.88e-06
DMAC1	ENSG00000137038	-0.300892	3.94e-06
CEP350	ENSG00000135837	-0.371437	3.98e-06
RHOC	ENSG00000155366	0.334809	4e-06
GTF2A1	ENSG00000165417	-0.474173	4.05e-06
PRKAB1	ENSG00000111725	0.324208	4.2e-06
PGLYRP4	ENSG00000163218	1.69939	4.21e-06
SUN2	ENSG00000100242	-0.438899	4.22e-06
LIN54	ENSG00000189308	-0.359439	4.35e-06
IKZF2	ENSG00000030419	0.394323	4.37e-06
KRT2	ENSG00000172867	-1.04575	4.45e-06
ITGB2	ENSG00000160255	0.368664	4.58e-06
RGS18	ENSG00000150681	2.06058	4.67e-06
NIN	ENSG00000100503	-0.302751	4.71e-06
ATP6V0B	ENSG00000117410	0.263185	4.73e-06
ZNF687	ENSG00000143373	-0.421222	4.74e-06
TM6SF1	ENSG00000136404	1.09505	4.76e-06
PABPC4	ENSG00000090621	0.218314	4.82e-06
MBOAT7	ENSG00000273592	0.3475	4.84e-06
MEIS2	ENSG00000134138	-0.443379	4.87e-06
ENGASE	ENSG00000167280	0.456099	4.89e-06
KLHL18	ENSG00000114648	0.370103	4.9e-06
KHSRP	ENSG00000088247	-0.287954	5e-06
MARVELD1	ENSG00000155254	-0.368523	5.15e-06
BST2	ENSG00000130303	0.294738	5.17e-06
DENND1C	ENSG00000205744	0.480109	5.17e-06
IDS	ENSG00000010404	0.318162	5.35e-06
PROCR	ENSG00000101000	0.537649	5.38e-06
RHOF	ENSG00000139725	0.329883	5.43e-06
ST7-AS1	ENSG00000227199	-1.77686	5.52e-06
ATG9B	ENSG00000181652	0.517255	5.62e-06
KDM5A	ENSG00000073614	-0.280611	5.69e-06
RPUSD3	ENSG00000156990	0.365001	5.7e-06
STK17B	ENSG00000081320	-0.449806	5.74e-06
SAP30L	ENSG00000164576	-0.361266	5.77e-06
ILDR2	ENSG00000143195	-0.465344	5.78e-06
ARPC3	ENSG00000111229	-0.377972	5.88e-06
CERS4	ENSG00000090661	0.502449	6.09e-06
PRKCD	ENSG00000163932	0.579199	6.12e-06
ZNF107	ENSG00000196247	-0.567469	6.43e-06
IL17RA	ENSG00000177663	-0.392815	6.46e-06
BRSK1	ENSG00000160469	0.70345	6.57e-06
BST1	ENSG00000109743	-0.491263	6.65e-06
MAST1	ENSG00000105613	0.514991	6.93e-06
MBNL3	ENSG00000076770	-0.540736	6.97e-06
GUSB	ENSG00000169919	-0.294258	7.03e-06
NAT8L	ENSG00000185818	0.405301	7.08e-06
GAL3ST4	ENSG00000197093	-0.942775	7.13e-06
TIMM10	ENSG00000134809	0.290806	7.36e-06
N4BP2	ENSG00000078177	-0.542287	7.59e-06
TSPO	ENSG00000100300	0.516299	7.61e-06
SLC41A3	ENSG00000114544	-0.348382	7.77e-06
SNHG32	ENSG00000206380	0.235668	7.94e-06
EVPL	ENSG00000167880	0.552227	7.95e-06
TFR2	ENSG00000106327	1.2045	8.05e-06
ISG20	ENSG00000172183	1.04473	8.07e-06
SYNC	ENSG00000162520	8.63113	8.1e-06
PKN2	ENSG00000065243	-0.538352	8.27e-06
FAM89A	ENSG00000182118	0.452652	8.36e-06
PBRM1	ENSG00000163939	-0.339617	8.38e-06
RASSF5	ENSG00000266094	0.269448	8.47e-06
MCRIP1	ENSG00000225663	-0.315054	8.49e-06
RRP9	ENSG00000114767	0.322028	8.57e-06
CENPA	ENSG00000115163	-0.378197	8.61e-06
PPCS	ENSG00000127125	-0.47766	8.85e-06
ASPM	ENSG00000066279	-0.433711	8.87e-06
UQCRC2	ENSG00000140740	0.301028	9.2e-06
SRI	ENSG00000075142	0.360522	9.25e-06
NAPSA	ENSG00000131400	1.93537	9.44e-06
ARHGEF7	ENSG00000102606	-0.301001	9.54e-06
RNF181	ENSG00000168894	0.347856	9.64e-06
UBE2J1	ENSG00000198833	-0.44665	9.7e-06
EZH2	ENSG00000106462	-0.318933	9.74e-06
ALG11	ENSG00000253710	-0.367625	9.78e-06
DHRS7	ENSG00000100612	0.41863	9.81e-06
TMIGD2	ENSG00000167664	0.331723	9.85e-06
PNCK	ENSG00000130822	3.17001	9.95e-06
LGMN	ENSG00000100600	0.323822	1.01e-05
PRR7	ENSG00000131188	0.532822	1.02e-05
ANKRD13B	ENSG00000198720	0.445733	1.03e-05
TOP2A	ENSG00000131747	-0.430139	1.05e-05
RTN4RL1	ENSG00000185924	0.507549	1.05e-05
ARHGEF39	ENSG00000137135	-0.340228	1.06e-05
TMEM154	ENSG00000170006	0.581023	1.06e-05
GPT2	ENSG00000166123	1.61846	1.09e-05
SLC25A43	ENSG00000077713	0.4785	1.09e-05
RICTOR	ENSG00000164327	-0.527762	1.09e-05
PRELID1	ENSG00000169230	0.254481	1.1e-05
MYBBP1A	ENSG00000132382	0.300669	1.11e-05
CD28	ENSG00000178562	1.30344	1.14e-05
DENND6B	ENSG00000205593	1.39302	1.14e-05
PRAME	ENSG00000185686	0.585095	1.14e-05
LSP1	ENSG00000288199	1.72333	1.15e-05
MRPS18B	ENSG00000223775	0.276685	1.15e-05
MTF2	ENSG00000143033	-0.401435	1.15e-05
SLC35E4	ENSG00000100036	0.476832	1.15e-05
KIF21B	ENSG00000116852	0.457174	1.16e-05
UHRF1	ENSG00000276043	-0.327543	1.19e-05
MEGF9	ENSG00000106780	-0.472213	1.21e-05
GIMAP7	ENSG00000179144	0.781023	1.21e-05
IFRD1	ENSG00000006652	0.383112	1.24e-05
GPR162	ENSG00000250510	-0.669718	1.25e-05
BRPF3	ENSG00000096070	-0.383602	1.25e-05
ATP13A3	ENSG00000133657	-0.440142	1.27e-05
PLEKHO1	ENSG00000023902	-0.237962	1.28e-05
ACAA2	ENSG00000167315	0.380357	1.28e-05
NCOA1	ENSG00000084676	-0.417081	1.29e-05
EPC2	ENSG00000135999	-0.393523	1.32e-05
MTHFD2	ENSG00000065911	0.425054	1.32e-05
YRDC	ENSG00000196449	0.28293	1.32e-05
NOB1	ENSG00000141101	0.277892	1.33e-05
DRG2	ENSG00000108591	0.337551	1.33e-05
FBXL16	ENSG00000127585	0.370384	1.34e-05
EPSTI1	ENSG00000133106	1.02464	1.37e-05
HGSNAT	ENSG00000165102	-0.421202	1.38e-05
TIMM44	ENSG00000104980	0.246476	1.39e-05
EIF3CL	ENSG00000205609	0.288411	1.4e-05
HSD17B4	ENSG00000133835	-0.370059	1.42e-05
DOK2	ENSG00000147443	0.365107	1.43e-05
CAV1	ENSG00000105974	-0.676465	1.44e-05
COL5A2	ENSG00000204262	-0.563724	1.46e-05
SYNGR3	ENSG00000127561	0.866079	1.47e-05
BCL7A	ENSG00000282873	-0.296912	1.49e-05
STAG1	ENSG00000118007	-0.357914	1.49e-05
TIMM50	ENSG00000105197	0.274064	1.49e-05
MRPS2	ENSG00000122140	0.384934	1.54e-05
ARID2	ENSG00000189079	-0.312476	1.56e-05
KMT5B	ENSG00000110066	-0.342349	1.59e-05
ACAA1	ENSG00000060971	0.313493	1.61e-05
GYG1	ENSG00000163754	0.369499	1.61e-05
RAC2	ENSG00000128340	0.316217	1.64e-05
FTL	ENSG00000087086	0.256958	1.7e-05
RGMB	ENSG00000174136	0.410602	1.72e-05
NKD2	ENSG00000145506	-0.37694	1.73e-05
WAKMAR2	ENSG00000237499	-0.862507	1.74e-05
ACSL1	ENSG00000151726	0.831693	1.77e-05
BCAT2	ENSG00000105552	0.344766	1.78e-05
TWF2	ENSG00000247596	0.290896	1.79e-05
RHOG	ENSG00000177105	0.351169	1.8e-05
CBX6	ENSG00000183741	0.304889	1.83e-05
DTYMK	ENSG00000168393	-0.260518	1.84e-05
HSD17B7	ENSG00000132196	0.429911	1.85e-05
CD55	ENSG00000196352	0.521652	1.85e-05
TRIM44	ENSG00000166326	-0.310415	1.86e-05
CENPE	ENSG00000138778	-0.474676	1.87e-05
SLC43A3	ENSG00000134802	0.220625	1.9e-05
EIF3C	ENSG00000184110	0.393827	1.91e-05
MYC	ENSG00000136997	0.280304	1.91e-05
NECAB3	ENSG00000125967	0.40182	1.92e-05
KIF15	ENSG00000280610	-0.396645	1.95e-05
PLEKHA5	ENSG00000052126	-0.451914	1.96e-05
NAB1	ENSG00000138386	-0.386017	1.97e-05
CPS1	ENSG00000021826	-0.456905	2e-05
PDXK	ENSG00000160209	0.330544	2.01e-05
TIA1	ENSG00000116001	-0.420254	2.02e-05
FBF1	ENSG00000188878	-0.491695	2.04e-05
PTPRF	ENSG00000142949	0.448762	2.04e-05
CDKN1A	ENSG00000124762	0.678015	2.08e-05
GTSE1	ENSG00000075218	-0.301086	2.09e-05
SMIM7	ENSG00000214046	0.377423	2.1e-05
LRP10	ENSG00000197324	0.453748	2.1e-05
PAN3	ENSG00000152520	-0.371508	2.13e-05
POLM	ENSG00000122678	0.421045	2.15e-05
SAV1	ENSG00000151748	-0.454425	2.18e-05
THOC5	ENSG00000100296	0.278549	2.19e-05
ATF7IP	ENSG00000171681	-0.382974	2.21e-05
LINC00885	ENSG00000224652	0.525206	2.21e-05
ANGPTL6	ENSG00000130812	0.921599	2.23e-05
SCARB1	ENSG00000073060	0.328532	2.23e-05
OXA1L	ENSG00000155463	0.239977	2.27e-05
GABPB1-IT1	ENSG00000285410	-0.586302	2.29e-05
TAOK1	ENSG00000160551	-0.371741	2.29e-05
TSKU	ENSG00000182704	0.465489	2.32e-05
AGPAT2	ENSG00000169692	0.396814	2.38e-05
ATAD2	ENSG00000156802	-0.370016	2.39e-05
JUP	ENSG00000173801	0.853538	2.41e-05
PMEL	ENSG00000185664	-1.48263	2.41e-05
GPA33	ENSG00000143167	-0.337745	2.42e-05
RAB3GAP1	ENSG00000115839	0.275868	2.44e-05
RAB15	ENSG00000139998	-0.355903	2.47e-05
KAZALD1	ENSG00000107821	0.480291	2.51e-05
HSPA5	ENSG00000044574	-0.253918	2.54e-05
MYL6	ENSG00000092841	-0.202273	2.58e-05
CD27	ENSG00000139193	1.72798	2.59e-05
TCF7	ENSG00000081059	-0.259903	2.61e-05
PUM2	ENSG00000055917	-0.293244	2.72e-05
LINC00963	ENSG00000204054	0.544278	2.73e-05
ARL6IP1	ENSG00000170540	-0.441732	2.77e-05
CD96	ENSG00000153283	1.52821	2.82e-05
NRROS	ENSG00000174004	0.381653	2.86e-05
PIGO	ENSG00000165282	0.364085	2.87e-05
FAM133B	ENSG00000234545	-0.513036	2.89e-05
NFYA	ENSG00000001167	-0.279259	2.91e-05
LAMTOR4	ENSG00000188186	0.31829	2.91e-05
IRGQ	ENSG00000167378	0.409521	2.94e-05
CD7	ENSG00000173762	0.472399	2.96e-05
TNNC1	ENSG00000114854	1.49327	2.98e-05
ADD3	ENSG00000148700	-0.404808	3.05e-05
KDM5B	ENSG00000117139	0.277031	3.04e-05
PALD1	ENSG00000107719	0.587154	3.05e-05
MAPK1	ENSG00000100030	-0.231841	3.08e-05
LAPTM4A	ENSG00000068697	-0.422276	3.13e-05
SH2D3A	ENSG00000125731	0.608882	3.16e-05
ITGB4	ENSG00000132470	1.06043	3.16e-05
HMGXB4	ENSG00000100281	-0.328218	3.18e-05
TRIM14	ENSG00000106785	-0.303647	3.19e-05
PHB	ENSG00000167085	0.244655	3.2e-05
MAP3K21	ENSG00000143674	0.376943	3.28e-05
NELFCD	ENSG00000101158	-0.231742	3.28e-05
REST	ENSG00000084093	-0.314969	3.31e-05
AIMP2	ENSG00000106305	0.273054	3.37e-05
SMC1A	ENSG00000072501	-0.249449	3.4e-05
ELF4	ENSG00000102034	1.09619	3.47e-05
MRPS12	ENSG00000283018	0.288653	3.51e-05
ATXN7L3B	ENSG00000253719	-0.332707	3.58e-05
CRIP2	ENSG00000182809	-1.46539	3.59e-05
PDP2	ENSG00000172840	0.406837	3.62e-05
HFE	ENSG00000010704	-0.899647	3.65e-05
CD59	ENSG00000085063	-0.276045	3.67e-05
OTOF	ENSG00000115155	0.692336	3.67e-05
CDK19	ENSG00000155111	-0.399324	3.68e-05
LPAR5	ENSG00000184574	0.594586	3.69e-05
PLEKHB2	ENSG00000115762	0.257737	3.7e-05
EIF4EBP2	ENSG00000148730	-0.259128	3.71e-05
CEP192	ENSG00000101639	-0.373915	3.73e-05
SETD1B	ENSG00000139718	-0.477347	3.74e-05
TRIR	ENSG00000123144	0.23219	3.82e-05
RDH11	ENSG00000072042	0.292532	3.83e-05
SLC27A5	ENSG00000083807	0.466903	3.91e-05
SYNE2	ENSG00000054654	-0.531367	3.9e-05
CRTC2	ENSG00000160741	0.358203	3.96e-05
FASN	ENSG00000169710	0.418958	3.97e-05
E2F8	ENSG00000129173	-0.343113	4.06e-05
SARM1	ENSG00000004139	0.452039	4.09e-05
CTTN	ENSG00000085733	-0.386393	4.12e-05
PRR13	ENSG00000205352	0.249543	4.13e-05
CD38	ENSG00000004468	0.267399	4.14e-05
F12	ENSG00000131187	1.22684	4.17e-05
STAR	ENSG00000147465	1.55337	4.17e-05
MAML1	ENSG00000161021	-0.402954	4.21e-05
MKI67	ENSG00000148773	-0.386248	4.21e-05
RND2	ENSG00000108830	0.749331	4.26e-05
VSIG10L	ENSG00000186806	1.07911	4.31e-05
MYEF2	ENSG00000104177	-0.449425	4.34e-05
FOXM1	ENSG00000111206	-0.228615	4.36e-05
DLX2	ENSG00000115844	0.47557	4.48e-05
CAMKK1	ENSG00000004660	0.434239	4.56e-05
TMPO	ENSG00000120802	-0.340528	4.62e-05
TMEM79	ENSG00000163472	0.539903	4.63e-05
CDCA3	ENSG00000111665	-0.262366	4.79e-05
GRAP2	ENSG00000100351	0.508786	4.79e-05
NSDHL	ENSG00000147383	0.310397	4.79e-05
LETMD1	ENSG00000050426	0.349887	4.82e-05
NNT	ENSG00000112992	-0.303006	4.84e-05
CTNNBIP1	ENSG00000178585	-0.375518	4.85e-05
MYO7B	ENSG00000169994	-1.25496	4.86e-05
EXOSC4	ENSG00000178896	0.314483	4.89e-05
OSBPL8	ENSG00000091039	-0.408197	5.03e-05
PTTG1	ENSG00000164611	-0.290087	5.1e-05
FRS2	ENSG00000166225	-0.628185	5.13e-05
EPC1	ENSG00000120616	-0.338364	5.15e-05
APOBEC3C	ENSG00000244509	0.315433	5.19e-05
FOXO3B	ENSG00000240445	0.462488	5.2e-05
HPCAL1	ENSG00000115756	0.563518	5.24e-05
PLXND1	ENSG00000004399	-0.406298	5.25e-05
DERPC	ENSG00000286140	-0.40254	5.35e-05
IFRD2	ENSG00000214706	0.28804	5.38e-05
TBXA2R	ENSG00000006638	0.694996	5.38e-05
FBXO5	ENSG00000112029	-0.423822	5.42e-05
MAFF	ENSG00000185022	0.893121	5.44e-05
HMGB1P24	ENSG00000275029	-0.53391	5.45e-05
UNC119	ENSG00000109103	0.280281	5.45e-05
PHF2	ENSG00000197724	-0.442219	5.47e-05
SH2B2	ENSG00000160999	0.958868	5.59e-05
NF1	ENSG00000196712	-0.316416	5.61e-05
EIF1	ENSG00000173812	0.225737	5.64e-05
MFSD12	ENSG00000161091	0.318045	5.67e-05
ACLY	ENSG00000131473	0.244818	5.69e-05
NTMT1	ENSG00000148335	0.300488	5.71e-05
MAP4K1	ENSG00000104814	0.261266	5.71e-05
SCART1	ENSG00000214279	0.331273	5.73e-05
CD151	ENSG00000177697	0.377666	5.78e-05
TACO1	ENSG00000136463	0.307115	5.81e-05
MTX1	ENSG00000173171	0.282552	5.86e-05
MVD	ENSG00000167508	0.340201	6.02e-05
RAC1	ENSG00000136238	-0.222884	6.09e-05
ATXN1L	ENSG00000224470	-0.382096	6.12e-05
WDFY3	ENSG00000163625	-0.456575	6.18e-05
HAPLN3	ENSG00000140511	-0.610499	6.32e-05
CRK	ENSG00000167193	-0.308356	6.33e-05
PKN1	ENSG00000123143	0.259943	6.33e-05
TET3	ENSG00000187605	-0.403946	6.35e-05
GATA3-AS1	ENSG00000197308	-0.845874	6.56e-05
IL2RG	ENSG00000147168	-0.193994	6.59e-05
CYP51A1	ENSG00000001630	0.364377	6.65e-05
DLGAP4	ENSG00000080845	0.334808	6.65e-05
OGDH	ENSG00000105953	0.242909	6.68e-05
SLC25A10	ENSG00000183048	0.245173	6.7e-05
YIF1A	ENSG00000174851	0.276056	6.77e-05
UBE2M	ENSG00000130725	0.241022	6.94e-05
SMIM14	ENSG00000163683	-0.520499	7.03e-05
TUBB4B	ENSG00000188229	-0.237992	7.06e-05
ARPP19	ENSG00000128989	-0.376464	7.09e-05
PPP2R5B	ENSG00000068971	0.754649	7.15e-05
CFLAR	ENSG00000003402	-0.480931	7.23e-05
DIAPH1	ENSG00000131504	-0.24985	7.24e-05
MSRB1	ENSG00000198736	0.365344	7.22e-05
PIK3R3	ENSG00000117461	-0.382259	7.22e-05
SLC6A8	ENSG00000130821	0.907182	7.34e-05
PHB2	ENSG00000215021	0.196042	7.46e-05
ACAT1	ENSG00000075239	0.341192	7.51e-05
GALK1	ENSG00000108479	0.282108	7.69e-05
PBX3	ENSG00000167081	-0.510121	7.75e-05
FAM78A	ENSG00000126882	0.327448	7.89e-05
ESYT1	ENSG00000139641	0.247707	7.91e-05
CCNG2	ENSG00000138764	-0.376466	7.95e-05
ECSIT	ENSG00000130159	0.310947	7.98e-05
ITPR2	ENSG00000123104	0.361977	8.02e-05
HSP90AB1	ENSG00000096384	0.21524	8.06e-05
ARHGAP30	ENSG00000186517	0.294648	8.18e-05
ARHGAP9	ENSG00000123329	0.323709	8.23e-05
C17orf58	ENSG00000186665	0.45115	8.37e-05
EDEM1	ENSG00000134109	0.22803	8.37e-05
WNT3	ENSG00000277626	0.909171	8.43e-05
IL6ST	ENSG00000134352	-0.697383	8.53e-05
NRN1	ENSG00000124785	-0.309554	8.52e-05
ADAP1	ENSG00000105963	1.33346	8.57e-05
PDCD5	ENSG00000105185	0.292706	8.75e-05
VAV3	ENSG00000134215	-0.319236	8.91e-05
PML	ENSG00000140464	0.372469	8.94e-05
CCDC88B	ENSG00000168071	0.902031	9.1e-05
PWP2	ENSG00000241945	0.300783	9.15e-05
TMEM161A	ENSG00000064545	0.350839	9.15e-05
FAM189B	ENSG00000262666	0.315397	9.19e-05
C1QTNF3	ENSG00000082196	-1.47182	9.23e-05
DCBLD2	ENSG00000057019	-0.447906	9.23e-05
NR2C2	ENSG00000177463	-0.263868	9.23e-05
HS6ST1	ENSG00000136720	0.297061	9.41e-05
TMC6	ENSG00000141524	0.341072	9.5e-05
PLOD1	ENSG00000083444	0.344495	9.53e-05
CDC25B	ENSG00000101224	-0.277372	9.56e-05
DPYSL2	ENSG00000092964	-0.252613	9.7e-05
FOXJ2	ENSG00000065970	-0.364039	9.86e-05
FANCE	ENSG00000112039	0.330017	9.96e-05
TRIM8	ENSG00000171206	-0.291305	0.000100039
ARNTL2	ENSG00000029153	-0.45168	0.000101081
BUB1B	ENSG00000156970	-0.310675	0.000101408
MAP4K4	ENSG00000071054	-0.223335	0.000101331
SLC6A9	ENSG00000196517	0.582146	0.000101482
MRPS23	ENSG00000181610	0.276853	0.000102825
AMACR	ENSG00000242110	-0.429344	0.000103087
KNL1	ENSG00000137812	-0.353665	0.000103344
P2RX7	ENSG00000089041	0.569571	0.000103338
NDUFB10	ENSG00000140990	0.274383	0.000104234
HAX1	ENSG00000143575	0.265357	0.00010476
GATA2	ENSG00000179348	0.431769	0.000105101
GPSM2	ENSG00000121957	-0.409689	0.000105691
CCDC51	ENSG00000164051	0.340118	0.000106044
ALKBH2	ENSG00000189046	0.330196	0.000106812
TPI1	ENSG00000111669	0.199021	0.000108289
SLC39A4	ENSG00000285243	0.476417	0.000108814
STAP1	ENSG00000035720	1.81286	0.000110178
RNF113A	ENSG00000125352	0.3372	0.000111358
ITPRIP	ENSG00000148841	0.410518	0.000112019
PPP1R13B	ENSG00000088808	0.481997	0.000112834
FZD6	ENSG00000164930	-0.394311	0.000113272
SEPTIN1	ENSG00000180096	0.265409	0.000113654
TMEM121B	ENSG00000183307	-0.854785	0.000115124
MED12L	ENSG00000144893	0.456247	0.000116456
PWWP2B	ENSG00000171813	0.417908	0.000116808
PITPNA	ENSG00000174238	-0.222004	0.000117016
INPPL1	ENSG00000165458	0.31561	0.000118623
FTSJ3	ENSG00000108592	0.211471	0.000118773
DPY19L2P2	ENSG00000170629	-0.348787	0.000119577
GPR65	ENSG00000140030	0.88201	0.000121214
PRPF4B	ENSG00000112739	-0.324436	0.00012156
ZSCAN16-AS1	ENSG00000269293	-0.453649	0.000121748
RSAD2	ENSG00000134321	1.00506	0.00012229
HOMER2P1	ENSG00000228966	-1.23887	0.000122651
SLC25A45	ENSG00000162241	0.630874	0.000123467
MGAT4B	ENSG00000161013	-0.383131	0.000124307
CYTH3	ENSG00000008256	0.364241	0.000127983
GOLGA8N	ENSG00000283589	0.679004	0.00012929
ABHD2	ENSG00000140526	-0.347514	0.000130228
STK35	ENSG00000125834	-0.295279	0.000131243
PLCD3	ENSG00000161714	0.642639	0.000131724
RGPD1	ENSG00000187627	-0.593087	0.000132108
INTS14	ENSG00000138614	-0.289173	0.000132521
PPARGC1B	ENSG00000155846	0.397104	0.000133177
IMP4	ENSG00000136718	0.236759	0.000134739
DCPS	ENSG00000110063	0.343373	0.000135096
CHST11	ENSG00000171310	0.23303	0.00013604
FLNC	ENSG00000128591	0.420268	0.000136936
MRPL4	ENSG00000105364	0.28574	0.000140083
TARS2	ENSG00000143374	0.268488	0.000140738
SREK1	ENSG00000153914	-0.32357	0.000141049
PRKCE	ENSG00000171132	0.570018	0.000141767
HIP1R	ENSG00000130787	0.312839	0.000142219
TNNT1	ENSG00000105048	-0.296692	0.000145166
RANGRF	ENSG00000108961	0.265823	0.0001454
KLHDC7B	ENSG00000130487	1.25549	0.000146019
ANKZF1	ENSG00000163516	0.282008	0.00014657
HLA-A	ENSG00000206505	-0.256012	0.000146568
LNPEP	ENSG00000113441	-0.352793	0.000146592
NBPF9	ENSG00000269713	0.374055	0.000146532
C1QBP	ENSG00000108561	0.206919	0.000149978
SLC35G2	ENSG00000168917	0.619148	0.000152673
MRPL40	ENSG00000185608	0.34197	0.000153832
PHC2	ENSG00000134686	-0.279903	0.000154973
CTNNA1	ENSG00000044115	-0.218028	0.000155502
ADSL	ENSG00000239900	0.196108	0.00015578
LUC7L2	ENSG00000146963	-0.273875	0.000156179
LMO2	ENSG00000135363	-0.331893	0.000156362
IL16	ENSG00000172349	0.580813	0.000156636
FARP1	ENSG00000152767	-1.30855	0.000157033
PDE6G	ENSG00000185527	0.626725	0.000157065
TRIM47	ENSG00000132481	0.46501	0.000160371
ATP6V1B2	ENSG00000147416	-0.339705	0.000162383
TPX2	ENSG00000088325	-0.236424	0.000163064
SAMSN1	ENSG00000155307	-0.37424	0.000163389
SOS1	ENSG00000115904	-0.368946	0.000164884
PRR33	ENSG00000288160	1.42691	0.000166337
JPH1	ENSG00000104369	0.357313	0.000167552
EIF6	ENSG00000242372	0.247726	0.000169018
ACSS1	ENSG00000154930	-0.213236	0.000169633
PCM1	ENSG00000078674	-0.28776	0.0001703
SNHG26	ENSG00000228649	0.606061	0.000171467
TRIM11	ENSG00000154370	0.259219	0.000172166
KSR1	ENSG00000141068	0.766904	0.000173228
TMEM229B	ENSG00000198133	0.292554	0.000174896
ABHD11	ENSG00000106077	0.379817	0.000175676
ANXA11	ENSG00000122359	0.216237	0.000175983
UAP1L1	ENSG00000197355	0.405113	0.000176346
GPD2	ENSG00000115159	-0.474879	0.000176946
DCAF4	ENSG00000119599	0.301298	0.000178184
PKD2	ENSG00000118762	-0.535118	0.00017878
TRAPPC9	ENSG00000167632	-0.304489	0.000178755
RNASEH2B	ENSG00000136104	-0.354781	0.000179045
FAM216A	ENSG00000204856	0.32205	0.000179681
COL18A1	ENSG00000182871	0.657921	0.000180813
PFDN2	ENSG00000143256	0.220165	0.000183937
AIF1	ENSG00000235985	-0.279666	0.000184166
GIPC1	ENSG00000123159	-0.258858	0.000185172
PBX1	ENSG00000185630	-1.98237	0.000186277
RPL23A	ENSG00000198242	0.187607	0.000187167
IRF2BPL	ENSG00000119669	-0.328315	0.000189742
AHCYL2	ENSG00000158467	0.375274	0.000190794
SDK2	ENSG00000069188	0.665443	0.000193182
ABCA2	ENSG00000107331	0.62472	0.000193395
PDHA1	ENSG00000131828	0.202245	0.000194068
STAG2	ENSG00000101972	-0.342056	0.000194747
WDR83OS	ENSG00000105583	0.276006	0.000194811
CHRNB1	ENSG00000170175	0.455534	0.000195457
SLC35E1	ENSG00000127526	0.223518	0.000197063
PPP1R9B	ENSG00000108819	0.317179	0.000198292
NSD3	ENSG00000147548	-0.264089	0.000198877
ECI2	ENSG00000198721	0.249042	0.000200511
TSPOAP1-AS1	ENSG00000265148	-0.379388	0.000201372
APC	ENSG00000134982	-0.305	0.000203026
NFKB1	ENSG00000109320	0.271116	0.000203235
NT5M	ENSG00000205309	0.38121	0.000203211
WDFY1	ENSG00000085449	-0.310737	0.000206021
PLPPR2	ENSG00000105520	1.22873	0.000207341
CLPB	ENSG00000162129	0.258026	0.0002088
AMN	ENSG00000166126	0.377541	0.000209345
TUSC3	ENSG00000104723	-0.260797	0.000210256
LINC02377	ENSG00000250102	-0.626224	0.000210528
TXN2	ENSG00000100348	0.247545	0.000210825
LMTK3	ENSG00000142235	1.06135	0.000212086
CEP76	ENSG00000101624	-0.361022	0.000214477
TPD52	ENSG00000076554	0.415413	0.000217361
PAX6	ENSG00000007372	-0.643956	0.000218354
DENND4C	ENSG00000137145	-0.433297	0.000219005
TATDN3	ENSG00000203705	0.419762	0.000219151
ASXL2	ENSG00000143970	-0.299264	0.000220265
SPRYD7	ENSG00000123178	0.469502	0.000220197
MYH10	ENSG00000133026	-0.253878	0.000221421
SCRN1	ENSG00000136193	-1.21346	0.000221347
CXCL3	ENSG00000163734	-1.06103	0.000224508
PODXL	ENSG00000128567	0.307515	0.000226693
RCN1	ENSG00000049449	-0.271797	0.000227682
ZNF296	ENSG00000170684	0.675361	0.000229061
PAGE5	ENSG00000158639	-0.260974	0.00023007
NAA38	ENSG00000183011	0.298595	0.000230492
SDHB	ENSG00000117118	0.25702	0.00023031
KCNH3	ENSG00000135519	0.481457	0.000232206
AGK	ENSG00000262327	0.287738	0.000232809
ARHGAP11A	ENSG00000198826	-0.31508	0.000232706
ARHGEF11	ENSG00000132694	0.545982	0.00023381
HMGN5	ENSG00000198157	-0.476015	0.000233822
NRXN3	ENSG00000021645	0.649964	0.000234524
FRAT2	ENSG00000181274	0.331902	0.000234903
ELF1	ENSG00000120690	-0.274936	0.000235279
LINC01234	ENSG00000249550	0.544535	0.000237641
ZNRF1	ENSG00000186187	-0.242751	0.000237915
FAM83G	ENSG00000188522	0.402586	0.000239414
TFDP1	ENSG00000198176	0.238486	0.000240774
SLC43A2	ENSG00000167703	-0.376329	0.000241068
FNDC3A	ENSG00000102531	-0.340342	0.000241775
ARID1B	ENSG00000049618	-0.314186	0.000242509
LCP1	ENSG00000136167	0.19043	0.000242321
ANTKMT	ENSG00000103254	0.337034	0.000243466
ITPK1	ENSG00000100605	0.293887	0.000248037
CCR10	ENSG00000184451	0.868125	0.000252553
RAB14	ENSG00000119396	-0.342217	0.000252619
KIDINS220	ENSG00000134313	-0.238548	0.00025299
ZNF792	ENSG00000180884	0.433739	0.000253932
PRC1	ENSG00000198901	-0.246073	0.000255821
DYRK1A	ENSG00000157540	-0.253466	0.000256743
VIM	ENSG00000026025	0.230965	0.000259868
USP11	ENSG00000102226	0.285439	0.000260919
MFSD14B	ENSG00000148110	-0.240762	0.000262984
SMC4	ENSG00000113810	-0.390584	0.000263672
VMA21	ENSG00000160131	0.389111	0.000265515
COL2A1	ENSG00000139219	0.417911	0.000267498
METRN	ENSG00000103260	0.263145	0.00026751
PDE3B	ENSG00000152270	-0.338401	0.000268875
NFAT5	ENSG00000102908	-0.515539	0.000270464
TMPRSS15	ENSG00000154646	1.70978	0.00027031
MRPL12	ENSG00000262814	0.213622	0.000271631
DHFR	ENSG00000228716	-0.324713	0.000272236
ZNF837	ENSG00000152475	-0.681296	0.000274689
FAM174B	ENSG00000185442	-1.42438	0.000275183
TMEM141	ENSG00000244187	0.275678	0.000275575
ARHGAP10	ENSG00000071205	-0.54451	0.000277894
LUCAT1	ENSG00000248323	1.30084	0.000277831
PAG1	ENSG00000076641	0.253104	0.000278801
CHMP7	ENSG00000147457	0.204092	0.000282791
DNM1	ENSG00000106976	-0.494575	0.000283592
VARS2	ENSG00000234032	0.252404	0.000283481
NCKAP1L	ENSG00000123338	0.199757	0.000285317
CERT1	ENSG00000113163	-0.309752	0.000288395
CIB1	ENSG00000185043	0.281884	0.000289492
KDM7A	ENSG00000006459	0.55965	0.00029317
S1PR2	ENSG00000267534	0.723955	0.00029364
GLI3	ENSG00000106571	-0.360278	0.000305494
QPCTL	ENSG00000011478	0.333622	0.000305708
ROGDI	ENSG00000067836	0.390441	0.000307144
DPAGT1	ENSG00000172269	0.295687	0.000308112
TRMT2A	ENSG00000099899	0.244476	0.000309848
SPRY4	ENSG00000187678	-1.31549	0.000311178
ANK2	ENSG00000145362	0.472728	0.000311501
IKBKE	ENSG00000263528	0.343353	0.000311816
FOXN3	ENSG00000053254	-0.295543	0.000312126
MRPL52	ENSG00000172590	0.318415	0.000314549
EXOSC7	ENSG00000075914	0.246163	0.000316025
KLLN	ENSG00000227268	-0.596124	0.000317145
GTF2IRD2	ENSG00000196275	-0.748076	0.00031822
PLSCR3	ENSG00000284009	0.592303	0.000319606
TSPAN5	ENSG00000168785	0.329933	0.000320585
NFKBIB	ENSG00000282905	0.274716	0.000325586
INO80B	ENSG00000115274	0.34363	0.000326831
PSMB4	ENSG00000159377	0.175791	0.000327149
SMAD3	ENSG00000166949	-0.6656	0.000329556
ZNF638	ENSG00000075292	-0.298193	0.000334021
SLC25A5	ENSG00000005022	0.173583	0.000334582
LINC00623	ENSG00000226067	0.904788	0.00033676
C5	ENSG00000106804	-0.814449	0.000338127
SECISBP2	ENSG00000187742	-0.268907	0.000342108
PEX6	ENSG00000124587	0.347529	0.00034322
LRRC8A	ENSG00000136802	-0.370984	0.000343754
FRMD4A	ENSG00000151474	0.606299	0.000345928
PFKM	ENSG00000152556	0.22667	0.000346069
SPRYD3	ENSG00000167778	0.360249	0.000345859
SP3	ENSG00000172845	-0.298086	0.000348829
RPN1	ENSG00000163902	0.16109	0.00035137
ZNRD2	ENSG00000173465	0.292531	0.000351293
NMT2	ENSG00000152465	0.696453	0.000352458
TRAF5	ENSG00000082512	0.389269	0.000352384
SNF8	ENSG00000159210	-0.242525	0.000354083
SLC25A37	ENSG00000147454	0.251272	0.000354758
ZNF217	ENSG00000171940	-0.259781	0.000355169
LSM10	ENSG00000181817	0.293535	0.000356216
TTK	ENSG00000112742	-0.482429	0.000358706
TMPRSS3	ENSG00000160183	-0.541529	0.000360303
CCDC78	ENSG00000162004	0.55797	0.00036516
NEAT1	ENSG00000245532	0.593002	0.00036715
EPM2AIP1	ENSG00000178567	-0.474053	0.000370519
S100A10	ENSG00000197747	0.333492	0.000372388
PSMD13	ENSG00000185627	0.182396	0.000373727
SEPTIN5	ENSG00000184702	0.434488	0.000373597
TRABD	ENSG00000170638	0.302181	0.000378285
WBP2	ENSG00000132471	0.257212	0.000381324
ASH1L	ENSG00000116539	-0.403774	0.000382949
TNFAIP8L2	ENSG00000163154	-0.553368	0.000386051
RFWD3	ENSG00000168411	-0.215354	0.000389468
TBRG1	ENSG00000154144	0.273495	0.000392042
DPF1	ENSG00000011332	0.49372	0.00039359
CNTLN	ENSG00000044459	-0.455282	0.000398901
RRM2P3	ENSG00000214018	-0.902291	0.000400739
OPLAH	ENSG00000178814	0.459729	0.000402933
BCKDK	ENSG00000103507	0.334069	0.000406848
PUS1	ENSG00000177192	0.233267	0.000408569
RHOXF1P3	ENSG00000282933	0.666608	0.000409048
TLCD3A	ENSG00000167695	0.309224	0.000410978
STARD4	ENSG00000164211	-0.44603	0.000413573
DDIT3	ENSG00000175197	0.365009	0.000414136
SVIP	ENSG00000198168	-0.477784	0.000418219
CRNDE	ENSG00000245694	-0.310405	0.000420299
CLPP	ENSG00000125656	0.240438	0.000430696
SLC2A1	ENSG00000117394	0.254252	0.000432191
SEPTIN6	ENSG00000125354	-0.167946	0.000436198
SLC44A2	ENSG00000129353	0.273545	0.000436101
ATP1A1	ENSG00000163399	-0.160023	0.000437786
HSPB1	ENSG00000106211	0.292688	0.000438699
ECHS1	ENSG00000127884	0.194505	0.000439485
RACK1	ENSG00000204628	0.181029	0.000441435
TMUB1	ENSG00000164897	0.22117	0.00044297
VASP	ENSG00000125753	0.250176	0.000445658
LETM1	ENSG00000168924	0.234417	0.000454251
ALG2	ENSG00000119523	0.342117	0.000456343
JMJD4	ENSG00000081692	0.26646	0.000457225
TSPAN33	ENSG00000158457	-0.862685	0.000476434
MTHFD2L	ENSG00000163738	-0.431916	0.000477172
MDH2	ENSG00000146701	0.207274	0.000478197
FERMT3	ENSG00000149781	0.239876	0.000480121
MATR3	ENSG00000015479	-0.379728	0.000485887
ZNF692	ENSG00000171163	0.312203	0.00049075
LRSAM1	ENSG00000148356	0.366143	0.000493431
C16orf54	ENSG00000185905	0.443894	0.000508697
RORC	ENSG00000143365	-1.13797	0.000508764
KCTD5	ENSG00000167977	0.246337	0.000510303
LTBP3	ENSG00000168056	0.442411	0.000510757
CKAP2L	ENSG00000169607	-0.301978	0.000511785
PTPN2P1	ENSG00000228196	-1.02199	0.000511412
GIMAP1	ENSG00000213203	0.623898	0.000514325
RGS16	ENSG00000143333	0.422279	0.000519206
ZNF518A	ENSG00000177853	-0.4013	0.000519739
ICE1	ENSG00000164151	-0.255275	0.000522473
UBALD2	ENSG00000185262	-0.224642	0.000523018
COX15	ENSG00000014919	0.231181	0.00052913
NIPBL	ENSG00000164190	-0.287599	0.000531801
HMOX2	ENSG00000103415	0.259656	0.000535164
CCNYL1	ENSG00000163249	-0.459218	0.000539447
MRTFB	ENSG00000186260	-0.471965	0.000541742
ACD	ENSG00000102977	0.291621	0.00054464
SLX1A	ENSG00000132207	0.306018	0.00054956
BIRC5	ENSG00000089685	-0.221105	0.000550467
ADD1	ENSG00000087274	-0.209377	0.000557111
IDUA	ENSG00000127415	-0.465749	0.000557155
RHOQ	ENSG00000119729	0.402879	0.000558595
PAXIP1	ENSG00000157212	-0.23534	0.000559519
SPAG4	ENSG00000061656	0.742479	0.000562675
CTDSPL2	ENSG00000137770	-0.444686	0.000565421
ATP6V1E2	ENSG00000250565	0.425363	0.000569225
PCDH12	ENSG00000113555	1.07895	0.000568843
CDCA8	ENSG00000134690	-0.187194	0.000573661
SNN	ENSG00000184602	-0.298602	0.000574265
GHDC	ENSG00000167925	0.330379	0.000578048
RBMXL1	ENSG00000213516	-0.30828	0.000578888
CD8A	ENSG00000153563	1.02712	0.000579994
FHOD1	ENSG00000135723	0.300229	0.000585898
PHLDB3	ENSG00000176531	0.365176	0.000589126
PTK7	ENSG00000112655	0.22078	0.000589586
PPFIBP1	ENSG00000110841	-0.332827	0.000591513
TNFRSF25	ENSG00000215788	1.18914	0.000592269
SAMM50	ENSG00000100347	0.240538	0.000593715
CTNND1	ENSG00000198561	-0.511024	0.000597571
KIF14	ENSG00000118193	-0.336566	0.000599688
PDLIM2	ENSG00000120913	0.428737	0.000600271
UBR7	ENSG00000012963	-0.210534	0.000600436
SPTAN1	ENSG00000197694	-0.265089	0.00060089
MIS18BP1	ENSG00000129534	-0.465137	0.000604385
DPY19L4	ENSG00000156162	-0.514991	0.000608094
HMGB1	ENSG00000189403	-0.391964	0.000608554
ANAPC15	ENSG00000110200	-0.246599	0.000611826
ZBED8	ENSG00000221886	-0.656171	0.000613626
SMC2	ENSG00000136824	-0.320689	0.000617799
NDUFS2	ENSG00000158864	0.177773	0.000620927
SNRPD3	ENSG00000100028	-0.259194	0.000621379
IL17RE	ENSG00000163701	-0.492713	0.000628575
ASPH	ENSG00000198363	-0.32292	0.000633987
ATF2	ENSG00000115966	-0.315842	0.000633851
TWF1	ENSG00000151239	-0.48021	0.000636518
ZNF362	ENSG00000160094	-0.318597	0.000636303
PRMT1	ENSG00000126457	0.230439	0.000640508
ADAM22	ENSG00000008277	-0.306735	0.000642796
BOLA2B	ENSG00000169627	0.307505	0.00065093
SH3RF1	ENSG00000154447	-0.401754	0.000651782
ZNF318	ENSG00000171467	-0.25426	0.000653127
XKR8	ENSG00000158156	0.381994	0.000656177
CDK5RAP1	ENSG00000101391	0.25414	0.000659319
KLHL21	ENSG00000162413	0.261294	0.000664554
ZNF512	ENSG00000243943	-0.279138	0.00066466
ZNF117	ENSG00000152926	-0.464468	0.000667299
LINC01003	ENSG00000261455	-0.418922	0.000667797
CPNE1	ENSG00000214078	0.176169	0.000668947
APMAP	ENSG00000101474	-0.198708	0.000671022
ALKBH6	ENSG00000239382	0.305101	0.000673579
D2HGDH	ENSG00000180902	0.361533	0.000674349
CHPF	ENSG00000123989	0.50753	0.000676835
ARL6IP6	ENSG00000177917	-0.249382	0.00068736
PHEX	ENSG00000102174	-1.54222	0.000697312
DELE1	ENSG00000081791	0.319763	0.000698373
CTNNB1	ENSG00000168036	-0.19729	0.000699661
TMEM147	ENSG00000105677	0.208559	0.000700579
NEDD4	ENSG00000069869	-0.386265	0.00070489
TCAF1P1	ENSG00000223459	-0.84135	0.000706225
CD248	ENSG00000174807	0.897541	0.000708195
MRPS30	ENSG00000112996	0.262515	0.000709568
P2RY8	ENSG00000182162	0.251341	0.000711256
BSG	ENSG00000172270	-0.188687	0.000712408
SLC35F2	ENSG00000110660	0.312067	0.000713469
TXLNA	ENSG00000084652	0.199299	0.000713476
GINS1	ENSG00000101003	-0.347335	0.000713997
FGF13	ENSG00000129682	-0.59518	0.000715523
CCR9	ENSG00000173585	0.870343	0.000718411
LPXN	ENSG00000110031	0.23169	0.00071892
DNHD1	ENSG00000179532	0.504025	0.000720763
PEX11B	ENSG00000131779	-0.301095	0.000729375
RPL34	ENSG00000109475	0.200031	0.00073074
SMOX	ENSG00000088826	1.33412	0.00073376
RBL1	ENSG00000080839	-0.288187	0.000735139
EIF3G	ENSG00000130811	0.197486	0.000737189
ARSB	ENSG00000113273	-0.453636	0.000737875
AAMDC	ENSG00000087884	-0.590476	0.000741763
CPOX	ENSG00000080819	-0.277533	0.000745717
ERV3-1	ENSG00000213462	-0.627615	0.000749455
EGR1	ENSG00000120738	1.07169	0.00075513
TMEM120A	ENSG00000189077	0.343564	0.000765451
HMGB1P6	ENSG00000259781	-0.232917	0.000770841
BAZ1B	ENSG00000009954	-0.184611	0.000778329
MDFIC	ENSG00000135272	-0.425026	0.000784158
MT1G	ENSG00000125144	-0.391951	0.000784088
PLEKHF1	ENSG00000166289	1.17424	0.000800392
NRBP1	ENSG00000115216	-0.197745	0.000802021
RELB	ENSG00000104856	0.431768	0.000804809
NPM2	ENSG00000158806	0.838907	0.000806244
PEX1	ENSG00000127980	-0.361958	0.000817561
ACKR3	ENSG00000144476	0.825001	0.000818917
FER	ENSG00000151422	-0.342421	0.000818997
TOMM34	ENSG00000025772	0.244525	0.000821352
RBCK1	ENSG00000125826	0.215818	0.000822198
LAMP2	ENSG00000005893	-0.29049	0.000827973
HSPA1B	ENSG00000212866	0.260832	0.000830061
RIN3	ENSG00000100599	1.54357	0.000830876
POLL	ENSG00000166169	0.406828	0.000835305
PIK3R1	ENSG00000145675	-0.271118	0.000840643
MEI1	ENSG00000167077	1.11268	0.000851325
RRP1	ENSG00000160214	0.236817	0.000852259
CD72	ENSG00000137101	0.678319	0.000854247
STMN3	ENSG00000197457	-0.219506	0.000854938
ACO2	ENSG00000100412	0.236332	0.00085585
RPS3	ENSG00000149273	0.138828	0.000858472
CORO7-PAM16	ENSG00000278760	1.85126	0.000862609
HAUS1	ENSG00000152240	-0.377734	0.00086697
TOMM5	ENSG00000175768	-0.224982	0.000867572
PBK	ENSG00000168078	-0.409095	0.000869154
RPL12	ENSG00000197958	0.156298	0.000877037
TYRO3	ENSG00000092445	0.345733	0.000878465
RRP12	ENSG00000052749	0.245086	0.000880468
CORO1A	ENSG00000102879	0.250884	0.000881883
UBE2E2	ENSG00000182247	-0.278042	0.000888241
KHDRBS1	ENSG00000121774	-0.197927	0.00088937
P3H4	ENSG00000141696	0.751053	0.000890004
GBE1	ENSG00000114480	0.304172	0.000892453
HINT2	ENSG00000137133	0.297396	0.000897548
PIP4K2A	ENSG00000150867	0.214387	0.000899803
ZNF614	ENSG00000142556	-0.270161	0.000899879
PDZD8	ENSG00000165650	-0.262679	0.000904648
HDAC7	ENSG00000061273	0.240178	0.000914786
TIMELESS	ENSG00000111602	-0.180477	0.000920437
SREBF1	ENSG00000072310	-0.264643	0.000927365
LRRC58	ENSG00000163428	-0.326307	0.000933362
GRPEL1	ENSG00000109519	0.283554	0.000937494
FLII	ENSG00000177731	0.274852	0.000940179
SNX30	ENSG00000148158	0.467552	0.000940462
CACUL1	ENSG00000151893	-0.297539	0.000945951
TMEM80	ENSG00000177042	-0.435811	0.000950221
FBXL3	ENSG00000005812	-0.307313	0.000954369
ESPNL	ENSG00000144488	1.15219	0.000957391
SLC45A3	ENSG00000158715	0.735544	0.00096232
DESI1	ENSG00000100418	0.244475	0.000963908
PFKFB3	ENSG00000170525	0.25946	0.000971387
THRAP3	ENSG00000054118	-0.189362	0.000972506
RDH13	ENSG00000278284	0.254247	0.000981459
CEMIP2	ENSG00000135048	-0.319378	0.000986074
NDUFS3	ENSG00000213619	0.210881	0.00098613
CXXC5	ENSG00000171604	0.586611	0.000988305
PTGER1	ENSG00000160951	1.36609	0.000991303
ERO1A	ENSG00000197930	0.256719	0.000992514
EIF2B2	ENSG00000119718	0.245436	0.00100051
LINC01436	ENSG00000231106	0.489555	0.00101331
PSMB3	ENSG00000275903	0.168895	0.00102462
SUPV3L1	ENSG00000156502	0.251522	0.00103028
KIF5B	ENSG00000170759	-0.2894	0.00103406
GALNT13	ENSG00000144278	-1.12131	0.00104275
DIXDC1	ENSG00000150764	0.39641	0.00104589
EML3	ENSG00000149499	0.24226	0.00104445
SLC26A6	ENSG00000225697	0.411054	0.0010445
UBE2V1	ENSG00000244687	0.218972	0.00105
CCDC28B	ENSG00000160050	0.282587	0.00105187
HMGN2	ENSG00000198830	-0.245881	0.00105583
MRPS26	ENSG00000125901	0.231799	0.00106255
LINC01089	ENSG00000212694	-0.546148	0.00106613
CBFB	ENSG00000067955	-0.229692	0.00106996
CELSR3	ENSG00000008300	0.311207	0.00106961
DIS3L	ENSG00000166938	0.286947	0.00106895
TCF19	ENSG00000137310	-0.209709	0.00106819
NME4	ENSG00000103202	0.22148	0.00107587
SPNS2	ENSG00000183018	1.2193	0.00107575
AGMAT	ENSG00000116771	0.37614	0.00108218
IMPDH2	ENSG00000178035	0.160319	0.0010885
SHPRH	ENSG00000146414	-0.279744	0.00109734
ULBP1	ENSG00000111981	0.546677	0.0010971
ANKRD50	ENSG00000151458	-0.308836	0.00110073
HS3ST3B1	ENSG00000125430	-0.308195	0.00110318
MRPS18A	ENSG00000096080	0.25124	0.00110589
EIF2S2	ENSG00000125977	0.283335	0.00110961
GIMAP5	ENSG00000196329	0.663209	0.00111266
ITGB1	ENSG00000150093	-0.337474	0.00111792
EEF1AKMT4	ENSG00000284753	0.297725	0.00112154
COCH	ENSG00000100473	0.390268	0.00112259
PTRH1	ENSG00000187024	0.479555	0.00112573
ACADVL	ENSG00000072778	0.166773	0.00113299
DBN1	ENSG00000113758	0.216522	0.00113359
PSMB8	ENSG00000226201	0.19504	0.00116118
OTUD6B-AS1	ENSG00000253738	-0.381602	0.00116351
CCDC90B	ENSG00000137500	-0.367677	0.00117227
EIF4G2	ENSG00000110321	0.209184	0.00117516
TMOD1	ENSG00000136842	1.04403	0.00117543
MMS19	ENSG00000155229	0.216273	0.0011783
GOLIM4	ENSG00000173905	-0.301114	0.00118878
RFX7	ENSG00000181827	-0.265659	0.00118922
SRM	ENSG00000116649	0.230531	0.00118801
NCAPH	ENSG00000121152	-0.177548	0.00120393
RINL	ENSG00000187994	0.358604	0.00121577
GPN2	ENSG00000142751	0.271488	0.00122235
PECAM1	ENSG00000261371	0.418017	0.00122499
TAP2	ENSG00000204267	0.246169	0.00123058
USF3	ENSG00000176542	-0.34555	0.00123278
TNIP2	ENSG00000168884	0.245301	0.00123359
CAPZB	ENSG00000077549	0.154895	0.00123763
GATD3B	ENSG00000280071	0.212133	0.00123736
GAS6-AS1	ENSG00000233695	0.670833	0.00123875
RRAGD	ENSG00000025039	-0.398133	0.001241
PEA15	ENSG00000162734	0.213775	0.00124586
ELOVL1	ENSG00000066322	0.211149	0.00124892
SMYD5	ENSG00000135632	0.211374	0.0012528
ZNF341	ENSG00000131061	0.369536	0.00125317
CIRBP	ENSG00000099622	-0.172039	0.0012551
PTAFR	ENSG00000169403	1.17457	0.00125576
IMPA2	ENSG00000141401	0.250334	0.00125973
RTKN2	ENSG00000182010	-0.442649	0.00126647
MAFG	ENSG00000197063	0.241402	0.00126923
MOB3A	ENSG00000172081	0.219226	0.00127064
KIR3DL2	ENSG00000274722	0.224445	0.00127573
SEMA4D	ENSG00000187764	-0.255542	0.00129803
TSPAN9	ENSG00000011105	0.974	0.00130128
HSDL1	ENSG00000103160	-0.275904	0.00130731
PDZD4	ENSG00000067840	0.490109	0.00130778
HTRA2	ENSG00000115317	0.217349	0.00132436
MTX2	ENSG00000128654	0.312972	0.00132358
DCAKD	ENSG00000172992	-0.254796	0.00133105
GMPPA	ENSG00000144591	0.277291	0.00133146
ZNF549	ENSG00000121406	-0.400462	0.00133023
PEX16	ENSG00000121680	0.292874	0.00133367
FBLN5	ENSG00000140092	0.74943	0.00133717
RPP21	ENSG00000239927	0.375304	0.00133778
HMGB1P1	ENSG00000124097	-0.456732	0.00133954
FNBP1	ENSG00000187239	-0.240035	0.00134527
TSHZ1	ENSG00000179981	-0.274004	0.00134552
NPC2	ENSG00000119655	-0.236769	0.0013472
CEP152	ENSG00000103995	-0.35362	0.00135455
MCM9	ENSG00000111877	-0.31048	0.0013563
MYORG	ENSG00000164976	0.432405	0.00135618
CD300A	ENSG00000167851	0.707776	0.00136171
SLC15A4	ENSG00000139370	-0.304849	0.00137273
BCLAF1	ENSG00000029363	-0.286374	0.00137976
FAM111B	ENSG00000189057	-0.489675	0.0013844
ERBIN	ENSG00000112851	-0.321842	0.00139975
MFSD1	ENSG00000118855	-0.424204	0.00140056
SMAD6	ENSG00000137834	1.24185	0.0014028
SNHG7	ENSG00000233016	0.231255	0.00140269
TIMP1	ENSG00000102265	-0.349603	0.00140569
SKIV2L	ENSG00000232616	0.22737	0.00140745
KCTD12	ENSG00000178695	0.353183	0.00141151
UBALD1	ENSG00000153443	0.3503	0.00141644
LSM14B	ENSG00000149657	-0.20698	0.00141921
ANKIB1	ENSG00000001629	-0.265605	0.00142089
DYRK2	ENSG00000127334	-0.250235	0.00142464
KIAA1217	ENSG00000120549	1.73292	0.00142517
NRM	ENSG00000235773	-0.268336	0.00142475
PSMC4	ENSG00000281221	0.165232	0.00143823
CTNNBL1	ENSG00000132792	0.18729	0.00144122
PVT1	ENSG00000249859	0.401598	0.00144181
MPRIP	ENSG00000133030	-0.284009	0.00145554
EEF2	ENSG00000167658	0.231288	0.00145682
ERLIN1	ENSG00000107566	-0.235028	0.00146232
METTL22	ENSG00000067365	0.37302	0.00146329
GEM	ENSG00000164949	-1.04386	0.00147105
UQCC1	ENSG00000101019	0.222294	0.00147261
RBM27	ENSG00000091009	-0.346323	0.00147594
TBC1D16	ENSG00000167291	0.868449	0.00147706
CCNB1	ENSG00000134057	-0.238847	0.00148918
HNRNPH1	ENSG00000284254	-0.198679	0.00149448
PDHX	ENSG00000110435	0.273586	0.00150075
TOPBP1	ENSG00000163781	-0.239246	0.00150295
AUP1	ENSG00000115307	0.193249	0.00150714
MRM1	ENSG00000274853	0.270695	0.00150985
FHL3	ENSG00000183386	0.404573	0.00151468
SLC7A1	ENSG00000139514	0.202682	0.00151661
ACO1	ENSG00000122729	0.226883	0.00152072
RFTN1	ENSG00000131378	0.205348	0.00152432
RNF139	ENSG00000170881	-0.250424	0.00152557
TSEN54	ENSG00000182173	0.224986	0.00152291
XIAP	ENSG00000101966	-0.309037	0.00152201
ID2	ENSG00000115738	-1.19945	0.00152999
UBE2E3	ENSG00000170035	-0.337826	0.00153357
AGAP7P	ENSG00000264204	1.14295	0.00153662
LINC01291	ENSG00000204792	-0.435298	0.00153914
GNL1	ENSG00000206492	0.179666	0.00154118
BMP10	ENSG00000163217	-1.78335	0.00154912
GJC1	ENSG00000182963	-0.317346	0.00155025
HCG18	ENSG00000234893	0.294648	0.00155125
ATAD2B	ENSG00000119778	-0.396335	0.00155299
DLGAP5	ENSG00000126787	-0.345784	0.0015603
GABARAP	ENSG00000170296	-0.185192	0.00156429
PTAR1	ENSG00000188647	-0.35218	0.00156487
TOPORS	ENSG00000197579	-0.293982	0.00157731
NDUFB8	ENSG00000166136	0.169323	0.00158012
PDPR	ENSG00000090857	-0.230825	0.00158354
NMRAL1	ENSG00000274684	0.191791	0.00159627
PER1	ENSG00000179094	0.327162	0.00159539
KAT2A	ENSG00000108773	0.223167	0.0016141
TMEM19	ENSG00000139291	-0.363344	0.00161388
TMEM273	ENSG00000204161	1.51985	0.0016128
ZNHIT2	ENSG00000174276	0.264887	0.00162707
PSMB1	ENSG00000281184	0.236903	0.00163255
KIF11	ENSG00000138160	-0.290213	0.00164143
PDCD11	ENSG00000148843	0.207451	0.00165244
NCOA5	ENSG00000124160	-0.184644	0.00165928
REEP2	ENSG00000132563	0.647672	0.00167123
TM9SF2	ENSG00000125304	-0.285604	0.00167368
NOS3	ENSG00000164867	0.290126	0.0016772
TYSND1	ENSG00000156521	0.245903	0.00168204
FUS	ENSG00000089280	-0.161256	0.0016932
LEMD3	ENSG00000174106	-0.277214	0.00169446
RAB24	ENSG00000169228	0.327778	0.00169352
EMSY	ENSG00000158636	-0.305676	0.00170095
HSP90B1	ENSG00000166598	-0.242314	0.00170513
MRPL38	ENSG00000204316	0.184838	0.00171786
MT1X	ENSG00000187193	-0.28962	0.00172322
SH3BGRL	ENSG00000131171	-0.387512	0.00172722
HTATSF1	ENSG00000102241	0.244933	0.00173246
RHNO1	ENSG00000171792	-0.255454	0.00173248
WDR46	ENSG00000206284	0.191293	0.00173217
ZNF711	ENSG00000147180	-0.366764	0.00174555
LPP	ENSG00000145012	-0.439566	0.00174876
SLC25A32	ENSG00000164933	0.37596	0.00174819
CASP9	ENSG00000132906	0.401731	0.00175158
TRIOBP	ENSG00000100106	-0.32516	0.00175526
BET1L	ENSG00000177951	0.227282	0.00176165
PCMTD1	ENSG00000168300	-0.56705	0.00176504
RITA1	ENSG00000139405	0.241335	0.00178203
TAF7	ENSG00000178913	-0.24239	0.00178176
JPH4	ENSG00000092051	-0.653093	0.00178728
TMEM185B	ENSG00000226479	-0.235954	0.00178661
YJU2	ENSG00000105248	0.269743	0.00178683
NCAPG2	ENSG00000146918	-0.1944	0.00179433
CCNB2	ENSG00000157456	-0.236209	0.0018046
CD5	ENSG00000110448	0.672127	0.00180127
LZTS2	ENSG00000107816	0.28	0.00180269
SNAI1	ENSG00000124216	0.825832	0.00180461
TRPC4AP	ENSG00000100991	0.168107	0.00180479
P3H3	ENSG00000110811	-0.244384	0.00180651
ATRNL1	ENSG00000107518	-0.549175	0.00180759
AAK1	ENSG00000115977	-0.253852	0.00181704
CT75	ENSG00000237732	1.69242	0.00182493
FAM76B	ENSG00000077458	-0.375731	0.00182666
METTL26	ENSG00000130731	0.221866	0.00182776
STOML2	ENSG00000165283	0.177005	0.00183265
PIK3R6	ENSG00000276231	0.912679	0.00183627
IGSF9	ENSG00000085552	1.07316	0.00186385
TCIRG1	ENSG00000110719	0.324268	0.00187766
CS	ENSG00000062485	0.150368	0.00187913
ZDHHC20	ENSG00000180776	-0.326114	0.00188221
RNF144A	ENSG00000151692	0.308803	0.00188333
CTSZ	ENSG00000101160	0.421591	0.00188781
MSL1	ENSG00000188895	-0.200264	0.00189258
PITPNC1	ENSG00000154217	0.288798	0.00189882
GPR132	ENSG00000183484	1.08395	0.00190338
SMIM10L1	ENSG00000262986	-0.22032	0.0019039
UBE2C	ENSG00000175063	-0.171813	0.00190321
SLC25A38	ENSG00000144659	0.210173	0.00190719
TMEM160	ENSG00000130748	0.19859	0.00191971
MARS2	ENSG00000247626	0.212311	0.00192603
NDEL1	ENSG00000166579	0.254285	0.00192505
BPTF	ENSG00000171634	-0.21447	0.00193407
MUS81	ENSG00000172732	0.257084	0.00193337
RGS9	ENSG00000108370	1.26827	0.00193817
NCKAP1	ENSG00000061676	-0.268029	0.00194355
PNISR	ENSG00000132424	-0.228625	0.00195761
PLK4	ENSG00000142731	-0.256832	0.00196082
NME1	ENSG00000239672	0.195995	0.00197107
CEP19	ENSG00000174007	-0.491486	0.00197263
HIPK3	ENSG00000110422	-0.24207	0.00197689
BUB1	ENSG00000169679	-0.239981	0.00197804
GPR153	ENSG00000158292	0.422989	0.00198468
TBC1D5	ENSG00000131374	-0.183076	0.00198932
APLP1	ENSG00000105290	0.386052	0.00200567
BLVRA	ENSG00000106605	0.303193	0.0020063
NR1D1	ENSG00000126368	0.533334	0.00200669
IQGAP1	ENSG00000140575	-0.19989	0.00201039
TXNIP	ENSG00000265972	-0.227363	0.00201026
BRCA2	ENSG00000139618	-0.384042	0.00202251
HK2	ENSG00000159399	0.224212	0.00202248
TIAM1	ENSG00000156299	-0.352161	0.0020283
CNN2	ENSG00000064666	0.194844	0.00203687
RAF1	ENSG00000132155	-0.168571	0.00203714
ITGA4	ENSG00000115232	-0.275472	0.00204915
PITPNM2	ENSG00000090975	-0.332283	0.00205143
ATP6V0A2	ENSG00000185344	0.261019	0.00206915
CFH	ENSG00000000971	-1.52877	0.00207337
MLST8	ENSG00000167965	0.290982	0.00207257
RPS2	ENSG00000140988	0.182773	0.00207397
TMEM238	ENSG00000233493	0.404266	0.00209215
CRYBG3	ENSG00000080200	-0.385824	0.00210165
ADGRA2	ENSG00000020181	1.0156	0.00210367
RANBP6	ENSG00000137040	-0.39836	0.00211917
NUMBL	ENSG00000105245	0.235268	0.00212102
FAM76A	ENSG00000009780	-0.469514	0.00212774
RPIA	ENSG00000153574	0.20544	0.00214304
NUCKS1	ENSG00000069275	-0.29702	0.00214543
ATRAID	ENSG00000138085	-0.201018	0.00215852
EIF4G3	ENSG00000075151	-0.240878	0.0021811
FAM53C	ENSG00000120709	0.226976	0.00218326
STX16	ENSG00000124222	0.206918	0.00219916
AGBL5	ENSG00000084693	-0.186708	0.0022052
PTPRCAP	ENSG00000213402	0.224144	0.00220702
C12orf73	ENSG00000204954	0.398948	0.00221136
KIRREL2	ENSG00000126259	0.28738	0.00223028
COA1	ENSG00000106603	0.248958	0.00225
DNAJC18	ENSG00000170464	0.461226	0.00224826
HIRIP3	ENSG00000149929	-0.196415	0.00224887
SEMA3G	ENSG00000010319	0.403777	0.00224913
TAF9B	ENSG00000187325	-0.394029	0.00225481
TTC3	ENSG00000182670	-0.245398	0.00225482
NIPBL-DT	ENSG00000285967	-0.475846	0.00225699
NABP2	ENSG00000139579	0.201458	0.00227939
HSPA9	ENSG00000113013	0.209407	0.00228305
CASP10	ENSG00000003400	0.416642	0.00230636
EID1	ENSG00000255302	-0.258171	0.00230586
FOXK1	ENSG00000164916	0.267751	0.00230387
KAT6A	ENSG00000083168	-0.264557	0.00230459
PPM1K	ENSG00000163644	0.300304	0.0023039
FAM89B	ENSG00000176973	-0.248095	0.00231274
ALKBH1	ENSG00000100601	0.310489	0.00234795
ASL	ENSG00000126522	0.32117	0.00235278
PFDN6	ENSG00000224782	0.191103	0.00235215
RPL36	ENSG00000130255	0.224133	0.00235814
PLRG1	ENSG00000171566	0.266088	0.00236281
BOP1	ENSG00000285301	0.222027	0.00237337
RIMKLB	ENSG00000166532	-0.220565	0.00238555
SLC35F5	ENSG00000115084	-0.362554	0.00238657
PPM1L	ENSG00000163590	-0.31066	0.00238913
PTDSS1	ENSG00000156471	0.150539	0.00239034
GALNT7	ENSG00000109586	-0.316365	0.00239399
SYNGR2	ENSG00000108639	0.202777	0.00240203
ARHGAP5	ENSG00000100852	-0.379122	0.00240562
DNAJB5	ENSG00000137094	0.401075	0.00240645
LMNA	ENSG00000160789	-0.922422	0.00240503
SPIN1	ENSG00000106723	-0.332737	0.00241032
ZYX	ENSG00000285443	0.698768	0.00241257
CEP70	ENSG00000114107	-0.382191	0.00242015
ATP6V0A1	ENSG00000033627	0.200211	0.00242224
LRRCC1	ENSG00000133739	-0.396345	0.00242704
DDX60	ENSG00000137628	-0.40054	0.00243648
KMT2C	ENSG00000055609	-0.291124	0.00243911
TRIM37	ENSG00000108395	-0.250416	0.00244799
RPL23AP82	ENSG00000283658	0.335666	0.00245327
C1orf21	ENSG00000116667	-0.279281	0.00246119
BCL6B	ENSG00000161940	0.487251	0.00248039
CYTH1	ENSG00000108669	0.236552	0.00247883
PORCN	ENSG00000102312	0.436865	0.00247959
ADGRE5	ENSG00000123146	0.487333	0.00248408
SEPTIN9	ENSG00000282302	-0.222665	0.0024836
MICOS13	ENSG00000174917	0.242926	0.00251262
PAIP1	ENSG00000172239	-0.289309	0.00251238
RPL8	ENSG00000161016	0.166587	0.00251975
COMT	ENSG00000093010	0.197487	0.00252661
ARHGEF10	ENSG00000104728	-0.326475	0.0025376
TMEM109	ENSG00000110108	0.213625	0.00253696
ZBED5	ENSG00000236287	-0.355329	0.0025639
FAM27E3	ENSG00000274026	0.654667	0.00258268
PIM2	ENSG00000102096	0.330659	0.0025815
BRD3	ENSG00000169925	-0.199172	0.00261954
CMPK2	ENSG00000134326	0.484812	0.0026403
CD247	ENSG00000198821	0.218813	0.00265776
C1R	ENSG00000288512	-0.548915	0.00266139
RAD51AP1	ENSG00000111247	-0.333261	0.00267825
AKAP9	ENSG00000127914	-0.313745	0.00269513
SLC29A2	ENSG00000174669	0.371508	0.00269582
RBM12B	ENSG00000183808	-0.265269	0.0027078
MAP4K2	ENSG00000168067	0.287792	0.00271352
NSMCE1	ENSG00000169189	0.244552	0.00271603
COPG1	ENSG00000181789	0.220962	0.002728
FGD5-AS1	ENSG00000225733	-0.271746	0.00273959
PROSER1	ENSG00000120685	0.21779	0.00274715
TRAM2	ENSG00000065308	0.254776	0.00275008
TMSB4XP2	ENSG00000188765	-0.63247	0.0027822
CCDC71	ENSG00000177352	0.240772	0.00278563
EIF3D	ENSG00000100353	0.136718	0.00278824
RPS21	ENSG00000171858	0.191379	0.0027945
PHIP	ENSG00000146247	-0.250522	0.00279608
NCAPD2	ENSG00000010292	-0.168995	0.00281798
DICER1	ENSG00000100697	-0.280301	0.0028264
ZDHHC5	ENSG00000156599	0.170145	0.00282638
GOLM1	ENSG00000135052	-0.288261	0.00283967
ZNF121	ENSG00000197961	0.287206	0.00283955
FLNB	ENSG00000136068	0.264639	0.00285694
NSD2	ENSG00000109685	-0.160301	0.00286436
HNRNPU	ENSG00000153187	-0.154793	0.00287983
HERC5	ENSG00000138646	-0.337204	0.00288325
NSUN5	ENSG00000130305	0.209267	0.00288681
DTL	ENSG00000143476	0.203552	0.0028942
HMGB1P5	ENSG00000132967	-0.457932	0.0029294
OXR1	ENSG00000164830	-0.340484	0.00293425
TLK1	ENSG00000198586	-0.284442	0.0029438
ELF2	ENSG00000109381	-0.258237	0.0029459
CYP26A1	ENSG00000095596	0.882799	0.00294961
KMT5C	ENSG00000133247	-0.252387	0.00295621
SUMF2	ENSG00000129103	-0.176295	0.00296268
RTL6	ENSG00000188636	-0.916945	0.00297423
TRMT61A	ENSG00000166166	0.242164	0.00297512
CASP8AP2	ENSG00000288475	-0.269977	0.00297915
LAMP1	ENSG00000185896	-0.216834	0.00298675
GDAP1	ENSG00000104381	0.346376	0.00299708
GNB1	ENSG00000078369	0.147483	0.00300459
TTLL4	ENSG00000135912	0.204104	0.0030039
CSRNP1	ENSG00000144655	0.501936	0.00300643
MRPL41	ENSG00000182154	0.246813	0.00301302
DCTN3	ENSG00000137100	-0.193363	0.00301711
LONRF3	ENSG00000175556	0.726393	0.00303162
CYTL1	ENSG00000170891	-0.538414	0.00304373
EXOSC1	ENSG00000171311	0.270189	0.003058
MAST3	ENSG00000099308	0.706568	0.00305809
IFI27L2	ENSG00000276879	-0.347972	0.00308583
DGCR2	ENSG00000070413	-0.219302	0.00309097
NAPRT	ENSG00000147813	-0.2275	0.00309233
DUSP12	ENSG00000081721	0.267486	0.00309749
ZNF622	ENSG00000173545	0.274472	0.00309637
SGO2	ENSG00000163535	-0.443691	0.00309932
ESCO2	ENSG00000171320	-0.37709	0.00310742
KLC4	ENSG00000137171	0.323623	0.00310771
CARS2	ENSG00000134905	0.212865	0.00311456
LSM4	ENSG00000130520	-0.172329	0.00311568
POLR3A	ENSG00000148606	0.20818	0.00312946
PECR	ENSG00000115425	0.412134	0.00313754
ALDOA	ENSG00000149925	0.206794	0.00314447
TMEM102	ENSG00000284228	0.335535	0.00317055
SNAI3-AS1	ENSG00000260630	0.546541	0.00318384
ABAT	ENSG00000183044	-0.487258	0.00320892
MIF	ENSG00000240972	0.246194	0.0032093
MAML2	ENSG00000184384	-1.61571	0.00321155
NEK7	ENSG00000151414	-0.342424	0.00322477
MED29	ENSG00000063322	-0.193951	0.00322664
JAM3	ENSG00000166086	0.25972	0.00324398
IFT122	ENSG00000163913	-0.239337	0.00325639
FGFR3	ENSG00000068078	-0.565009	0.00326145
KMT2E	ENSG00000005483	-0.190455	0.00326155
FLAD1	ENSG00000160688	0.202007	0.00326379
PLPP1	ENSG00000067113	0.449207	0.00328425
MAN1A2	ENSG00000198162	-0.30501	0.00330486
PLAGL2	ENSG00000126003	-0.201704	0.00330885
MYLK2	ENSG00000101306	0.765557	0.00331295
PRAG1	ENSG00000275342	-0.433986	0.00331447
COX5A	ENSG00000178741	0.199077	0.00332707
PDHB	ENSG00000168291	0.212691	0.00333844
MAGEF1	ENSG00000177383	-0.274854	0.00334511
ETV3	ENSG00000117036	-0.279858	0.00335132
CDKN3	ENSG00000100526	-0.290714	0.00335736
ANP32E	ENSG00000143401	-0.356261	0.00336076
PRKDC	ENSG00000253729	-0.186499	0.00336319
SLC7A6	ENSG00000103064	-0.210929	0.00337609
TAFA2	ENSG00000198673	0.513939	0.00337877
DLEU7	ENSG00000186047	-0.302438	0.00338055
NCOR2	ENSG00000196498	-0.358966	0.00338406
GEMIN8	ENSG00000046647	0.365704	0.00339563
STAT1	ENSG00000115415	-0.273359	0.00339421
DNPH1	ENSG00000112667	0.211355	0.00340298
LEPROT	ENSG00000213625	-0.346342	0.0034159
SLC25A24	ENSG00000085491	-0.325574	0.0034195
CCAR1	ENSG00000060339	-0.243026	0.00342552
MANEA	ENSG00000172469	-0.445708	0.00342589
MYO1F	ENSG00000142347	1.30509	0.003425
HMBS	ENSG00000256269	0.194739	0.00342857
AACS	ENSG00000081760	0.277233	0.00343516
STARD4-AS1	ENSG00000246859	-0.698407	0.00343568
RUVBL2	ENSG00000183207	0.203813	0.00344776
PPP4R1	ENSG00000154845	-0.223698	0.00346775
CHD9	ENSG00000177200	-0.287627	0.00348794
EBPL	ENSG00000123179	0.237968	0.00348796
GSTZ1	ENSG00000100577	0.320273	0.00349821
EXOSC8	ENSG00000120699	0.314055	0.00353136
LRRC37A4P	ENSG00000282331	-0.377011	0.00354165
NEMP2	ENSG00000189362	-0.336326	0.00355938
NCOR1	ENSG00000141027	-0.199118	0.00356165
DOK1	ENSG00000115325	0.249818	0.00357378
COA4	ENSG00000181924	0.197552	0.00357905
SRSF6	ENSG00000124193	-0.191249	0.00358165
ZNF880	ENSG00000221923	-0.626917	0.00358197
DENND1A	ENSG00000119522	0.243051	0.00360347
RRAGA	ENSG00000155876	-0.245195	0.00362461
PDIA5	ENSG00000065485	0.336908	0.00362799
SLX1B	ENSG00000181625	0.264901	0.00365371
RABL2A	ENSG00000144134	-0.569669	0.00365777
MIR4435-2HG	ENSG00000172965	0.344258	0.00366555
LINC01963	ENSG00000260804	-0.468866	0.00367199
MAGEB1	ENSG00000214107	-0.229311	0.0036758
IFT81	ENSG00000122970	-0.484067	0.00369901
AP1B1	ENSG00000100280	0.241143	0.00371621
DNAAF5	ENSG00000164818	0.244311	0.00372111
AQP3	ENSG00000165272	0.252731	0.00372534
SLC26A2	ENSG00000155850	-0.330166	0.00374155
TRAF4	ENSG00000076604	0.203063	0.00374328
MLEC	ENSG00000110917	-0.175653	0.00375322
CCDC88A	ENSG00000115355	-0.2281	0.00376014
DEPDC1	ENSG00000024526	-0.364759	0.00376329
ERCC6L2	ENSG00000182150	-0.350939	0.00377669
FADS3	ENSG00000221968	0.39281	0.00378787
FAM133DP	ENSG00000230562	-0.626299	0.00378747
ZNF768	ENSG00000169957	0.2649	0.00378942
FAM107B	ENSG00000065809	0.312985	0.00379691
NUDT3	ENSG00000272325	-0.160792	0.00379888
QSOX2	ENSG00000165661	0.200127	0.00380325
C1orf52	ENSG00000162642	0.338183	0.00380625
LINC01366	ENSG00000235172	0.482772	0.00381346
PAN2	ENSG00000135473	-0.230977	0.00381326
GADD45GIP1	ENSG00000179271	0.194591	0.00381611
METTL2A	ENSG00000087995	0.273685	0.00383029
OSM	ENSG00000099985	0.729971	0.00382962
PREX1	ENSG00000124126	1.70752	0.00382834
SCAMP3	ENSG00000116521	0.18645	0.00382892
USP18	ENSG00000184979	-0.365008	0.00383088
HLF	ENSG00000108924	-0.634264	0.00384524
ATN1	ENSG00000111676	-0.316602	0.00387473
PPP2R1B	ENSG00000137713	0.252711	0.00389186
CEP68	ENSG00000011523	0.326661	0.00391475
AKR1C3	ENSG00000196139	-0.372218	0.003924
BTF3L4	ENSG00000134717	-0.382787	0.00393924
ATP5ME	ENSG00000169020	0.219994	0.00394274
ATP2A3	ENSG00000074370	-0.245896	0.00394599
ARHGEF2	ENSG00000116584	-0.215917	0.00395185
GCNT1	ENSG00000187210	0.940999	0.00395487
POLR1E	ENSG00000137054	0.206637	0.0039637
NUDT22	ENSG00000149761	0.245175	0.00397695
CXADR	ENSG00000154639	-0.605226	0.00398936
DOLK	ENSG00000175283	-0.298969	0.00400127
SCN3A	ENSG00000153253	0.434448	0.00402477
ZNF596	ENSG00000172748	-0.743568	0.0040246
MSTO1	ENSG00000125459	0.207813	0.00404064
GNAO1	ENSG00000087258	0.441989	0.00404436
PTMAP12	ENSG00000282886	-0.553362	0.00405268
SCAT1	ENSG00000267123	0.638853	0.0040552
IMMT	ENSG00000132305	0.156841	0.00406331
CHD4	ENSG00000111642	-0.186482	0.00406659
CASP2	ENSG00000106144	-0.177212	0.00406967
LINC00641	ENSG00000258441	-0.506864	0.00407496
MEAK7	ENSG00000140950	0.43708	0.00408041
LACTB	ENSG00000103642	0.400412	0.0040875
CNTNAP2	ENSG00000174469	-1.54205	0.00408981
LINC02814	ENSG00000236975	1.72525	0.00409424
RSRP1	ENSG00000117616	-0.280509	0.00411003
BRK1	ENSG00000254999	-0.192948	0.00412304
H6PD	ENSG00000049239	-0.324116	0.0041313
ITGAL	ENSG00000005844	0.467203	0.00413836
MYBL2	ENSG00000101057	-0.15308	0.00414432
HMGN2P17	ENSG00000238249	-0.944264	0.00414863
RPL27	ENSG00000131469	0.156916	0.00415093
ZRANB1	ENSG00000019995	-0.229542	0.00419683
C20orf27	ENSG00000101220	0.180845	0.0042154
FAM200B	ENSG00000237765	-0.443781	0.00421552
SLC35F3	ENSG00000183780	1.70113	0.00421391
CDK5RAP2	ENSG00000136861	-0.212084	0.00423651
JMJD6	ENSG00000070495	0.20428	0.00423622
ILF3-DT	ENSG00000267100	-0.25091	0.00424357
TBRG4	ENSG00000136270	0.190604	0.0042631
MAGED2	ENSG00000102316	-0.180891	0.00426683
TTLL5	ENSG00000119685	-0.233676	0.00428458
LY75	ENSG00000054219	-0.356741	0.00431215
FSTL3	ENSG00000070404	0.382989	0.00432932
MAP7D1	ENSG00000116871	0.222194	0.00432882
TRBC1	ENSG00000281981	-0.24331	0.00432994
RPPH1	ENSG00000277209	3.95676	0.00435049
LCORL	ENSG00000178177	-0.425747	0.00437017
IFI35	ENSG00000068079	0.678472	0.00437828
CEP63	ENSG00000182923	-0.251874	0.00439447
DDX17	ENSG00000100201	-0.15251	0.00439988
NGRN	ENSG00000182768	0.189907	0.00439889
TMPRSS4	ENSG00000137648	0.873169	0.00440845
ALDH18A1	ENSG00000059573	0.144004	0.00441639
SEZ6L2	ENSG00000174938	-0.747896	0.0044247
NDUFB9	ENSG00000147684	0.141192	0.00445246
KIAA0232	ENSG00000170871	-0.250681	0.00445762
PHF19	ENSG00000119403	-0.220262	0.00446471
STIM1	ENSG00000167323	-0.175487	0.00446794
C9orf40	ENSG00000135045	-0.193096	0.00447095
ENTPD5	ENSG00000187097	0.304868	0.00448107
ADAM33	ENSG00000149451	0.28219	0.00450164
GSDME	ENSG00000105928	-1.42486	0.0045073
IFT22	ENSG00000128581	-0.296279	0.00451811
WNT10B	ENSG00000169884	0.594072	0.0045412
ARF6	ENSG00000165527	-0.164139	0.00456256
MT-ND6	ENSG00000198695	-0.353179	0.00457278
ZFAND5	ENSG00000107372	-0.201871	0.00457212
MAGI3	ENSG00000081026	-0.327927	0.00457551
DNAJC15	ENSG00000120675	1.46085	0.00458244
MPHOSPH9	ENSG00000051825	-0.252905	0.0045891
RGS9BP	ENSG00000186326	1.04095	0.00461974
WRAP73	ENSG00000116213	0.225476	0.00462049
ZBED5-AS1	ENSG00000247271	-0.643534	0.00463347
FAHD2A	ENSG00000115042	0.223509	0.0046393
KIF24	ENSG00000186638	-0.291918	0.00464864
RAB10	ENSG00000084733	-0.200018	0.00465438
HGS	ENSG00000185359	0.240962	0.00466079
KIF18A	ENSG00000121621	-0.326625	0.00466139
LRRN1	ENSG00000175928	-0.556259	0.0046596
ABI2	ENSG00000138443	-0.220125	0.00466988
ABHD12	ENSG00000100997	-0.191861	0.00469218
CEP135	ENSG00000174799	-0.348074	0.0047009
ZNF581	ENSG00000171425	0.217341	0.00470458
DHX33	ENSG00000005100	0.168114	0.00473033
ZNF775	ENSG00000196456	-0.301739	0.00472974
ITFG1	ENSG00000129636	-0.281413	0.00473332
DDX19B	ENSG00000157349	0.271988	0.00475477
HEG1	ENSG00000173706	1.02232	0.00480681
TSPOAP1	ENSG00000005379	-0.376402	0.00481551
ACOX3	ENSG00000087008	0.284588	0.00482146
TANC2	ENSG00000170921	0.344985	0.00483127
ACOT2	ENSG00000119673	0.233104	0.00483437
LIMD2	ENSG00000136490	0.200054	0.00483731
SHROOM1	ENSG00000164403	0.984245	0.00483961
CNTRL	ENSG00000119397	-0.317137	0.00484618
ZFP91	ENSG00000186660	-0.232963	0.00484838
KCNMB3	ENSG00000171121	1.45919	0.00485421
NDUFV1	ENSG00000167792	0.155926	0.00488108
CST7	ENSG00000077984	1.33037	0.00489579
FAM13B	ENSG00000031003	-0.241078	0.00489588
NR4A1	ENSG00000123358	0.71183	0.004898
RPUSD2	ENSG00000166133	0.248096	0.00490646
NAGLU	ENSG00000108784	0.240874	0.00491548
TMEM30A	ENSG00000112697	-0.282012	0.0049139
CPXM1	ENSG00000088882	0.219009	0.00492014
MRPL37	ENSG00000116221	0.155618	0.00495712
IDH3B	ENSG00000101365	0.152782	0.00497544
MAFK	ENSG00000198517	0.239212	0.0049922
ZNF226	ENSG00000167380	-0.342632	0.00500113
BIN1	ENSG00000136717	0.272799	0.00501689
NEO1	ENSG00000067141	-0.238411	0.00505309
PTPN22	ENSG00000134242	0.390099	0.00505404
SND1	ENSG00000197157	0.145711	0.00506008
ARRB2	ENSG00000141480	0.194337	0.00507635
CBR4	ENSG00000145439	0.386206	0.00509068
RGCC	ENSG00000102760	0.525157	0.00511368
CENPN	ENSG00000166451	-0.290145	0.0051192
RNF167	ENSG00000108523	0.159875	0.00514468
NLRC3	ENSG00000167984	0.244537	0.00515716
CENPP	ENSG00000188312	-0.304725	0.00516264
CCT7	ENSG00000135624	0.14362	0.00517629
[truncated: 15,777 more rows]

## Sheet: SUP-T1
Supplementary Table 5. List of GATA-3-regulated genes in cell lines
Gene_symbol	Ensembl_gene_id	log2FoldChange	pvalue
S100A11	ENSG00000163191	-2.8176	1.13e-127
FXYD2	ENSG00000137731	1.7814	4.73e-122
TRIM36	ENSG00000152503	-1.70617	1.47e-117
TRAC	ENSG00000277734	2.19734	9.01e-116
B4GALT3	ENSG00000158850	-1.88381	1.66e-107
GATA3	ENSG00000107485	-1.78304	5.27e-105
ITM2C	ENSG00000135916	1.19706	9.9e-100
NXN	ENSG00000167693	-1.3599	1.23e-90
AEBP1	ENSG00000106624	-2.02343	4.22e-86
RABL6	ENSG00000196642	1.34298	3.09e-84
COPS6	ENSG00000168090	-1.67762	2.37e-83
CHI3L2	ENSG00000064886	1.5422	7.32e-83
RHOU	ENSG00000284984	-1.98606	8.32e-83
FGR	ENSG00000000938	1.39647	2.95e-82
BMF	ENSG00000104081	1.98661	2.25e-81
CPA4	ENSG00000128510	1.98696	1.58e-78
CD1A	ENSG00000158477	1.44127	4.02e-78
INPP5D	ENSG00000281614	-1.70489	1.7e-77
TULP3	ENSG00000078246	2.21238	8.58e-77
RORB	ENSG00000198963	1.53027	3.63e-73
ITGA6	ENSG00000091409	-1.55149	1.29e-72
SH2D1A	ENSG00000183918	-2.22616	6.98e-69
CCNI2	ENSG00000205089	-1.0929	2.85e-67
SARDH	ENSG00000123453	1.48896	2.89e-67
BMP4	ENSG00000125378	-1.10137	1.18e-64
ARPC3	ENSG00000111229	1.57635	1.53e-63
CACUL1	ENSG00000151893	1.19433	1.79e-63
CD247	ENSG00000198821	-1.13566	2.51e-62
FBXW7	ENSG00000109670	1.42914	6.78e-59
ANXA1	ENSG00000135046	-1.59152	2.96e-57
CFTR	ENSG00000001626	-1.32399	8.46e-56
COX7C	ENSG00000127184	1.63211	1.51e-54
LTB	ENSG00000223448	2.62731	2.81e-54
SMPD3	ENSG00000103056	-1.0195	1.51e-53
PXYLP1	ENSG00000155893	-1.40659	3.07e-53
TMEM158	ENSG00000249992	1.39781	1.1e-52
BMP10	ENSG00000163217	2.26974	1.31e-52
GNA15	ENSG00000060558	-1.13493	2.17e-52
B3GAT1	ENSG00000109956	-1.41795	4.86e-52
ANTKMT	ENSG00000103254	1.21681	8.19e-50
CXXC5	ENSG00000171604	1.47748	2.28e-49
PTPN3	ENSG00000070159	0.963078	9.13e-49
EML4	ENSG00000143924	-1.08838	1.02e-47
MGAT4B	ENSG00000284501	1.13309	3.44e-46
ERAP2	ENSG00000164308	1.1985	5.43e-46
BTG2	ENSG00000159388	1.52978	1.77e-44
CARM1	ENSG00000142453	-1.06792	4.92e-44
ITGAE	ENSG00000083457	0.983664	3.03e-43
ITGA4	ENSG00000115232	-1.11973	5.57e-43
LRP4	ENSG00000134569	-3.13968	1.02e-42
IRX1	ENSG00000170549	0.987308	1.04e-42
LAT	ENSG00000213658	0.773397	4.34e-42
SASH3	ENSG00000122122	0.697826	4.38e-41
ENC1	ENSG00000171617	-1.54456	5.19e-41
VANGL1	ENSG00000173218	-0.857143	1.08e-40
MVB12B	ENSG00000196814	0.92349	3.06e-40
ZFP36L2	ENSG00000152518	1.13299	3.98e-40
STK40	ENSG00000196182	-1.02388	1.94e-38
MPP6	ENSG00000105926	-1.17514	2.99e-38
ATXN7L3B	ENSG00000253719	0.76332	5.86e-38
ADAMTSL2	ENSG00000197859	2.9757	1.62e-37
ELOVL4	ENSG00000118402	1.11662	1.72e-37
EGR1	ENSG00000120738	1.54684	2.64e-37
PCCB	ENSG00000114054	-0.928721	1.28e-36
CARHSP1	ENSG00000153048	0.796562	1.67e-36
AIDA	ENSG00000186063	-1.27471	1.74e-36
NOC2L	ENSG00000188976	-0.744798	5.7e-36
CHST15	ENSG00000182022	1.55618	8.55e-36
CXCR5	ENSG00000160683	1.14121	2.39e-35
SH3BP5	ENSG00000131370	-1.93283	7.97e-35
UBE3C	ENSG00000009335	0.791406	9.41e-35
RUBCNL	ENSG00000102445	-0.898075	1.95e-34
DSCAML1	ENSG00000177103	2.18515	3.08e-34
IKZF3	ENSG00000161405	-1.41113	4.01e-34
PALLD	ENSG00000129116	-1.01651	4.38e-34
KLF10	ENSG00000155090	1.06116	8.67e-34
LIMK1	ENSG00000106683	0.944592	1.22e-33
C6orf223	ENSG00000181577	1.00871	1.79e-33
CCDC86	ENSG00000110104	-0.987982	2.12e-33
PFKM	ENSG00000152556	-0.79407	3.88e-33
VDAC1	ENSG00000213585	-0.97402	1.13e-32
TRAP1	ENSG00000126602	-0.788659	3.13e-32
EXD3	ENSG00000187609	-1.85712	3.49e-32
CD6	ENSG00000013725	1.00482	9.69e-32
UBASH3B	ENSG00000154127	-1.03998	1.51e-31
VIPR2	ENSG00000106018	0.751197	7.39e-31
GPC1	ENSG00000063660	0.818973	1.17e-30
NPW	ENSG00000183971	-1.05749	2.41e-30
STK17B	ENSG00000081320	1.06003	2.44e-30
NGRN	ENSG00000182768	-0.975696	5.76e-30
ERGIC1	ENSG00000113719	-0.721415	6.42e-30
GNA11	ENSG00000088256	-0.83674	2.48e-29
ANKRD40	ENSG00000154945	0.792711	3.97e-29
CCNG2	ENSG00000138764	1.18558	4.28e-29
STRA6	ENSG00000288257	1.45915	6.91e-29
FAM171A1	ENSG00000148468	-1.09079	1.14e-28
ID3	ENSG00000117318	-1.15573	1.14e-28
GLYR1	ENSG00000140632	-0.734187	1.16e-28
TEAD1	ENSG00000187079	-1.34476	1.86e-28
LRCH1	ENSG00000136141	-0.885804	3.93e-28
STARD4	ENSG00000164211	0.908176	4.28e-28
SFXN1	ENSG00000164466	-0.743507	6.56e-28
PPCS	ENSG00000127125	1.29357	7.94e-28
SKA2	ENSG00000182628	1.17175	8.17e-28
REEP4	ENSG00000168476	-0.81209	1.47e-27
IFRD2	ENSG00000214706	-0.700273	2.07e-27
ZNF423	ENSG00000102935	-0.770768	2.12e-27
DAB2	ENSG00000153071	-1.72753	2.96e-27
SLA	ENSG00000155926	0.658897	4.34e-27
NAT8L	ENSG00000185818	-0.974253	6.09e-27
FAM189B	ENSG00000262666	-0.812953	1.62e-26
PRXL2B	ENSG00000157870	-0.89418	1.62e-26
TENT5C	ENSG00000183508	0.738239	1.91e-26
TMEM43	ENSG00000170876	-0.911136	2.69e-26
EIF4G2	ENSG00000110321	-0.586389	3.38e-26
ZNF101	ENSG00000181896	0.808378	3.5e-26
CD9	ENSG00000010278	0.99727	3.87e-26
PLCH1	ENSG00000114805	1.63594	4.7e-26
UBXN10	ENSG00000162543	2.59951	4.84e-26
GPR157	ENSG00000180758	-1.44881	4.89e-26
MYO1B	ENSG00000128641	-1.45355	5.51e-26
IER2	ENSG00000160888	0.682731	5.92e-26
IMPDH1	ENSG00000106348	-0.851085	6.09e-26
DDIT4	ENSG00000168209	0.663848	7.24e-26
GLB1L2	ENSG00000149328	-0.848032	7.75e-26
RHBDD1	ENSG00000144468	0.7776	1.25e-25
HK2	ENSG00000159399	-0.972633	2.46e-25
ARL4C	ENSG00000188042	0.621686	2.79e-25
NELFA	ENSG00000185049	-0.717095	4.38e-25
COA1	ENSG00000106603	-0.876743	4.84e-25
LRP11	ENSG00000120256	-0.88736	7e-25
SEMA4D	ENSG00000187764	0.940145	1.99e-24
TMEM18	ENSG00000151353	0.725732	2.27e-24
NEDD9	ENSG00000111859	-1.68886	2.42e-24
TFDP1	ENSG00000198176	-0.793803	2.89e-24
DBH-AS1	ENSG00000225756	1.44991	4.08e-24
PTDSS1	ENSG00000156471	-0.683129	4.2e-24
IL2RB	ENSG00000100385	-1.50492	6.27e-24
FBXL12	ENSG00000127452	0.671574	7.12e-24
PIP4K2A	ENSG00000150867	-0.66207	1.44e-23
PLEKHF1	ENSG00000166289	0.689496	1.69e-23
DCTD	ENSG00000129187	-0.759925	2.93e-23
HSP90AB1	ENSG00000096384	-0.744273	2.97e-23
KAT2A	ENSG00000108773	-0.671339	2.95e-23
INSIG1	ENSG00000186480	0.769706	3.51e-23
SLFN5	ENSG00000166750	-1.27369	3.51e-23
ATP2B4	ENSG00000058668	1.23907	3.62e-23
ZCCHC3	ENSG00000247315	-0.642119	3.75e-23
FAM53B	ENSG00000189319	0.799871	5.38e-23
FA2H	ENSG00000103089	0.991922	5.61e-23
BCL11A	ENSG00000119866	0.749581	7.39e-23
MXD1	ENSG00000059728	1.05524	8.18e-23
CDKN2D	ENSG00000129355	0.905509	8.68e-23
TSKU	ENSG00000182704	-1.53705	8.72e-23
MEX3A	ENSG00000254726	-0.905715	1.29e-22
FUBP1	ENSG00000162613	-0.681785	1.51e-22
ATP6AP1L	ENSG00000205464	1.2768	1.93e-22
PRMT1	ENSG00000126457	-0.726285	2.29e-22
APBA2	ENSG00000276495	-2.92861	2.56e-22
PKM	ENSG00000067225	0.535722	2.82e-22
MMP15	ENSG00000102996	1.41551	4.26e-22
MBOAT7	ENSG00000277025	-0.746839	4.54e-22
PARP1	ENSG00000143799	-0.514286	7.31e-22
DNAAF5	ENSG00000164818	-0.745061	9.28e-22
TMC6	ENSG00000141524	0.858787	1.17e-21
NOLC1	ENSG00000166197	-0.523645	1.56e-21
HIRA	ENSG00000100084	-0.550969	1.59e-21
APP	ENSG00000142192	-0.818801	1.61e-21
FOS	ENSG00000170345	1.12867	1.99e-21
EVI2B	ENSG00000185862	1.22545	2.15e-21
NLE1	ENSG00000073536	-0.675801	2.38e-21
SMG7	ENSG00000116698	-0.583235	2.4e-21
NR2F6	ENSG00000160113	-0.8648	2.5e-21
GNB1	ENSG00000078369	-0.495781	2.91e-21
LRRC58	ENSG00000163428	0.629894	3.33e-21
PCCA	ENSG00000175198	0.843879	4.75e-21
MIDN	ENSG00000167470	0.670869	4.92e-21
ZNF41	ENSG00000147124	-1.10775	6.94e-21
PGM1	ENSG00000079739	0.706231	8.9e-21
ST6GAL1	ENSG00000073849	-0.857194	8.9e-21
DBH	ENSG00000123454	1.98305	9.37e-21
SRP14	ENSG00000140319	0.870628	1.07e-20
CELF2	ENSG00000048740	0.778075	1.08e-20
CLMN	ENSG00000165959	-1.22244	1.18e-20
EVI2A	ENSG00000126860	1.18497	1.25e-20
SLC6A19	ENSG00000174358	1.08496	1.69e-20
DNMBP	ENSG00000107554	-1.0873	2.16e-20
MARVELD1	ENSG00000155254	-0.930046	2.37e-20
TSPOAP1-AS1	ENSG00000265148	0.876183	2.47e-20
PEX14	ENSG00000142655	-0.787112	3.08e-20
NCLN	ENSG00000125912	-0.606762	5.3e-20
TRAM2	ENSG00000065308	-1.09473	5.86e-20
PRMT7	ENSG00000132600	-0.591984	7.1e-20
LINC02714	ENSG00000251226	-2.87442	7.9e-20
ADORA2A	ENSG00000128271	0.693222	8.04e-20
RRS1	ENSG00000179041	-0.648647	1.01e-19
CLIC4	ENSG00000169504	1.05187	1.14e-19
UQCRC2	ENSG00000140740	-0.777479	1.2e-19
NPAS2	ENSG00000170485	-0.905858	1.82e-19
ZNF268	ENSG00000090612	-0.892029	2.08e-19
CD59	ENSG00000085063	0.665929	2.67e-19
CD82	ENSG00000085117	0.594631	3.45e-19
SFXN3	ENSG00000107819	1.10853	3.63e-19
OGDH	ENSG00000105953	-0.723167	3.8e-19
ST8SIA4	ENSG00000113532	0.896883	5.08e-19
MAFK	ENSG00000198517	-0.52092	5.21e-19
WDR54	ENSG00000005448	0.732024	5.27e-19
ITPKA	ENSG00000137825	1.50895	5.71e-19
ARL2	ENSG00000213465	-0.846009	7.05e-19
TUBA4A	ENSG00000127824	-0.82033	7.57e-19
LCK	ENSG00000182866	0.534643	8.85e-19
RUNX3	ENSG00000020633	0.669488	9.44e-19
SMIM7	ENSG00000214046	-0.890676	1.08e-18
NRROS	ENSG00000174004	0.646825	1.15e-18
ACOT7	ENSG00000097021	-0.662692	1.35e-18
NPEPPS	ENSG00000141279	0.648416	1.4e-18
SPSB1	ENSG00000171621	-0.963223	1.46e-18
ESYT2	ENSG00000117868	0.532899	1.49e-18
FARSA	ENSG00000179115	-0.554551	1.78e-18
ATP1A3	ENSG00000105409	-0.76336	1.93e-18
SIT1	ENSG00000137078	0.63272	2.1e-18
LYPLA1	ENSG00000120992	-1.00803	2.27e-18
MXD3	ENSG00000213347	0.729358	2.53e-18
NUDT8	ENSG00000167799	-0.764152	2.6e-18
BNIP3L	ENSG00000104765	0.795939	2.83e-18
VAT1	ENSG00000108828	0.501861	2.9e-18
SLC2A1	ENSG00000117394	-0.688744	3.17e-18
CHERP	ENSG00000085872	-0.790347	3.36e-18
PBXIP1	ENSG00000163346	0.780907	3.87e-18
NDUFAF5	ENSG00000101247	0.845708	3.98e-18
CHRAC1	ENSG00000104472	0.720612	4.4e-18
TYSND1	ENSG00000156521	-0.708816	5.22e-18
HBP1	ENSG00000283847	0.803517	5.98e-18
YPEL1	ENSG00000100027	0.751547	6.16e-18
IRX3	ENSG00000177508	-0.77405	6.41e-18
EGLN3	ENSG00000129521	0.892081	7.9e-18
LINC02611	ENSG00000226791	0.841631	8.77e-18
JPT2	ENSG00000206053	-0.624877	1.1e-17
SMYD5	ENSG00000135632	-0.592306	1.1e-17
ATP2B2	ENSG00000157087	2.08984	1.14e-17
PIM1	ENSG00000137193	1.06973	1.18e-17
FRAT2	ENSG00000181274	-0.81816	1.28e-17
YIF1B	ENSG00000167645	-0.660829	1.39e-17
BICDL1	ENSG00000135127	0.766241	1.42e-17
TTPAL	ENSG00000124120	0.804912	1.42e-17
AP2B1	ENSG00000006125	-0.62997	1.52e-17
KLHL24	ENSG00000114796	0.793208	1.76e-17
RNF216P1	ENSG00000196204	-0.773598	1.91e-17
ZDHHC7	ENSG00000153786	-0.661343	2.1e-17
MITF	ENSG00000187098	-0.999231	2.11e-17
GJA3	ENSG00000121743	-2.43533	2.24e-17
HMGA1	ENSG00000137309	-0.563712	2.24e-17
C6orf120	ENSG00000185127	0.716855	2.26e-17
DCAF12	ENSG00000198876	-0.592891	2.47e-17
MOB1B	ENSG00000173542	0.74476	2.82e-17
SOX12	ENSG00000177732	-0.758837	2.84e-17
TTLL12	ENSG00000100304	-0.519075	2.95e-17
MKNK2	ENSG00000099875	-0.610302	3.05e-17
DENND6A	ENSG00000174839	-0.703505	3.21e-17
TMEM109	ENSG00000110108	-0.550409	3.35e-17
DUSP6	ENSG00000139318	0.721548	4.48e-17
RXRA	ENSG00000186350	-1.23929	5.12e-17
NRBP1	ENSG00000115216	0.606719	5.69e-17
ADI1	ENSG00000182551	-0.843803	6.46e-17
YBX3	ENSG00000060138	-0.577533	8.09e-17
MED29	ENSG00000063322	0.589552	1.03e-16
GALNT7	ENSG00000109586	0.573545	1.3e-16
ADAM15	ENSG00000143537	-1.26077	1.68e-16
GIHCG	ENSG00000262349	0.855779	1.71e-16
TTK	ENSG00000112742	0.710044	2.19e-16
KIAA1671	ENSG00000197077	0.899634	2.25e-16
OR7E47P	ENSG00000257542	1.66693	2.49e-16
TMEM71	ENSG00000165071	1.0658	2.69e-16
KCTD5	ENSG00000167977	-0.679845	2.79e-16
TMEM41B	ENSG00000166471	0.711735	2.99e-16
PBX2	ENSG00000224952	-0.510676	3.23e-16
HDAC5	ENSG00000108840	0.94076	3.28e-16
CIB2	ENSG00000136425	0.591392	3.7e-16
SCMH1	ENSG00000010803	-0.603032	3.98e-16
SPRY4	ENSG00000187678	0.745771	4.06e-16
CZIB	ENSG00000162384	-0.7705	4.18e-16
ELMO1	ENSG00000155849	-0.609206	4.66e-16
KDM3A	ENSG00000115548	0.655927	4.81e-16
SLC2A4RG	ENSG00000125520	-0.821	4.92e-16
ALDH1B1	ENSG00000137124	-0.755468	5.4e-16
YWHAZ	ENSG00000164924	0.735574	6.95e-16
DDX6	ENSG00000110367	0.498111	8.03e-16
CHMP7	ENSG00000147457	-0.600998	1.14e-15
OLMALINC	ENSG00000235823	0.682687	1.14e-15
LMNB2	ENSG00000176619	-0.501493	1.22e-15
HSPD1	ENSG00000144381	-0.674273	1.42e-15
LRPPRC	ENSG00000138095	-0.499272	1.45e-15
MCM3	ENSG00000112118	-0.479934	1.61e-15
MEIS1	ENSG00000143995	1.03732	1.76e-15
GPD1L	ENSG00000152642	-0.998797	1.76e-15
IFNAR2	ENSG00000159110	0.653884	1.91e-15
DUSP5	ENSG00000138166	1.41258	1.94e-15
SLC43A3	ENSG00000134802	-0.462551	2.05e-15
ICAM1	ENSG00000090339	-1.0507	2.25e-15
TBRG4	ENSG00000136270	-0.548318	2.66e-15
VCL	ENSG00000035403	-1.26996	2.69e-15
NMT2	ENSG00000152465	-1.03857	2.95e-15
MYC	ENSG00000136997	-0.472595	2.98e-15
B3GALNT2	ENSG00000282880	-0.55447	3.07e-15
LCP1	ENSG00000136167	0.492521	3.62e-15
PEX11B	ENSG00000131779	0.783956	3.65e-15
NOL10	ENSG00000115761	-0.742969	3.83e-15
CDCA7	ENSG00000144354	0.536704	4.02e-15
PUS7	ENSG00000091127	-0.736344	4.03e-15
NLN	ENSG00000123213	-0.894138	4.14e-15
CARNS1	ENSG00000172508	1.28432	4.33e-15
BCL6	ENSG00000113916	0.627344	4.4e-15
PRKCH	ENSG00000027075	0.580877	4.48e-15
VMA21	ENSG00000160131	-0.870118	4.66e-15
ETV4	ENSG00000175832	0.768162	4.71e-15
ZBTB10	ENSG00000205189	0.667188	4.93e-15
MEN1	ENSG00000133895	-0.516675	5.79e-15
MED13L	ENSG00000123066	0.99765	5.93e-15
SCARB1	ENSG00000073060	-0.626591	6.19e-15
RANBP10	ENSG00000141084	-0.64039	6.8e-15
CAMK2G	ENSG00000148660	-0.591883	7.97e-15
DNAJC11	ENSG00000007923	-0.478519	9.55e-15
FAM168A	ENSG00000054965	0.73672	9.9e-15
TAB2	ENSG00000055208	-0.543522	1.01e-14
BCL2L1	ENSG00000171552	0.552899	1.1e-14
MCRIP1	ENSG00000225663	0.543013	1.17e-14
ABCC1	ENSG00000278183	-1.03836	1.23e-14
ARL6IP5	ENSG00000144746	-0.776006	1.3e-14
SERINC2	ENSG00000168528	-1.76615	1.4e-14
TXNDC5	ENSG00000239264	-0.514967	1.42e-14
LPCAT1	ENSG00000275079	-0.516882	1.55e-14
RBM3	ENSG00000102317	0.642921	2e-14
KLF13	ENSG00000169926	0.624824	2.3e-14
DDI2	ENSG00000197312	-0.653161	2.48e-14
SGPL1	ENSG00000166224	0.643451	2.51e-14
PFKFB2	ENSG00000123836	0.88091	2.54e-14
IFRD1	ENSG00000006652	-0.622599	2.57e-14
SCARB2	ENSG00000138760	-0.799375	2.68e-14
DESI2	ENSG00000121644	-0.599854	2.7e-14
DGKG	ENSG00000058866	-1.20345	3.1e-14
SRM	ENSG00000116649	-0.668123	3.47e-14
NAA25	ENSG00000111300	-0.542889	3.49e-14
PSD2	ENSG00000146005	1.59739	3.66e-14
MAK16	ENSG00000198042	-0.606441	3.85e-14
TRIR	ENSG00000123144	-0.677645	4e-14
LINC01749	ENSG00000272259	2.02329	4.19e-14
PDAP1	ENSG00000106244	0.466679	4.21e-14
LST1	ENSG00000223465	1.63097	4.39e-14
CREBRF	ENSG00000164463	1.18199	4.55e-14
RCSD1	ENSG00000198771	-0.611328	4.65e-14
METTL7A	ENSG00000185432	0.799095	4.84e-14
PLIN3	ENSG00000105355	0.474119	5.12e-14
RIN3	ENSG00000100599	-0.715195	5.13e-14
CHST11	ENSG00000171310	-0.544894	5.61e-14
RNF19A	ENSG00000034677	0.895993	5.81e-14
OGN	ENSG00000106809	1.00932	6.01e-14
CLUH	ENSG00000132361	-0.8416	6.74e-14
STIP1	ENSG00000168439	-0.460137	8.2e-14
ATG101	ENSG00000123395	0.675892	8.34e-14
ACSL4	ENSG00000068366	0.582498	8.8e-14
GABPB2	ENSG00000143458	0.797914	9.25e-14
EIF2AK2	ENSG00000055332	-0.586585	1.07e-13
CCNYL1	ENSG00000163249	0.940956	1.08e-13
COX7CP1	ENSG00000235957	1.58056	1.1e-13
GNPTAB	ENSG00000111670	0.601072	1.13e-13
DUS3L	ENSG00000141994	-0.470855	1.15e-13
GOT2	ENSG00000125166	-0.478616	1.36e-13
LINC01260	ENSG00000283440	0.826662	1.37e-13
ARRDC3	ENSG00000113369	1.12188	1.38e-13
B4GAT1	ENSG00000174684	-0.685896	1.44e-13
ANKRD27	ENSG00000105186	-0.627898	1.51e-13
CD300A	ENSG00000167851	0.454559	1.59e-13
SBK1	ENSG00000188322	0.726484	1.68e-13
CMTM3	ENSG00000140931	0.673473	1.72e-13
UCP2	ENSG00000175567	0.5097	1.75e-13
OSBPL8	ENSG00000091039	0.607873	2.05e-13
NPM1P27	ENSG00000249353	-0.587435	2.12e-13
CASK	ENSG00000147044	0.664368	2.34e-13
TUBA1A	ENSG00000167552	0.406829	2.52e-13
PAN3	ENSG00000152520	0.528816	2.6e-13
COPG1	ENSG00000181789	-0.530792	2.63e-13
CAMKK2	ENSG00000110931	-0.504395	2.65e-13
GUK1	ENSG00000143774	-0.570437	2.7e-13
PTK2B	ENSG00000120899	0.638329	3.15e-13
BAIAP2	ENSG00000175866	0.548132	3.2e-13
SNX30	ENSG00000148158	-1.23468	3.69e-13
BCAT2	ENSG00000105552	-0.49074	3.79e-13
DHX34	ENSG00000134815	-0.686813	3.83e-13
LINC02273	ENSG00000245954	1.26688	3.85e-13
MEX3B	ENSG00000183496	0.637409	3.95e-13
TRIOBP	ENSG00000100106	0.553237	3.97e-13
UST	ENSG00000111962	-1.5519	4.36e-13
ATP13A3	ENSG00000133657	0.471082	4.64e-13
KCTD12	ENSG00000178695	0.813491	5.36e-13
XRCC3	ENSG00000126215	-0.552326	5.72e-13
MAL	ENSG00000172005	-0.630544	6.16e-13
PIM3	ENSG00000198355	-0.484706	6.69e-13
RYBP	ENSG00000163602	-0.655763	6.95e-13
LMNB1	ENSG00000113368	0.404815	7.09e-13
STK35	ENSG00000125834	0.624948	7.14e-13
HDAC1	ENSG00000116478	-0.51436	7.27e-13
CRYL1	ENSG00000165475	0.665216	7.65e-13
VAMP3	ENSG00000049245	-0.868377	7.88e-13
YPEL5	ENSG00000119801	0.905377	7.93e-13
FAM111A	ENSG00000166801	0.604549	8.43e-13
PANX1	ENSG00000110218	0.671031	9.07e-13
HMGCS1	ENSG00000112972	0.432445	9.13e-13
LCP2	ENSG00000043462	0.634413	9.84e-13
DHX33	ENSG00000005100	-0.611455	1.02e-12
CREB3L4	ENSG00000143578	0.736252	1.36e-12
TUBB4A	ENSG00000104833	-0.808602	1.36e-12
GM2A	ENSG00000196743	0.625365	1.37e-12
MPHOSPH9	ENSG00000051825	0.443284	1.45e-12
SLC7A6	ENSG00000103064	-0.750475	1.45e-12
FSD1	ENSG00000105255	-0.646474	1.46e-12
WDR3	ENSG00000065183	-0.508401	1.52e-12
POMT1	ENSG00000130714	0.689263	1.54e-12
TOP1MT	ENSG00000184428	-0.614534	1.61e-12
CCDC90B	ENSG00000137500	0.794823	1.7e-12
LRRC8D	ENSG00000171492	-0.693054	1.72e-12
PHF6	ENSG00000156531	0.636827	1.84e-12
FAM107B	ENSG00000065809	0.781146	2.1e-12
SNX17	ENSG00000115234	-0.548994	2.13e-12
FYB1	ENSG00000082074	-0.469736	2.37e-12
COQ9	ENSG00000088682	-0.623261	2.43e-12
CDKN1B	ENSG00000111276	0.606054	2.44e-12
VPS37B	ENSG00000139722	-0.485409	2.72e-12
RASGRP1	ENSG00000172575	-0.996147	2.74e-12
ZNF687	ENSG00000143373	0.599766	2.95e-12
PSMB5	ENSG00000100804	-0.665523	3.13e-12
ASCC1	ENSG00000138303	0.551933	3.5e-12
FCMR	ENSG00000162894	0.762134	3.77e-12
PPP2R1B	ENSG00000137713	-0.486943	3.86e-12
WT1	ENSG00000184937	-1.95671	4.02e-12
TNIK	ENSG00000154310	0.767816	4.11e-12
POLR3D	ENSG00000168495	-0.507424	4.3e-12
BMS1	ENSG00000165733	-0.470164	4.45e-12
MYO7B	ENSG00000169994	0.608662	4.5e-12
WDR46	ENSG00000227057	-0.488977	4.63e-12
MRPS34	ENSG00000074071	-0.564602	4.97e-12
ZBTB18	ENSG00000179456	0.532926	4.96e-12
ZNF146	ENSG00000167635	-0.628103	4.99e-12
CORO2A	ENSG00000106789	-1.0656	5.32e-12
LPIN1	ENSG00000134324	-0.721539	5.4e-12
PRKACB	ENSG00000142875	0.580017	5.51e-12
GSR	ENSG00000104687	-0.454705	5.52e-12
TACC2	ENSG00000138162	1.24171	5.63e-12
EIF4E2	ENSG00000135930	0.590907	5.76e-12
TSPOAP1	ENSG00000005379	1.06853	5.96e-12
TNFRSF10A	ENSG00000104689	-1.11231	6.32e-12
CHD3	ENSG00000170004	-0.764942	6.99e-12
LCLAT1	ENSG00000172954	-0.815636	7.01e-12
ALG2	ENSG00000119523	-0.702907	7.04e-12
CD5	ENSG00000110448	0.561589	7.17e-12
RRP1	ENSG00000160214	-0.481887	7.16e-12
EXOC4	ENSG00000131558	-0.448469	7.34e-12
GRK3	ENSG00000100077	0.614875	7.51e-12
GCC2	ENSG00000135968	0.646518	8.02e-12
ID1	ENSG00000125968	-0.628417	8.39e-12
SRP68	ENSG00000167881	-0.446359	8.42e-12
GRB10	ENSG00000106070	-0.929079	8.47e-12
LINC00649	ENSG00000237945	0.828292	8.65e-12
BDH1	ENSG00000161267	-0.589532	8.73e-12
FOXC1	ENSG00000054598	-1.91097	8.86e-12
TOMM40	ENSG00000130204	-0.438765	9.19e-12
TSHR	ENSG00000165409	-1.69196	9.83e-12
SCYL3	ENSG00000000457	0.925518	1.04e-11
LNPEP	ENSG00000113441	0.597807	1.1e-11
AFF2	ENSG00000155966	-1.64314	1.15e-11
FGFBP3	ENSG00000174721	0.728989	1.17e-11
TRMT61A	ENSG00000166166	-0.531465	1.25e-11
ALG3	ENSG00000214160	-0.499134	1.25e-11
HS3ST3B1	ENSG00000125430	0.773423	1.33e-11
RRP7A	ENSG00000189306	-0.43377	1.61e-11
FKBP11	ENSG00000134285	-0.808142	1.62e-11
PKP4	ENSG00000144283	-0.574704	1.65e-11
FAM199X	ENSG00000123575	0.629973	1.71e-11
NOB1	ENSG00000141101	-0.460233	1.77e-11
PABPC4	ENSG00000090621	-0.457425	1.87e-11
RHBDD3	ENSG00000100263	-0.567759	1.89e-11
CASTOR3	ENSG00000239521	0.719229	1.93e-11
FAH	ENSG00000103876	-0.648912	2.04e-11
MAN2A1	ENSG00000112893	0.584374	2.05e-11
DNAJA3	ENSG00000103423	-0.41703	2.26e-11
FAM118A	ENSG00000100376	-0.748434	2.32e-11
ATG13	ENSG00000175224	-0.424132	2.41e-11
SLC46A3	ENSG00000139508	0.67658	2.51e-11
PTTG1IP	ENSG00000183255	-0.453339	2.77e-11
SESTD1	ENSG00000187231	0.50192	2.84e-11
GFI1	ENSG00000162676	0.40993	2.89e-11
ZDHHC14	ENSG00000175048	-1.15825	3.02e-11
PGK1	ENSG00000102144	-0.450052	3.1e-11
CFLAR	ENSG00000003402	0.55637	3.11e-11
TASP1	ENSG00000089123	0.576798	3.2e-11
TNKS2	ENSG00000107854	0.416151	3.22e-11
TINF2	ENSG00000092330	0.450263	3.31e-11
RFXAP	ENSG00000133111	0.757571	3.33e-11
KLC2	ENSG00000174996	-0.4759	3.36e-11
STT3B	ENSG00000163527	0.482001	3.44e-11
NAB2	ENSG00000166886	0.583823	3.49e-11
GNE	ENSG00000159921	-0.497972	3.69e-11
WDR74	ENSG00000133316	-0.522726	3.71e-11
IQSEC1	ENSG00000144711	0.773216	3.73e-11
SELPLG	ENSG00000110876	-0.594842	4.02e-11
TRAPPC2	ENSG00000196459	0.735106	4.12e-11
MCPH1	ENSG00000285262	-0.604806	4.14e-11
KIF20B	ENSG00000138182	0.496981	4.21e-11
FADS1	ENSG00000149485	0.467184	4.26e-11
TBC1D24	ENSG00000162065	-0.79301	4.3e-11
ZNF518A	ENSG00000177853	0.489963	4.41e-11
MRPL4	ENSG00000105364	-0.470756	4.48e-11
PSMD11	ENSG00000108671	-0.518224	4.47e-11
PTPRK	ENSG00000152894	-0.540371	4.58e-11
TUFM	ENSG00000178952	-0.473576	4.68e-11
PRRT4	ENSG00000224940	-0.889168	4.71e-11
PPIF	ENSG00000108179	-0.490798	5.06e-11
CRMP1	ENSG00000072832	-2.15868	5.09e-11
MAPRE2	ENSG00000166974	-0.469013	5.12e-11
CALU	ENSG00000128595	-0.499044	5.22e-11
ARHGAP4	ENSG00000089820	0.626547	5.29e-11
GDI1	ENSG00000203879	-0.412367	5.36e-11
NTPCR	ENSG00000135778	-0.608244	5.47e-11
TLE3	ENSG00000140332	0.686451	5.71e-11
PNP	ENSG00000198805	-0.529938	5.79e-11
UBQLN4	ENSG00000160803	-0.418654	5.83e-11
RPN1	ENSG00000163902	-0.429325	5.94e-11
RHOBTB3	ENSG00000164292	-0.677625	6.1e-11
PLEKHG1	ENSG00000120278	-0.56308	6.64e-11
MYBBP1A	ENSG00000132382	-0.648299	6.78e-11
TMBIM6	ENSG00000139644	0.464394	7.73e-11
RRP9	ENSG00000114767	-0.485436	7.81e-11
CORO1B	ENSG00000172725	0.421432	7.98e-11
NXT2	ENSG00000101888	0.792947	8.59e-11
PHF19	ENSG00000119403	0.443452	8.73e-11
GALNT2	ENSG00000143641	-0.465926	8.75e-11
LIMA1	ENSG00000050405	0.710424	9.22e-11
AFF1	ENSG00000172493	-0.733048	9.66e-11
PLEKHM1	ENSG00000276358	-0.597782	9.68e-11
PARVG	ENSG00000138964	0.425275	9.8e-11
STAT5A	ENSG00000126561	-1.01298	9.97e-11
SLC1A5	ENSG00000105281	-0.586559	1.05e-10
SOX5	ENSG00000134532	-6.93901	1.06e-10
C20orf27	ENSG00000101220	-0.578382	1.11e-10
RRAGD	ENSG00000025039	0.572588	1.15e-10
HBEGF	ENSG00000113070	0.638327	1.2e-10
ZMYND19	ENSG00000165724	-0.607481	1.2e-10
ERBIN	ENSG00000112851	0.463776	1.39e-10
YDJC	ENSG00000161179	-0.407382	1.42e-10
ASCC2	ENSG00000100325	-0.407412	1.44e-10
BTBD1	ENSG00000064726	-0.522272	1.48e-10
CBX1	ENSG00000108468	0.531474	1.53e-10
CHFR	ENSG00000072609	0.514006	1.55e-10
KCNG3	ENSG00000171126	-1.68369	1.57e-10
CKAP4	ENSG00000136026	-0.681942	1.59e-10
RNF169	ENSG00000166439	0.560087	1.63e-10
MAP3K11	ENSG00000173327	-0.458878	1.65e-10
REPIN1	ENSG00000214022	-0.396669	2.06e-10
VDAC1P2	ENSG00000213856	-1.19184	2.12e-10
NME4	ENSG00000103202	-0.46608	2.23e-10
CASP8	ENSG00000064012	0.488711	2.25e-10
NABP2	ENSG00000139579	-0.495101	2.26e-10
SLCO3A1	ENSG00000176463	-0.41441	2.37e-10
LRFN4	ENSG00000173621	-0.442515	2.37e-10
RIPK1	ENSG00000137275	0.520083	2.38e-10
SLC5A3	ENSG00000198743	0.760023	2.5e-10
NCDN	ENSG00000020129	-0.60641	2.61e-10
ATXN1L	ENSG00000224470	0.53508	2.68e-10
MAPKAPK5	ENSG00000089022	0.494719	2.7e-10
TMC8	ENSG00000167895	0.539148	2.71e-10
CCND3	ENSG00000112576	0.381121	2.73e-10
CCNE2	ENSG00000175305	0.552604	2.82e-10
STAU1	ENSG00000124214	-0.424511	2.85e-10
GXYLT2	ENSG00000172986	-0.575071	2.97e-10
KMT5A	ENSG00000183955	-0.382918	2.97e-10
SLC9B2	ENSG00000164038	-0.574137	2.99e-10
ADM	ENSG00000148926	2.14761	3.05e-10
DGKA	ENSG00000065357	0.462294	3.14e-10
EFR3A	ENSG00000132294	0.62718	3.2e-10
PIK3AP1	ENSG00000155629	-2.12124	3.31e-10
AHCY	ENSG00000101444	-0.403256	3.37e-10
MCUR1	ENSG00000050393	-0.594673	3.38e-10
ILF3-DT	ENSG00000267100	0.505519	3.47e-10
IDE	ENSG00000119912	-0.454489	3.73e-10
TMEM30A	ENSG00000112697	0.411396	3.82e-10
HPS1	ENSG00000107521	0.525309	3.86e-10
WDR43	ENSG00000163811	-0.453627	3.95e-10
JPH1	ENSG00000104369	-0.681642	4.21e-10
SIGMAR1	ENSG00000147955	-0.420723	4.21e-10
SMCO4	ENSG00000166002	-0.700641	4.29e-10
RSL24D1	ENSG00000137876	0.833389	4.37e-10
B3GALT6	ENSG00000176022	-0.408262	4.49e-10
CHD7	ENSG00000171316	-0.828115	4.56e-10
TLE4	ENSG00000106829	-0.524635	4.74e-10
SCAMP3	ENSG00000263290	-0.483455	4.78e-10
SCFD1	ENSG00000092108	0.667683	4.8e-10
NBPF1	ENSG00000219481	-0.62502	4.92e-10
RNF38	ENSG00000137075	0.478907	5.03e-10
IFNGR2	ENSG00000159128	-0.701277	5.08e-10
SUN2	ENSG00000100242	0.545843	5.11e-10
EMP3	ENSG00000142227	0.577846	5.16e-10
KLHL21	ENSG00000162413	-0.453277	5.64e-10
PHB	ENSG00000167085	-0.576119	6.01e-10
FNIP1	ENSG00000217128	0.574537	6.04e-10
SP3	ENSG00000172845	0.460255	6.31e-10
MRPS2	ENSG00000122140	-0.499685	6.43e-10
GNPDA1	ENSG00000113552	-0.554943	6.82e-10
COMT	ENSG00000093010	-0.379294	6.84e-10
BTBD7	ENSG00000277222	0.687378	7.11e-10
ESRRA	ENSG00000173153	-0.463652	7.15e-10
CD72	ENSG00000137101	1.05201	7.57e-10
PITX1	ENSG00000069011	0.588334	7.89e-10
MCTP1	ENSG00000175471	0.901715	8.22e-10
CD7	ENSG00000173762	0.428227	8.9e-10
THEMIS	ENSG00000275122	0.498211	9.25e-10
PTPRCAP	ENSG00000213402	0.439574	9.71e-10
ULBP2	ENSG00000131015	-0.933933	9.71e-10
BTBD2	ENSG00000133243	-0.392616	9.79e-10
RAB15	ENSG00000139998	0.68152	1e-09
HSPA8	ENSG00000109971	-0.467194	1.02e-09
PTEN	ENSG00000171862	0.491237	1.03e-09
RAP1GDS1	ENSG00000138698	-0.519886	1.08e-09
TCF7	ENSG00000081059	-0.372654	1.12e-09
FAM83F	ENSG00000133477	-0.556849	1.13e-09
SLC41A3	ENSG00000114544	0.412306	1.17e-09
LZTFL1	ENSG00000163818	0.455249	1.18e-09
FBXO32	ENSG00000156804	0.842274	1.21e-09
B4GALT1	ENSG00000086062	0.562673	1.22e-09
MTRNR2L12	ENSG00000269028	-0.736413	1.29e-09
MAPK1	ENSG00000100030	0.354914	1.33e-09
PDP1	ENSG00000164951	0.621903	1.37e-09
FTL	ENSG00000087086	-0.498687	1.39e-09
TTC7B	ENSG00000165914	-0.882015	1.42e-09
SLCO4A1	ENSG00000101187	-0.733857	1.52e-09
PPP1R14C	ENSG00000198729	-1.09925	1.53e-09
GPR161	ENSG00000143147	-0.877404	1.58e-09
EBPL	ENSG00000123179	-0.713656	1.63e-09
BRSK1	ENSG00000160469	-0.698129	1.64e-09
CD84	ENSG00000066294	-1.09933	1.69e-09
PLOD3	ENSG00000106397	-0.787513	1.75e-09
TMEM201	ENSG00000188807	-0.587304	1.82e-09
JAML	ENSG00000160593	-0.956366	1.82e-09
MCRIP2	ENSG00000172366	-0.597183	1.83e-09
HES1	ENSG00000114315	0.491967	1.88e-09
NOMO1	ENSG00000103512	-0.460863	1.94e-09
PLAU	ENSG00000122861	-1.15624	1.94e-09
PPP5C	ENSG00000011485	-0.395564	2e-09
ZIC2	ENSG00000043355	0.555987	2.05e-09
ZYX	ENSG00000159840	0.629307	2.07e-09
ST3GAL1	ENSG00000008513	1.01057	2.09e-09
PRMT2	ENSG00000160310	-0.493024	2.11e-09
IRF2BP1	ENSG00000170604	-0.401396	2.14e-09
RIT1	ENSG00000143622	0.525291	2.17e-09
GTPBP3	ENSG00000130299	-0.426852	2.21e-09
ZNF672	ENSG00000171161	0.418689	2.31e-09
SFXN4	ENSG00000183605	-0.570768	2.44e-09
LINC01226	ENSG00000284543	-1.32048	2.5e-09
SERINC3	ENSG00000132824	0.377714	2.5e-09
GCSAM	ENSG00000284925	0.526048	2.54e-09
FOXP4	ENSG00000137166	-0.608774	2.67e-09
JUND	ENSG00000130522	0.530512	2.68e-09
ENO2	ENSG00000111674	-0.354408	2.69e-09
FBXL19	ENSG00000099364	-0.493138	2.69e-09
GPSM2	ENSG00000121957	0.653966	2.71e-09
SLC25A19	ENSG00000125454	-0.46361	2.87e-09
MTA1	ENSG00000182979	-0.421811	2.89e-09
PDE8A	ENSG00000073417	-0.812845	2.89e-09
MRPS5	ENSG00000144029	-0.462378	2.93e-09
DLX2	ENSG00000115844	-1.484	2.95e-09
MSMO1	ENSG00000052802	0.638006	2.98e-09
SLFN11	ENSG00000172716	-0.524639	3.01e-09
GID4	ENSG00000141034	-0.473658	3.15e-09
PLA2G15	ENSG00000103066	-0.634084	3.32e-09
PHKA1	ENSG00000067177	-0.509027	3.41e-09
FANCE	ENSG00000112039	-0.631478	3.46e-09
HIRIP3	ENSG00000149929	0.474831	3.56e-09
PLCL1	ENSG00000115896	-0.490365	3.76e-09
KIF18A	ENSG00000121621	0.51752	3.78e-09
SHISA9	ENSG00000237515	0.363784	3.78e-09
DNAJC10	ENSG00000077232	0.548906	3.84e-09
NUP43	ENSG00000120253	-0.434743	3.85e-09
PAICS	ENSG00000128050	-0.506902	3.84e-09
PGM2L1	ENSG00000165434	0.759701	3.85e-09
TCF3	ENSG00000071564	-0.364179	3.84e-09
PUDP	ENSG00000130021	0.50864	4e-09
NSF	ENSG00000276262	-0.443399	4.01e-09
CLK1	ENSG00000013441	0.537772	4.31e-09
SH2D2A	ENSG00000027869	0.563497	4.42e-09
FLOT1	ENSG00000223654	-0.429366	4.46e-09
NAT9	ENSG00000109065	-0.480341	4.46e-09
TRAF3	ENSG00000131323	-0.443101	4.56e-09
CEP19	ENSG00000174007	0.779094	4.57e-09
NRN1	ENSG00000124785	-0.451093	4.62e-09
C1QBP	ENSG00000108561	-0.543009	4.68e-09
EARS2	ENSG00000103356	-0.451661	4.77e-09
POMGNT1	ENSG00000085998	-0.45955	4.79e-09
WDR83OS	ENSG00000105583	-0.493564	4.82e-09
AIMP2	ENSG00000106305	-0.514254	4.83e-09
NIPBL-DT	ENSG00000285967	0.488472	4.98e-09
NREP	ENSG00000134986	0.494197	5.18e-09
RAB5B	ENSG00000111540	0.421027	5.31e-09
MICAL2	ENSG00000133816	0.810982	5.36e-09
DDX51	ENSG00000185163	-0.490454	5.7e-09
ISM1	ENSG00000101230	0.995797	5.71e-09
ANAPC16	ENSG00000166295	0.539934	5.72e-09
PIH1D1	ENSG00000104872	-0.433597	5.77e-09
RAG2	ENSG00000175097	0.379962	6.2e-09
MYO1G	ENSG00000136286	0.595169	6.21e-09
KLLN	ENSG00000227268	0.682969	6.23e-09
SLC38A5	ENSG00000017483	-0.47164	6.24e-09
CERS2	ENSG00000143418	-0.356829	6.42e-09
CCSAP	ENSG00000154429	-0.470871	6.45e-09
WRNIP1	ENSG00000124535	-0.404135	6.49e-09
CRY1	ENSG00000008405	0.407479	6.53e-09
TGFBRAP1	ENSG00000135966	-0.47584	6.56e-09
DIPK1A	ENSG00000154511	-0.817914	6.94e-09
RICTOR	ENSG00000164327	0.638579	6.95e-09
N4BP2	ENSG00000078177	0.525638	7.14e-09
CMC2	ENSG00000103121	-0.695504	7.29e-09
GPANK1	ENSG00000206408	0.374549	7.34e-09
NUDT3	ENSG00000272325	-0.370266	7.43e-09
SLC52A2	ENSG00000185803	-0.443826	7.65e-09
CDC42EP3	ENSG00000163171	-0.845223	7.66e-09
HDHD5	ENSG00000069998	-0.412951	7.77e-09
RAD23A	ENSG00000179262	-0.430558	8.05e-09
GRWD1	ENSG00000105447	-0.385121	8.12e-09
LSM14B	ENSG00000149657	0.393582	8.24e-09
RBM28	ENSG00000106344	-0.376118	8.25e-09
ARL5B	ENSG00000165997	0.547719	8.26e-09
KLF16	ENSG00000129911	-0.570486	8.35e-09
GRAMD1A	ENSG00000089351	-0.412164	8.51e-09
CCM2	ENSG00000136280	0.460262	8.54e-09
RAVER1	ENSG00000161847	-0.466134	8.61e-09
TIFA	ENSG00000145365	0.697644	8.84e-09
RCOR2	ENSG00000167771	0.917904	8.89e-09
NFKBIB	ENSG00000282905	-0.480462	9.04e-09
RALGDS	ENSG00000160271	-0.506416	9.1e-09
YPEL4	ENSG00000166793	1.18527	9.31e-09
B4GALT6	ENSG00000118276	0.542285	9.49e-09
KLF6	ENSG00000067082	0.537164	9.55e-09
SPR	ENSG00000116096	-0.935352	9.58e-09
MSTO1	ENSG00000125459	-0.473729	1.02e-08
BCHE	ENSG00000114200	0.543998	1.02e-08
RRN3P1	ENSG00000248124	-1.03618	1.03e-08
LHPP	ENSG00000107902	0.595938	1.04e-08
UBAP2L	ENSG00000143569	-0.418974	1.06e-08
CHCHD10	ENSG00000250479	-0.563705	1.07e-08
ACADS	ENSG00000122971	0.756807	1.1e-08
PAIP2B	ENSG00000124374	0.590798	1.11e-08
SLC16A1	ENSG00000281917	-0.387861	1.12e-08
TSR1	ENSG00000167721	-0.357863	1.19e-08
DNPEP	ENSG00000123992	-0.478945	1.2e-08
TLE1	ENSG00000196781	-0.6829	1.21e-08
ZNF367	ENSG00000165244	0.454784	1.21e-08
ITGAL	ENSG00000005844	0.765801	1.22e-08
SLC12A7	ENSG00000276482	0.733226	1.25e-08
DOHH	ENSG00000129932	-0.435071	1.25e-08
TBC1D10C	ENSG00000175463	0.522587	1.25e-08
SMC2	ENSG00000136824	0.401449	1.26e-08
RHOH	ENSG00000168421	-0.446793	1.31e-08
ITPK1	ENSG00000100605	-0.437628	1.33e-08
RAB3A	ENSG00000105649	-0.963948	1.33e-08
ZFYVE21	ENSG00000100711	-0.531758	1.37e-08
CNPY3	ENSG00000137161	0.398997	1.39e-08
NPRL3	ENSG00000103148	-0.474521	1.39e-08
PNRC1	ENSG00000146278	0.765663	1.41e-08
MEA1	ENSG00000124733	-0.519835	1.44e-08
NCL	ENSG00000115053	-0.371126	1.48e-08
LASP1	ENSG00000002834	0.342788	1.56e-08
INTS14	ENSG00000138614	0.43954	1.59e-08
ZNF468	ENSG00000204604	-0.499332	1.65e-08
NIPSNAP1	ENSG00000184117	-0.338828	1.68e-08
CARS2	ENSG00000134905	-0.440585	1.74e-08
SESN2	ENSG00000130766	0.738674	1.79e-08
NME1	ENSG00000239672	-0.572371	1.8e-08
ARMC6	ENSG00000105676	-0.339218	1.8e-08
LINC02210	ENSG00000204650	-0.527238	1.81e-08
GATD3B	ENSG00000280071	-0.457152	1.83e-08
SLC25A15	ENSG00000102743	-0.457016	1.85e-08
LRRC28	ENSG00000168904	0.451329	1.94e-08
CD69	ENSG00000110848	1.14687	1.97e-08
ACO2	ENSG00000100412	-0.397295	1.98e-08
CDH24	ENSG00000139880	0.636417	1.99e-08
PPME1	ENSG00000214517	-0.424887	2.02e-08
RIPOR1	ENSG00000039523	-0.492305	2.14e-08
YWHAQ	ENSG00000134308	-0.542977	2.14e-08
E2F8	ENSG00000129173	0.585929	2.19e-08
SNHG4	ENSG00000281398	-0.696062	2.22e-08
BCS1L	ENSG00000074582	-0.568408	2.28e-08
AQR	ENSG00000021776	0.418088	2.36e-08
VEGFA	ENSG00000112715	0.535032	2.45e-08
SLC25A46	ENSG00000164209	0.490276	2.46e-08
DDN	ENSG00000181418	-0.788719	2.52e-08
PIK3R3	ENSG00000117461	0.406626	2.54e-08
WNK1	ENSG00000060237	-0.674103	2.54e-08
AKAP8	ENSG00000105127	-0.372315	2.57e-08
MSRB3	ENSG00000174099	-0.532656	2.59e-08
PALD1	ENSG00000107719	0.553461	2.62e-08
PDCD1	ENSG00000188389	0.601713	2.62e-08
KCNJ14	ENSG00000182324	-0.996075	2.64e-08
DMAC1	ENSG00000137038	0.424048	2.69e-08
CD320	ENSG00000167775	-0.414416	2.73e-08
ARHGEF3	ENSG00000163947	0.652762	2.79e-08
FBLN5	ENSG00000140092	1.25968	2.8e-08
P2RX5	ENSG00000083454	-0.550584	2.8e-08
ZNF608	ENSG00000168916	1.62103	2.81e-08
AHSA1	ENSG00000100591	-0.467947	2.84e-08
ACY1	ENSG00000243989	-0.682894	2.87e-08
SUFU	ENSG00000107882	-0.56038	2.89e-08
TRAF3IP2	ENSG00000056972	-2.00074	3e-08
ZNF467	ENSG00000181444	0.578828	3.07e-08
C12orf65	ENSG00000130921	0.540387	3.11e-08
AKT1S1	ENSG00000204673	-0.46921	3.32e-08
DMXL1	ENSG00000172869	0.520699	3.45e-08
CELF1	ENSG00000149187	-0.354553	3.46e-08
TRBV9	ENSG00000282204	0.319571	3.46e-08
SNRPN	ENSG00000128739	0.473491	3.58e-08
USP10	ENSG00000103194	-0.335335	3.6e-08
TUBA1C	ENSG00000167553	-0.402565	3.67e-08
KIFC1	ENSG00000233450	0.402545	3.69e-08
PCBD1	ENSG00000166228	-1.44515	3.71e-08
TRARG1	ENSG00000280938	0.862274	3.75e-08
SENP2	ENSG00000163904	0.470076	3.76e-08
EIF5A	ENSG00000288145	-0.44969	3.89e-08
ADGRA2	ENSG00000020181	-0.71847	4.01e-08
SERTAD2	ENSG00000179833	0.511052	4.07e-08
EYA3	ENSG00000158161	-0.430751	4.09e-08
NDRG1	ENSG00000104419	-0.492805	4.17e-08
FKBP5	ENSG00000096060	0.387998	4.22e-08
PCMTD1	ENSG00000168300	0.628971	4.21e-08
IGBP1	ENSG00000089289	0.433401	4.23e-08
MARS2	ENSG00000247626	-0.455263	4.29e-08
IL2RG	ENSG00000147168	0.339358	4.3e-08
C2orf69	ENSG00000178074	0.544992	4.32e-08
PTPRE	ENSG00000132334	0.579877	4.49e-08
RAB11FIP5	ENSG00000135631	-0.977843	4.54e-08
IGSF8	ENSG00000162729	-0.481073	4.64e-08
ST20-MTHFS	ENSG00000259332	-1.0393	4.69e-08
ZNF771	ENSG00000179965	-0.640393	5.01e-08
TBC1D10B	ENSG00000169221	-0.379874	5.1e-08
TOB1	ENSG00000141232	0.592908	5.11e-08
PLEKHO1	ENSG00000023902	0.44514	5.12e-08
UAP1L1	ENSG00000197355	-0.74384	5.18e-08
ISOC2	ENSG00000063241	-0.531745	5.21e-08
PCMTD2	ENSG00000203880	0.465986	5.36e-08
HERPUD1	ENSG00000051108	0.659372	5.53e-08
CEP135	ENSG00000174799	0.499416	5.59e-08
ACSS1	ENSG00000154930	-0.392471	5.61e-08
PAM16	ENSG00000217930	-0.57191	5.79e-08
MFNG	ENSG00000100060	-0.461462	5.95e-08
DENND1A	ENSG00000119522	-0.582171	5.99e-08
SOD1	ENSG00000142168	-0.559307	5.99e-08
COPS7A	ENSG00000111652	0.561244	6.08e-08
FAM171A2	ENSG00000161682	0.501359	6.1e-08
MXD4	ENSG00000123933	0.375929	6.15e-08
RRP12	ENSG00000052749	-0.63123	6.22e-08
RAPH1	ENSG00000173166	-1.08954	6.36e-08
DUSP22	ENSG00000112679	0.58503	6.39e-08
PLCH2	ENSG00000149527	1.17206	6.51e-08
C15orf39	ENSG00000167173	-0.411312	6.55e-08
PSME2	ENSG00000284889	-0.432716	6.65e-08
AP3S2	ENSG00000157823	-0.515606	6.76e-08
LINC01560	ENSG00000196741	1.06252	6.89e-08
RABL2B	ENSG00000079974	0.468931	7.14e-08
ARF1	ENSG00000143761	-0.348389	7.27e-08
KIF15	ENSG00000280610	0.393416	7.4e-08
OGFRP1	ENSG00000182057	-0.735185	7.4e-08
VPS26B	ENSG00000151502	-0.316342	7.42e-08
CBX6	ENSG00000183741	-0.375534	7.49e-08
AQP3	ENSG00000165272	0.316396	7.54e-08
PTMS	ENSG00000159335	0.412868	7.59e-08
INAFM2	ENSG00000259330	0.571676	7.61e-08
MLLT6	ENSG00000275023	0.466118	7.96e-08
LSS	ENSG00000281289	0.524358	8.06e-08
MTX3	ENSG00000177034	-0.516364	8.16e-08
ITPR2	ENSG00000123104	-0.685384	8.19e-08
PELO	ENSG00000152684	-0.451565	8.21e-08
COMTD1	ENSG00000165644	-0.56505	8.23e-08
NOTCH3	ENSG00000074181	-0.733515	8.41e-08
IFI6	ENSG00000126709	0.622389	8.51e-08
CHCHD3	ENSG00000106554	-0.376455	8.55e-08
KLHL15	ENSG00000174010	0.461244	8.64e-08
UBAC1	ENSG00000130560	-0.438169	9.57e-08
HM13	ENSG00000101294	-0.35564	9.64e-08
ING4	ENSG00000111653	0.461198	9.76e-08
USP33	ENSG00000077254	0.478713	1e-07
CMTR2	ENSG00000180917	0.464331	1.02e-07
SOX4	ENSG00000124766	0.34382	1.1e-07
AGA	ENSG00000038002	0.698424	1.1e-07
RFX5	ENSG00000143390	0.338595	1.16e-07
REST	ENSG00000084093	0.428041	1.2e-07
SPRED2	ENSG00000198369	0.397286	1.2e-07
USP18	ENSG00000184979	-0.886443	1.22e-07
ZNF148	ENSG00000163848	0.405542	1.23e-07
IL4	ENSG00000113520	-0.960172	1.24e-07
TICAM1	ENSG00000127666	-0.58611	1.27e-07
LIMD2	ENSG00000136490	0.384394	1.28e-07
EIF4G1	ENSG00000114867	-0.525684	1.3e-07
LINC02361	ENSG00000288291	1.15112	1.33e-07
GPR180	ENSG00000152749	0.576236	1.34e-07
ZNF395	ENSG00000186918	-0.45192	1.35e-07
LDLR	ENSG00000130164	0.516796	1.37e-07
SLIT1	ENSG00000187122	-0.620831	1.38e-07
DGAT2	ENSG00000062282	-0.565026	1.42e-07
SNHG7	ENSG00000233016	-0.503412	1.44e-07
ADGRG1	ENSG00000205336	1.15301	1.46e-07
GAS2L1	ENSG00000185340	-1.11523	1.48e-07
SEC63	ENSG00000025796	-0.446527	1.52e-07
GDAP1	ENSG00000104381	-0.699415	1.53e-07
GJC1	ENSG00000182963	-0.52031	1.54e-07
CD96	ENSG00000153283	1.2618	1.56e-07
SUPV3L1	ENSG00000156502	-0.408703	1.59e-07
RABEPK	ENSG00000136933	-0.603288	1.64e-07
DYRK2	ENSG00000127334	0.394692	1.7e-07
D2HGDH	ENSG00000180902	-0.609752	1.71e-07
TMED8	ENSG00000100580	0.37465	1.72e-07
SLC9A3R1	ENSG00000109062	0.298567	1.77e-07
ZNF23	ENSG00000167377	-0.681115	1.78e-07
WDR5B	ENSG00000196981	0.815146	1.81e-07
SRPK2	ENSG00000135250	-0.340321	1.83e-07
MED22	ENSG00000281022	-0.42375	1.85e-07
CD151	ENSG00000177697	-0.405614	1.87e-07
SLC25A32	ENSG00000164933	-0.542718	1.92e-07
ZNF738	ENSG00000172687	0.571604	1.95e-07
ILF3	ENSG00000129351	-0.480974	1.96e-07
CCR8	ENSG00000179934	-6.87091	2.02e-07
UTP4	ENSG00000262788	-0.369879	2.08e-07
GADD45B	ENSG00000099860	0.934151	2.09e-07
FHL1	ENSG00000022267	-0.640567	2.13e-07
HSPA9	ENSG00000113013	-0.340161	2.2e-07
TOE1	ENSG00000132773	-0.40318	2.23e-07
SOCS3	ENSG00000184557	0.814448	2.25e-07
DNAJB14	ENSG00000164031	0.487728	2.26e-07
THAP4	ENSG00000176946	-0.385715	2.33e-07
SBF2-AS1	ENSG00000246273	0.591134	2.35e-07
KIF13A	ENSG00000137177	-1.25742	2.38e-07
TESPA1	ENSG00000135426	-0.433858	2.39e-07
TNFAIP8	ENSG00000145779	0.585641	2.39e-07
NOMO2	ENSG00000185164	-0.460625	2.45e-07
TWNK	ENSG00000107815	-0.356426	2.52e-07
MDH2	ENSG00000146701	-0.394432	2.54e-07
TMPRSS3	ENSG00000160183	1.1513	2.58e-07
TBC1D10A	ENSG00000099992	-0.396499	2.6e-07
KBTBD11	ENSG00000176595	-0.527013	2.63e-07
PPP1R3F	ENSG00000049769	-0.564817	2.68e-07
ROR2	ENSG00000169071	-0.399935	2.69e-07
UBFD1	ENSG00000103353	-0.348665	2.73e-07
CEP120	ENSG00000168944	0.479906	2.76e-07
CCDC14	ENSG00000175455	0.413142	2.77e-07
CEP85L	ENSG00000111860	0.60817	2.77e-07
TMEM205	ENSG00000105518	-0.497658	2.78e-07
DDX21	ENSG00000165732	-0.280519	2.79e-07
ATG10	ENSG00000152348	0.558637	2.82e-07
ARID3B	ENSG00000179361	0.815174	2.83e-07
FBXW8	ENSG00000174989	-0.658686	2.92e-07
KCNQ2	ENSG00000281151	-0.456876	2.91e-07
SERF1B	ENSG00000278839	0.492101	2.93e-07
MRM3	ENSG00000171861	-0.489593	2.99e-07
CD79A	ENSG00000105369	1.06376	3.07e-07
ZNF787	ENSG00000142409	-0.392216	3.1e-07
DEPDC1B	ENSG00000035499	0.635609	3.11e-07
YRDC	ENSG00000196449	-0.461051	3.12e-07
NUDT18	ENSG00000275074	0.624888	3.17e-07
LRFN1	ENSG00000128011	-0.671726	3.25e-07
EIF4B	ENSG00000063046	0.315029	3.31e-07
TASOR	ENSG00000163946	0.334152	3.33e-07
TFDP2	ENSG00000114126	0.278505	3.34e-07
CTPS1	ENSG00000171793	-0.359799	3.37e-07
SERBP1	ENSG00000142864	-0.389656	3.39e-07
ARHGEF6	ENSG00000129675	-0.413185	3.39e-07
LINC01003	ENSG00000261455	0.524554	3.4e-07
SORD	ENSG00000140263	-0.368557	3.46e-07
CXADR	ENSG00000154639	0.619233	3.47e-07
TIGD5	ENSG00000179886	-0.454153	3.48e-07
FAM76A	ENSG00000009780	0.665189	3.67e-07
PPP1R14B	ENSG00000173457	-0.466287	3.67e-07
RNF126	ENSG00000070423	-0.357851	3.75e-07
GNL3	ENSG00000163938	-0.459908	3.83e-07
FBXO25	ENSG00000147364	0.442906	3.89e-07
SLC9A3R2	ENSG00000065054	-1.14176	3.94e-07
DIP2C	ENSG00000151240	-0.430141	3.96e-07
KCNC4	ENSG00000116396	-0.620429	4.03e-07
STX5	ENSG00000162236	0.433444	4.05e-07
RHOBTB2	ENSG00000008853	-0.631748	4.07e-07
ZNF671	ENSG00000083814	0.496773	4.08e-07
FKBP4	ENSG00000004478	-0.345109	4.09e-07
SEPTIN3	ENSG00000100167	-0.681289	4.08e-07
YWHAG	ENSG00000170027	-0.292128	4.15e-07
UCHL5	ENSG00000116750	-0.487599	4.19e-07
AHI1	ENSG00000135541	0.636352	4.23e-07
SH3BP2	ENSG00000087266	-0.465879	4.29e-07
PLXNA1	ENSG00000114554	0.66386	4.32e-07
BZW2	ENSG00000136261	-0.44272	4.4e-07
RO60	ENSG00000116747	0.469774	4.5e-07
GDF11	ENSG00000135414	0.472598	4.59e-07
CHEK2	ENSG00000183765	-0.620202	4.6e-07
HMBS	ENSG00000256269	-0.40518	4.6e-07
HMGCR	ENSG00000113161	0.363921	4.61e-07
BRWD1	ENSG00000185658	0.446823	4.63e-07
CDC42SE2	ENSG00000158985	0.517073	4.64e-07
RGS19	ENSG00000171700	-0.524823	4.74e-07
PAXIP1	ENSG00000157212	0.337369	4.8e-07
PANK3	ENSG00000120137	0.324508	4.83e-07
POU2AF1	ENSG00000110777	-0.491799	4.89e-07
PPP1R1C	ENSG00000150722	0.975259	4.93e-07
TNFAIP3	ENSG00000118503	-0.62157	4.98e-07
PDHA1	ENSG00000131828	-0.415714	4.99e-07
SH3KBP1	ENSG00000147010	0.45918	5e-07
SLC7A11	ENSG00000151012	0.892668	5.05e-07
APMAP	ENSG00000101474	0.343141	5.26e-07
COPB2	ENSG00000184432	0.327312	5.3e-07
LMBR1L	ENSG00000139636	0.454549	5.33e-07
U2SURP	ENSG00000163714	0.386315	5.35e-07
LPXN	ENSG00000110031	-0.379483	5.41e-07
PIP4K2B	ENSG00000277292	-0.308429	5.49e-07
CHRNA3	ENSG00000080644	0.390783	5.55e-07
CMAHP	ENSG00000168405	-0.478097	5.64e-07
MFSD2A	ENSG00000168389	-0.524989	5.83e-07
PLD6	ENSG00000179598	-1.40407	5.87e-07
PUS1	ENSG00000177192	-0.356718	5.87e-07
BET1L	ENSG00000177951	-0.331065	5.94e-07
SNED1	ENSG00000162804	0.694469	6.06e-07
CEP104	ENSG00000116198	-0.392739	6.1e-07
AKR1B1	ENSG00000085662	-0.382841	6.17e-07
PACSIN1	ENSG00000124507	0.577541	6.19e-07
ZMAT3	ENSG00000172667	0.528371	6.24e-07
FRS2	ENSG00000166225	0.573734	6.39e-07
RASL10B	ENSG00000270885	-0.554063	6.41e-07
NOG	ENSG00000183691	-1.28993	6.44e-07
EPB41L4B	ENSG00000095203	0.881135	6.49e-07
MSH5	ENSG00000237333	0.51272	6.51e-07
RIPOR2	ENSG00000111913	0.506238	6.55e-07
TRABD	ENSG00000170638	-0.320116	6.6e-07
WDR82	ENSG00000164091	-0.278802	6.8e-07
EFCAB14	ENSG00000159658	0.317954	6.86e-07
ATP6V0A4	ENSG00000105929	2.42349	6.9e-07
RAD51AP1	ENSG00000111247	0.532197	6.94e-07
SKAP1	ENSG00000141293	0.643653	6.97e-07
C21orf91	ENSG00000154642	0.500799	7.16e-07
SLC35F2	ENSG00000110660	-0.445907	7.2e-07
ATP11C	ENSG00000101974	-0.415072	7.23e-07
TMEM143	ENSG00000161558	-0.559476	7.28e-07
NAA16	ENSG00000172766	-0.574569	7.32e-07
GSK3B	ENSG00000082701	0.324009	7.58e-07
SLC6A8	ENSG00000130821	0.679178	7.59e-07
CABLES2	ENSG00000149679	-0.424791	7.65e-07
AGO4	ENSG00000134698	0.452163	8.02e-07
IL7R	ENSG00000168685	0.430441	8.09e-07
AGK	ENSG00000006530	-0.500284	8.4e-07
NPM1P24	ENSG00000215086	-0.508489	8.51e-07
PROX1	ENSG00000117707	1.67989	8.62e-07
NAP1L4	ENSG00000205531	-0.404046	8.64e-07
LINC00528	ENSG00000269220	0.548006	8.68e-07
VPS4B	ENSG00000119541	0.339526	8.69e-07
GALNS	ENSG00000141012	-0.454902	8.8e-07
HSP90AB3P	ENSG00000183199	-0.799219	8.8e-07
CCT5	ENSG00000150753	-0.390525	8.81e-07
ERP29	ENSG00000089248	0.356552	8.85e-07
RPIA	ENSG00000153574	-0.483392	8.87e-07
SLC16A6	ENSG00000108932	0.563485	9.13e-07
NOM1	ENSG00000146909	-0.368209	9.16e-07
SORT1	ENSG00000134243	0.335383	9.15e-07
SMPD4	ENSG00000136699	-0.33711	9.17e-07
MAPK6	ENSG00000069956	0.426238	9.2e-07
NUMBL	ENSG00000105245	-0.570257	9.31e-07
ATN1	ENSG00000111676	-0.47819	9.34e-07
CDKN3	ENSG00000100526	0.51959	9.44e-07
UBXN1	ENSG00000162191	0.333547	9.53e-07
CHST14	ENSG00000169105	-0.437405	9.59e-07
TRIM38	ENSG00000112343	0.503458	9.7e-07
DKC1	ENSG00000130826	-0.398269	9.86e-07
GLI3	ENSG00000106571	-0.992219	9.86e-07
DTL	ENSG00000143476	-0.32266	9.98e-07
ATP6V0A1	ENSG00000033627	-0.504558	1.01e-06
NT5DC2	ENSG00000168268	-0.319055	1.01e-06
DDX49	ENSG00000105671	-0.367851	1.02e-06
ARHGAP17	ENSG00000140750	-0.463815	1.03e-06
IMP4	ENSG00000136718	-0.385949	1.03e-06
MARCKS	ENSG00000277443	0.417695	1.04e-06
MAFG	ENSG00000197063	-0.326565	1.04e-06
BCL2	ENSG00000171791	0.451539	1.04e-06
ADAM9	ENSG00000168615	0.429062	1.05e-06
HMGA2	ENSG00000149948	0.304345	1.06e-06
DESI1	ENSG00000100418	-0.370029	1.06e-06
ATP1A1	ENSG00000163399	-0.352519	1.08e-06
HSPH1	ENSG00000120694	-0.344368	1.1e-06
IFT81	ENSG00000122970	0.867384	1.14e-06
PEX10	ENSG00000157911	-0.499312	1.16e-06
PTGDR2	ENSG00000183134	-1.86154	1.18e-06
ERV3-1	ENSG00000213462	0.6601	1.19e-06
KCNAB2	ENSG00000069424	-0.421946	1.19e-06
LRRC59	ENSG00000108829	-0.290336	1.19e-06
TBC1D13	ENSG00000107021	-0.43489	1.2e-06
SLC16A2	ENSG00000147100	0.526897	1.2e-06
SREBF1	ENSG00000072310	0.461475	1.21e-06
ATF5	ENSG00000169136	0.462137	1.22e-06
SLC39A14	ENSG00000104635	-0.402595	1.22e-06
PPRC1	ENSG00000148840	-0.451396	1.25e-06
PLCXD1	ENSG00000182378	-0.466191	1.26e-06
SPTBN2	ENSG00000173898	-0.916605	1.29e-06
NPM1P46	ENSG00000213104	-0.551509	1.3e-06
SNX16	ENSG00000104497	0.759212	1.32e-06
ZPR1	ENSG00000109917	-0.326488	1.32e-06
ZMIZ1	ENSG00000108175	-0.65686	1.34e-06
GLIPR2	ENSG00000122694	0.446372	1.35e-06
TOMM40L	ENSG00000158882	-0.416549	1.36e-06
UBE2G2	ENSG00000184787	-0.302988	1.38e-06
RAG1	ENSG00000166349	-0.447571	1.41e-06
MICAL1	ENSG00000135596	0.619544	1.42e-06
GNG10	ENSG00000242616	0.826985	1.42e-06
BRAT1	ENSG00000106009	-0.440665	1.43e-06
SLC6A6	ENSG00000131389	-0.497787	1.43e-06
TM9SF2	ENSG00000125304	0.37992	1.43e-06
ZNF28	ENSG00000198538	-0.421803	1.45e-06
ATE1	ENSG00000107669	0.391202	1.51e-06
ELF1	ENSG00000120690	0.36976	1.52e-06
ZBED5-AS1	ENSG00000247271	0.926078	1.53e-06
ZBTB12	ENSG00000237900	-0.618474	1.53e-06
PSMB6	ENSG00000142507	-0.471295	1.54e-06
NDUFV1	ENSG00000167792	-0.334316	1.57e-06
PJA2	ENSG00000198961	0.329312	1.58e-06
SLC4A2	ENSG00000164889	-0.379715	1.59e-06
FAM76B	ENSG00000077458	0.490269	1.64e-06
KLHL18	ENSG00000114648	-0.427816	1.64e-06
MIF	ENSG00000276701	-0.337712	1.65e-06
TTC30A	ENSG00000197557	0.653956	1.66e-06
EPB41	ENSG00000159023	-0.307591	1.68e-06
BTG1	ENSG00000133639	0.411396	1.7e-06
BAHCC1	ENSG00000266074	2.48209	1.73e-06
ATP9B	ENSG00000274273	0.408656	1.8e-06
LARP4B	ENSG00000107929	-0.322768	1.82e-06
CDC25C	ENSG00000158402	0.486251	1.85e-06
GTF2A1	ENSG00000165417	0.438003	1.85e-06
THAP5	ENSG00000177683	0.49508	1.88e-06
MLLT1	ENSG00000130382	-0.380627	1.89e-06
RAD21	ENSG00000164754	0.321999	1.91e-06
ANKRD44	ENSG00000065413	0.618298	1.92e-06
UNG	ENSG00000076248	-0.401906	1.93e-06
SLC38A2	ENSG00000134294	0.394815	1.94e-06
LYSMD3	ENSG00000176018	0.464349	1.95e-06
KPNB1	ENSG00000108424	-0.26542	1.98e-06
IL27RA	ENSG00000104998	0.467422	2.02e-06
CRIP1	ENSG00000213145	-0.580262	2.04e-06
CKAP2L	ENSG00000169607	0.361475	2.05e-06
NOP16	ENSG00000048162	-0.456539	2.07e-06
PACSIN3	ENSG00000165912	-0.63062	2.07e-06
TNFRSF10B	ENSG00000120889	-0.460676	2.1e-06
PLGLB1	ENSG00000183281	-0.966231	2.12e-06
CD8A	ENSG00000153563	-0.299785	2.14e-06
SCD	ENSG00000099194	0.325227	2.17e-06
UBA6	ENSG00000033178	-0.345391	2.21e-06
EMG1	ENSG00000126749	-0.391604	2.21e-06
CEP97	ENSG00000182504	0.395718	2.24e-06
ELK4	ENSG00000158711	0.382147	2.26e-06
MTX2	ENSG00000128654	-0.550706	2.26e-06
CWC25	ENSG00000273559	-0.355545	2.31e-06
KIAA0232	ENSG00000170871	0.373823	2.34e-06
LZIC	ENSG00000162441	0.459879	2.39e-06
POLR3E	ENSG00000284282	-0.332303	2.45e-06
SAMD9	ENSG00000205413	0.491694	2.47e-06
EXOSC5	ENSG00000077348	-0.414164	2.5e-06
NFYA	ENSG00000001167	0.361381	2.52e-06
TCEA1	ENSG00000187735	-0.449587	2.6e-06
AUTS2	ENSG00000158321	-0.655424	2.64e-06
FLOT2	ENSG00000132589	-0.315383	2.66e-06
IGSF3	ENSG00000143061	-0.54511	2.67e-06
TNFAIP1	ENSG00000109079	0.393572	2.67e-06
CHCHD4	ENSG00000163528	-0.571494	2.71e-06
BCL7C	ENSG00000099385	-0.58777	2.77e-06
NDST2	ENSG00000166507	0.394395	2.76e-06
C15orf61	ENSG00000189227	-0.609486	2.77e-06
GSTP1	ENSG00000084207	-0.37696	2.77e-06
KIF11	ENSG00000138160	0.331377	2.78e-06
ARL2BP	ENSG00000102931	0.438043	2.8e-06
EDEM3	ENSG00000116406	-0.377772	2.81e-06
TPST2	ENSG00000128294	0.451581	2.82e-06
ITPRIPL1	ENSG00000198885	-0.390689	2.88e-06
RABGGTB	ENSG00000137955	-0.513522	2.94e-06
CLINT1	ENSG00000113282	-0.302244	2.95e-06
EHD1	ENSG00000110047	-0.404573	2.97e-06
CCNG1	ENSG00000113328	0.433525	2.99e-06
VAPA	ENSG00000101558	-0.427453	3e-06
CDC123	ENSG00000151465	-0.435229	3.06e-06
PLSCR3	ENSG00000187838	-0.412235	3.06e-06
EIF5AP4	ENSG00000234743	-0.498665	3.14e-06
MRPS6	ENSG00000243927	0.615984	3.16e-06
QSER1	ENSG00000060749	-0.476458	3.16e-06
JAM3	ENSG00000166086	-0.415291	3.22e-06
ATL3	ENSG00000184743	0.308206	3.23e-06
XPO5	ENSG00000124571	-0.393612	3.25e-06
NOS3	ENSG00000164867	-0.825277	3.34e-06
PREPL	ENSG00000138078	-0.347929	3.36e-06
ECSIT	ENSG00000130159	-0.359086	3.39e-06
NFKB1	ENSG00000109320	-0.648668	3.43e-06
MTIF3	ENSG00000122033	0.673696	3.5e-06
KCNK9	ENSG00000169427	0.755901	3.52e-06
NIPAL3	ENSG00000001461	-0.501635	3.52e-06
EMC8	ENSG00000131148	-0.360772	3.55e-06
TMEM87A	ENSG00000103978	0.354927	3.6e-06
PRDX1	ENSG00000117450	-0.511443	3.7e-06
TFRC	ENSG00000072274	-0.351663	3.8e-06
ATP11B	ENSG00000058063	0.336233	3.82e-06
PYGO1	ENSG00000171016	-0.800147	3.85e-06
EIF3B	ENSG00000106263	-0.299838	3.88e-06
GRK5	ENSG00000198873	0.363554	3.91e-06
VPS35	ENSG00000069329	-0.352758	3.91e-06
PKP1	ENSG00000081277	-0.622419	3.96e-06
PAK1	ENSG00000149269	-0.409225	3.96e-06
NINJ2	ENSG00000171840	-1.1002	3.97e-06
ARSG	ENSG00000141337	0.636477	3.99e-06
REXO4	ENSG00000280706	-0.347538	4.02e-06
CORO7	ENSG00000282725	-0.393769	4.03e-06
USP30	ENSG00000135093	0.459163	4.04e-06
CCDC186	ENSG00000165813	0.44821	4.04e-06
ZCRB1	ENSG00000139168	0.531411	4.1e-06
MRPL24	ENSG00000143314	-0.426745	4.12e-06
MECP2	ENSG00000169057	0.311068	4.13e-06
LINC00877	ENSG00000241163	-3.25588	4.14e-06
ITPRID2	ENSG00000138434	0.303213	4.18e-06
DOCK1	ENSG00000150760	0.268154	4.21e-06
KLF12	ENSG00000118922	0.415331	4.22e-06
FNDC3A	ENSG00000102531	0.327381	4.23e-06
PMPCA	ENSG00000165688	-0.378733	4.27e-06
TEF	ENSG00000167074	0.508225	4.33e-06
POLR3A	ENSG00000148606	-0.470466	4.43e-06
WBP1L	ENSG00000166272	0.315356	4.43e-06
RBBP9	ENSG00000089050	-0.484792	4.45e-06
UTP25	ENSG00000117597	-0.352451	4.49e-06
SLC25A45	ENSG00000162241	-0.533596	4.51e-06
TBL1XR1	ENSG00000177565	0.350486	4.52e-06
LARP1	ENSG00000155506	-0.414359	4.53e-06
CCDC88B	ENSG00000168071	-0.549426	4.54e-06
MANEAL	ENSG00000185090	-0.426991	4.56e-06
TBRG1	ENSG00000154144	-0.418616	4.62e-06
C22orf39	ENSG00000242259	0.351505	4.71e-06
DCBLD2	ENSG00000057019	0.493006	4.72e-06
TNFAIP8L1	ENSG00000185361	0.485493	4.72e-06
TAGLN2	ENSG00000158710	-0.34812	4.8e-06
IRAK1	ENSG00000184216	-0.27797	4.83e-06
DDHD1	ENSG00000100523	-0.350249	4.84e-06
PYCR1	ENSG00000183010	-0.333966	4.87e-06
MRPL2	ENSG00000112651	-0.342899	4.87e-06
EML2	ENSG00000125746	-0.54395	4.93e-06
EPC2	ENSG00000135999	0.358247	4.94e-06
PHC2	ENSG00000134686	0.293793	4.94e-06
SLC25A12	ENSG00000115840	-0.39525	4.94e-06
GMNN	ENSG00000112312	-0.509293	4.95e-06
AMFR	ENSG00000159461	-0.336232	5.01e-06
DCK	ENSG00000156136	0.438568	5.01e-06
CLK4	ENSG00000113240	0.56605	5.02e-06
SLC40A1	ENSG00000138449	0.564191	5.02e-06
TMEM106B	ENSG00000106460	0.472528	5.09e-06
ING3	ENSG00000071243	0.511721	5.11e-06
PRR3	ENSG00000223766	-0.408402	5.14e-06
DNAJC12	ENSG00000108176	0.566968	5.16e-06
WDR20	ENSG00000140153	0.411455	5.17e-06
MCL1	ENSG00000143384	0.278003	5.23e-06
MYB	ENSG00000118513	0.356968	5.33e-06
C19orf48	ENSG00000167747	-0.274453	5.36e-06
MT-RNR1	ENSG00000211459	-0.669165	5.48e-06
LINC02732	ENSG00000254416	1.31504	5.54e-06
ADD1	ENSG00000087274	0.266972	5.56e-06
METAP1D	ENSG00000172878	-0.59734	5.63e-06
RB1	ENSG00000139687	-0.319726	5.71e-06
NDUFAF3	ENSG00000178057	-0.342786	5.72e-06
PFKFB4	ENSG00000114268	-0.70874	5.75e-06
RNF145	ENSG00000145860	-0.36245	5.75e-06
CTR9	ENSG00000198730	0.328634	5.79e-06
HPCAL1	ENSG00000115756	-0.550195	5.8e-06
CPPED1	ENSG00000103381	-0.335418	5.82e-06
TRAPPC11	ENSG00000168538	0.381011	5.85e-06
DUS1L	ENSG00000169718	-0.304189	5.96e-06
ENTR1	ENSG00000165689	-0.360725	5.97e-06
CELF5	ENSG00000161082	0.899225	6.08e-06
B3GALT4	ENSG00000206285	0.788898	6.11e-06
SPINT2	ENSG00000167642	-1.59115	6.14e-06
KBTBD6	ENSG00000165572	-0.404575	6.16e-06
RUSC1	ENSG00000160753	-0.393063	6.21e-06
TEX261	ENSG00000144043	-0.302852	6.25e-06
RUFY3	ENSG00000018189	0.404367	6.27e-06
PPDPF	ENSG00000125534	-0.32125	6.3e-06
ABCC4	ENSG00000125257	-0.511717	6.32e-06
ZBTB33	ENSG00000177485	0.33389	6.43e-06
HNRNPAB	ENSG00000197451	-0.347232	6.53e-06
USP11	ENSG00000102226	-0.327988	6.54e-06
DEPDC1	ENSG00000024526	0.382277	6.55e-06
CTU2	ENSG00000174177	-0.403845	6.59e-06
CSNK2A2	ENSG00000070770	-0.286835	6.6e-06
FBXO11	ENSG00000138081	0.355759	6.63e-06
KIF3A	ENSG00000131437	-0.348565	6.71e-06
PAK4	ENSG00000130669	-0.330608	6.77e-06
LAPTM4A	ENSG00000068697	0.524037	6.81e-06
BRD3OS	ENSG00000235106	0.396243	6.84e-06
SCAMP1-AS1	ENSG00000245556	0.747412	6.87e-06
DPAGT1	ENSG00000172269	-0.49806	6.92e-06
ANLN	ENSG00000011426	0.411205	7.04e-06
PEBP1	ENSG00000089220	-0.371309	7.09e-06
MYCL	ENSG00000116990	0.45385	7.1e-06
GSPT1	ENSG00000103342	-0.263804	7.15e-06
TELO2	ENSG00000100726	-0.414305	7.16e-06
EXOSC7	ENSG00000075914	-0.405308	7.22e-06
AGPAT2	ENSG00000169692	-0.460903	7.25e-06
DYRK1A	ENSG00000157540	0.293697	7.26e-06
LINC01366	ENSG00000235172	0.703266	7.26e-06
UBE2V1	ENSG00000244687	-0.423468	7.34e-06
ZNF641	ENSG00000167528	0.42076	7.36e-06
CAMSAP1	ENSG00000130559	-0.422461	7.4e-06
ETAA1	ENSG00000143971	0.510191	7.55e-06
QSOX2	ENSG00000165661	-0.4774	7.54e-06
PRDX3	ENSG00000165672	-0.416967	7.56e-06
RGMB	ENSG00000174136	-1.62851	7.56e-06
EPHB1	ENSG00000154928	-0.624747	7.74e-06
GEMIN4	ENSG00000179409	-0.344038	7.79e-06
ATP5MC1	ENSG00000159199	-0.452011	7.8e-06
NOSIP	ENSG00000142546	-0.360167	7.81e-06
LCORL	ENSG00000178177	0.482581	7.82e-06
MISP3	ENSG00000288191	0.838518	7.91e-06
MYO1A	ENSG00000166866	1.95183	7.93e-06
IL9R	ENSG00000124334	-0.760345	7.97e-06
SH2B2	ENSG00000160999	-0.581645	7.99e-06
NUCB2	ENSG00000070081	0.500247	8.03e-06
SPOCK2	ENSG00000107742	1.21021	8.08e-06
C12orf57	ENSG00000111678	0.446298	8.11e-06
ZNF10	ENSG00000256223	0.474748	8.18e-06
PPP3R1	ENSG00000221823	0.378732	8.29e-06
TMPO	ENSG00000120802	0.26329	8.35e-06
VDAC2	ENSG00000165637	-0.487666	8.36e-06
NOL9	ENSG00000162408	-0.361476	8.4e-06
KIRREL1	ENSG00000183853	-0.453407	8.46e-06
RANBP6	ENSG00000137040	0.36656	8.57e-06
SGK1	ENSG00000118515	1.04674	8.59e-06
LINC02709	ENSG00000245522	0.95295	8.61e-06
EPM2AIP1	ENSG00000178567	0.446838	8.62e-06
SLX1A-SULT1A3	ENSG00000213599	-0.822482	8.7e-06
PKNOX1	ENSG00000160199	0.332366	8.74e-06
FBXL3	ENSG00000005812	0.420112	8.81e-06
CTDSP1	ENSG00000144579	0.273401	8.89e-06
PIMREG	ENSG00000129195	-0.454778	8.98e-06
CDKN1A	ENSG00000124762	-0.390862	9.02e-06
RNF215	ENSG00000099999	-0.740407	9.02e-06
TTC28-AS1	ENSG00000235954	0.368682	9.03e-06
AAMP	ENSG00000127837	-0.295921	9.11e-06
PYM1	ENSG00000170473	0.448809	9.12e-06
ATP2A3	ENSG00000074370	0.343889	9.22e-06
DAB2IP	ENSG00000136848	0.400749	9.28e-06
LRRC47	ENSG00000130764	-0.29354	9.37e-06
WWC3	ENSG00000047644	-0.450675	9.39e-06
RNF152	ENSG00000176641	-2.35189	9.43e-06
CUL1	ENSG00000055130	-0.381193	9.45e-06
GYS1	ENSG00000104812	-0.406746	9.49e-06
RCOR1	ENSG00000089902	0.285837	9.54e-06
RPS19BP1	ENSG00000187051	-0.406262	9.59e-06
POLM	ENSG00000122678	-0.479239	9.62e-06
MTURN	ENSG00000180354	0.491455	9.64e-06
MIOS	ENSG00000164654	-0.427757	9.66e-06
NME2	ENSG00000243678	-0.405163	9.67e-06
LYAR	ENSG00000145220	-0.476509	9.68e-06
CRTC2	ENSG00000160741	-0.349584	9.74e-06
LBR	ENSG00000143815	0.312986	9.76e-06
TACC1	ENSG00000147526	0.376487	9.75e-06
TTYH2	ENSG00000141540	-1.206	9.75e-06
CCT3	ENSG00000163468	-0.345006	9.84e-06
CHRNA2	ENSG00000120903	0.464335	9.85e-06
METTL23	ENSG00000181038	0.446368	1e-05
P4HA1	ENSG00000122884	0.498628	1.01e-05
ARHGDIA	ENSG00000141522	-0.283727	1.01e-05
BOLA2-SMG1P6	ENSG00000261740	-0.559118	1.01e-05
MON1A	ENSG00000164077	-0.434506	1.02e-05
FAM13B	ENSG00000031003	0.345812	1.03e-05
CCDC78	ENSG00000162004	0.951252	1.03e-05
AKNA	ENSG00000106948	0.49667	1.04e-05
ZNF711	ENSG00000147180	0.407543	1.04e-05
TANGO2	ENSG00000183597	0.359761	1.05e-05
LATS2	ENSG00000150457	0.911176	1.05e-05
LMAN1	ENSG00000074695	-0.278917	1.05e-05
ETV3	ENSG00000117036	0.405927	1.05e-05
HNRNPA1P21	ENSG00000228168	-5.83513	1.06e-05
SCAMP4	ENSG00000227500	-0.344212	1.07e-05
ZNF33B	ENSG00000196693	0.38839	1.08e-05
NSUN2	ENSG00000037474	-0.250251	1.08e-05
GIMAP7	ENSG00000179144	0.544313	1.11e-05
CD226	ENSG00000150637	-4.47678	1.12e-05
GTPBP1	ENSG00000100226	-0.388142	1.13e-05
IMMT	ENSG00000132305	-0.298845	1.13e-05
JAKMIP2	ENSG00000176049	0.740636	1.14e-05
N4BP2L1	ENSG00000139597	0.510294	1.14e-05
HRAS	ENSG00000276536	-0.431513	1.14e-05
UBE2S	ENSG00000108106	-0.385331	1.16e-05
MFSD13A	ENSG00000138111	-0.452955	1.16e-05
CCDC33	ENSG00000288407	1.13593	1.17e-05
TMEM161A	ENSG00000064545	-0.421717	1.17e-05
TMF1	ENSG00000144747	0.386592	1.19e-05
DEDD	ENSG00000158796	-0.347727	1.22e-05
MFSD14A	ENSG00000156875	0.403876	1.22e-05
PHC3	ENSG00000173889	0.418494	1.24e-05
PPT2	ENSG00000227600	-0.432421	1.24e-05
UCK2	ENSG00000143179	-0.265969	1.25e-05
STXBP1	ENSG00000136854	-0.372908	1.25e-05
SPC24	ENSG00000161888	0.346275	1.25e-05
MRPS12	ENSG00000283018	-0.431079	1.26e-05
ITM2A	ENSG00000078596	-0.380808	1.27e-05
CCP110	ENSG00000103540	0.401844	1.27e-05
KTN1	ENSG00000126777	-0.36291	1.27e-05
SARS2	ENSG00000104835	-0.329951	1.28e-05
SH3TC1	ENSG00000125089	0.260951	1.31e-05
METRN	ENSG00000103260	0.365913	1.32e-05
SUMF2	ENSG00000129103	0.320017	1.32e-05
SNRK	ENSG00000163788	0.414079	1.32e-05
IPCEF1	ENSG00000074706	0.507646	1.33e-05
ALG1	ENSG00000033011	-0.418261	1.33e-05
COQ7	ENSG00000167186	0.406991	1.34e-05
GPR137B	ENSG00000077585	0.588255	1.35e-05
DDX10	ENSG00000178105	-0.398778	1.35e-05
THUMPD1	ENSG00000066654	0.31817	1.37e-05
ETF1	ENSG00000120705	-0.372304	1.37e-05
NACC1	ENSG00000160877	-0.274881	1.37e-05
ZNF277	ENSG00000198839	0.483823	1.38e-05
KIF23	ENSG00000137807	0.339713	1.38e-05
FXR2	ENSG00000129245	-0.326508	1.41e-05
COQ4	ENSG00000167113	-0.424617	1.41e-05
KBTBD8	ENSG00000163376	0.487405	1.42e-05
MIGA1	ENSG00000180488	0.565977	1.42e-05
UHRF1	ENSG00000276043	0.260466	1.43e-05
NLGN2	ENSG00000169992	-0.508117	1.44e-05
RNF165	ENSG00000141622	-0.621575	1.45e-05
C1orf52	ENSG00000162642	-0.477328	1.46e-05
AP4S1	ENSG00000100478	0.881496	1.46e-05
GEMIN5	ENSG00000082516	-0.461868	1.48e-05
RMDN3	ENSG00000137824	-0.32471	1.49e-05
ATP1B1	ENSG00000143153	0.701515	1.49e-05
HSF1	ENSG00000185122	-0.303146	1.5e-05
FAM216A	ENSG00000204856	-0.387134	1.5e-05
IRF2BPL	ENSG00000119669	-0.379857	1.5e-05
EPN1	ENSG00000063245	0.311876	1.51e-05
BTF3L4	ENSG00000134717	0.509902	1.53e-05
MAP4	ENSG00000047849	-0.430628	1.52e-05
HLA-E	ENSG00000206493	0.286641	1.54e-05
CMPK1	ENSG00000162368	0.476085	1.59e-05
PDE10A	ENSG00000112541	0.642179	1.59e-05
BBS2	ENSG00000125124	-0.434109	1.6e-05
RBFA	ENSG00000101546	-0.40521	1.62e-05
ZNF561-AS1	ENSG00000267106	0.820396	1.63e-05
PGP	ENSG00000184207	-0.302005	1.64e-05
TNFRSF1A	ENSG00000067182	0.323273	1.65e-05
KLHL28	ENSG00000179454	0.476692	1.65e-05
SECISBP2L	ENSG00000138593	0.413013	1.66e-05
LRP12	ENSG00000147650	0.443971	1.66e-05
ANKRD13B	ENSG00000198720	-0.35853	1.69e-05
GIMAP2	ENSG00000106560	0.501118	1.7e-05
RBM19	ENSG00000122965	-0.360423	1.7e-05
ADCY3	ENSG00000138031	-0.479756	1.7e-05
CCDC88C	ENSG00000015133	-0.531513	1.73e-05
BHLHE40	ENSG00000134107	-0.923998	1.74e-05
NDUFS2	ENSG00000158864	-0.311521	1.74e-05
FAM111B	ENSG00000189057	0.40805	1.75e-05
SPPL2A	ENSG00000138600	0.425418	1.76e-05
STRN4	ENSG00000090372	-0.245656	1.77e-05
TAB1	ENSG00000100324	-0.293183	1.77e-05
TERF2IP	ENSG00000166848	-0.399665	1.77e-05
POMGNT2	ENSG00000144647	-0.354087	1.8e-05
RSL1D1	ENSG00000171490	-0.387907	1.85e-05
ARL13B	ENSG00000169379	0.579582	1.9e-05
SCLY	ENSG00000132330	-0.395603	1.9e-05
SPIN1	ENSG00000106723	0.339216	1.89e-05
DNAJB9	ENSG00000128590	0.637408	1.9e-05
CD37	ENSG00000104894	-1.56509	1.92e-05
ENOX1	ENSG00000120658	-0.416473	1.92e-05
RASGRP2	ENSG00000068831	-0.463477	1.94e-05
XPO7	ENSG00000130227	-0.254149	1.95e-05
TOMM34	ENSG00000025772	-0.34042	1.97e-05
SNAPC3	ENSG00000164975	-0.400216	1.97e-05
GOLPH3	ENSG00000113384	0.336199	1.98e-05
PSMD3	ENSG00000108344	-0.297525	2e-05
BNIP2	ENSG00000140299	0.366526	2.01e-05
ARPIN-AP3S2	ENSG00000250021	-0.71335	2.04e-05
SAMD4B	ENSG00000179134	-0.382192	2.06e-05
[truncated: 16,238 more rows]

## Sheet: MOLT4
Supplementary Table 5. List of GATA-3-regulated genes in cell lines
[truncated: 18,392 more rows]

[truncated: 1 more sheets: THP6]
