# Supplementary material for: GATA-3 is a proto-oncogene in T-cell lymphoproliferative neoplasms
Source: Blood Cancer J. 2022 Nov 4;12(11):149. doi: 10.1038/s41408-022-00745-y (PMC9633835; doi:10.1038/s41408-022-00745-y)
Supplement: Supplementary file 3 — Supplemental Table 6 List of genes bound by GATA3 in all cell lines [file 41408_2022_745_MOESM3_ESM.xlsx]

## Sheet: H9
Supplementary Table 6. List of genes bound by GATA-3 in cell lines
Chromosome	Start	End	Peak name	Associated genes(distance to TSS)
chr4	56207	56321	H9_peak_1923	ZNF718 (-68216), ZNF595 (+2979)
chr18	108074	108252	H9_peak_1182	USP14 (-50445)
chr18	108417	108555	H9_peak_1183	USP14 (-50122)
chr18	109748	110004	H9_peak_1184	USP14 (-48732)
chr12	259023	259443	H9_peak_576	SLC6A12 (-45895), SLC6A13 (+3603)
chr6	285493	285771	H9_peak_2134	DUSP22 (-6830)
chr8	317405	317535	H9_peak_2520	FBXO25 (-89485), ZNF596 (+85073)
chr4	337692	337806	H9_peak_1924	ZNF141 (-86)
chr20	366068	366267	H9_peak_1548	TRIB3 (-15129), NRSN2 (+19144),C20orf96(75389),SOX12(40597)
chr5	423281	423415	H9_peak_2032	EXOC3 (-19810), AHRR (+119172)
chr19	434300	434559	H9_peak_1238	C2CD4C (-25260), SHC2 (+26566),CDC34(-97303)
chr19	572199	572314	H9_peak_1239	BSG (-308),GZMM(28223),HCN2(-17636)
chr12	795402	795601	H9_peak_577	WNK1 (+42579), RAD52 (+154220)
chr4	800277	800408	H9_peak_1925	CPLX1 (+25855), PCGF3 (+94578)
chr19	800584	800729	H9_peak_1240	PTBP1 (+3582), PLPPR3 (+21295),MED16(-92562)
chr20	829038	829266	H9_peak_1549	FAM110A (-4625)
chr1	842171	842307	H9_peak_1	OR4F16 (-155566), SAMD11 (-83499)
chr7	1046797	1046999	H9_peak_2368	GPR146 (-8387),COX19(71299)
chr1	1098994	1099252	H9_peak_2	RNF223 (-24816), C1orf159 (+16958)
chr12	1121810	1121928	H9_peak_578	ERC1 (+94122), FBXL14 (+472296)
chr12	1122084	1122781	H9_peak_579	ERC1 (+94686), FBXL14 (+471732)
chr12	1122940	1123146	H9_peak_580	ERC1 (+95296), FBXL14 (+471122)
chr12	1132157	1132319	H9_peak_581	ERC1 (+104491), FBXL14 (+461927)
chrX	1184398	1184512	H9_peak_2770	CRLF2 (+28295), SHOX (+560111)
chrX	1185667	1185864	H9_peak_2771	CRLF2 (+26984), SHOX (+561422)
chrX	1225045	1225198	H9_peak_2772	CSF2RA (-43678), CRLF2 (-12372)
chr20	1396873	1397037	H9_peak_1550	ENSG00000274322 (-3859), FKBP1A (-3793)
chr20	1399728	1399883	H9_peak_1551	ENSG00000274322 (-6710), FKBP1A (-6644)
chr20	1400080	1400209	H9_peak_1552	ENSG00000274322 (-7049), FKBP1A (-6983)
chrX	1462174	1462403	H9_peak_2773	ASMTL (-9416)
chrX	1493430	1493549	H9_peak_2774	ASMTL (-40617), P2RY8 (+43617)
chrX	1576498	1576722	H9_peak_2775	P2RY8 (-39503), AKAP17A (-14983)
chr17	1707235	1707440	H9_peak_1013	PRPF8 (-22501), TLCD2 (+3100),SLC43A2(78962),WDR81(-9185)
chr12	1742068	1742192	H9_peak_582	LRTM2 (-78137), ADIPOR2 (+51103)
chr17	1870629	1870871	H9_peak_1014	RPA1 (+40766), RTN4RL1 (+154595)
chr17	1873502	1873647	H9_peak_1015	RPA1 (+43591), RTN4RL1 (+151770)
chrX	1891007	1891216	H9_peak_2776	ASMT (+276111), ZBED1 (+609855)
chr9	2021763	2021985	H9_peak_2630	SMARCA2 (-71)
chr6	2038230	2038402	H9_peak_2135	GMDS (+207376), FOXC1 (+428344)
chr17	2089580	2089764	H9_peak_1016	SRR (-214032), HIC1 (+33362)
chr8	2089966	2090221	H9_peak_2521	MYOM2 (+45054)
chr6	2161882	2161998	H9_peak_2136	GMDS (+83752), FOXC1 (+551968)
chr18	2185630	2185750	H9_peak_1185	METTL4 (+385796)
chr1	2276297	2276459	H9_peak_3	RER1 (-115455), SKI (+47683),C1orf86(63658)
chr7	2406170	2406297	H9_peak_2369	CHST12 (+2646), GRIFIN (+70149)
chr6	2542959	2543117	H9_peak_2137	GMDS (-297346), MYLK4 (+207928)
chr19	2552890	2553152	H9_peak_1241	GADD45B (+76894), GNG7 (+149688)
chr18	2568711	2568825	H9_peak_1186	NDC80 (-2743), METTL4 (+2718),SMCHD1(-87118)
chr3	2714928	2715074	H9_peak_1720	IL5RA (+395373), CNTN4 (+476172)
chr7	2716024	2716144	H9_peak_2370	AMZ1 (+36562), GNA12 (+128240),TTYH3(84116)
chr20	2741783	2742034	H9_peak_1553	EBF4 (+49031), CPXM1 (+58728),IDH3B(77689),PCED1A(-98794),VPS16(-98788)
chr16	2829801	2830121	H9_peak_901	ZG16B (-208),PRSS22(-28209),TCEB2(52665)
chr6	2859174	2859331	H9_peak_2138	SERPINB1 (-17247), SERPINB9 (+44027)
chr6	2908538	2908702	H9_peak_2139	SERPINB9 (-5340),SERPINB6(-53550)
chr19	2974556	2974718	H9_peak_1242	TLE6 (-2809)
chr20	2983575	2983742	H9_peak_1554	GNRH2 (-59963), PTPRA (+119475)
chr19	3133309	3133562	H9_peak_1243	GNA15 (-2757)
chr19	3155146	3155380	H9_peak_1244	S1PR4 (-23505), GNA15 (+19070)
chr4	3193992	3194106	H9_peak_1926	RGS12 (-120098), HTT (+119368)
chr4	3202551	3202665	H9_peak_1927	RGS12 (-111539), HTT (+127927)
chr2	3222723	3222902	H9_peak_1322	MYT1L (-891619), TRAPPC12 (-156873)
chr6	3251626	3251816	H9_peak_2140	PSMG4 (-7231)
chr16	3461305	3461424	H9_peak_902	CLUAP1 (-39647), NAA60 (+17683)
chr19	3572743	3572877	H9_peak_1245	HMG20B (-128),SMIM24(92268)
chr18	3605981	3606113	H9_peak_1187	TGIF1 (+154370), DLGAP1 (+849288)
chrX	3743917	3744077	H9_peak_2777	PRKX (-30389)
chr12	3809444	3809626	H9_peak_583	CRACR2A (-56433), PARP11 (+63839)
chr16	3849364	3849509	H9_peak_903	TRAP1 (-131840), CREBBP (+31289)
chr4	3868516	3868651	H9_peak_1928	ADRA2C (+102186), OTOP1 (+358305)
chr10	3892476	3892642	H9_peak_317	AKR1E2 (-933695), KLF6 (-107284)
chr10	3926874	3927031	H9_peak_318	AKR1E2 (-899301), KLF6 (-141678)
chr10	3972779	3972909	H9_peak_319	AKR1E2 (-853410), KLF6 (-187569)
chr12	3974093	3974343	H9_peak_584	CCND2 (-299554), PARP11 (-100844)
chr6	3978406	3978539	H9_peak_2141	PRPF4B (-42853), FAM50B (+129087)
chr19	4089184	4089316	H9_peak_1246	ZBTB7A (-22305), MAP2K2 (+34879),CREB3L3(-64350)
chr10	4131693	4131845	H9_peak_320	AKR1E2 (-694485), KLF6 (-346494)
chr12	4139698	4139822	H9_peak_585	PARP11 (-266386), CCND2 (-134012)
chr11	4146157	4146323	H9_peak_475	ENSG00000284018 (-87048), RRM1 (+51431)
chr12	4146611	4146740	H9_peak_586	PARP11 (-273302), CCND2 (-127096)
chr12	4153587	4153785	H9_peak_587	PARP11 (-280312), CCND2 (-120086)
chr17	4161721	4161861	H9_peak_1017	CYB5D2 (+18535), ANKFY1 (+102056)
chr17	4176523	4176765	H9_peak_1018	CYB5D2 (+33388), ANKFY1 (+87203)
chr17	4232426	4232603	H9_peak_1019	ANKFY1 (+31332), CYB5D2 (+89259)
chr20	4263220	4263403	H9_peak_1555	PRNP (-422924), ADRA1D (-14238)
chr12	4272497	4272611	H9_peak_588	CCND2 (-1218)
chr12	4415178	4415404	H9_peak_589	FGF23 (-35563), FGF6 (+30323)
chr17	4436491	4436663	H9_peak_1020	SPNS2 (-62261), SPNS3 (+2889),UBE2G1(69903)
chr4	4462027	4462156	H9_peak_1929	STX18 (+79936), HGNC:18790 (+113952)
chr3	4513061	4513187	H9_peak_1721	BHLHE40 (-465992), ITPR1 (+19776)
chr20	4592270	4592431	H9_peak_1556	ADRA1D (-343277), PRNP (-93885)
chr19	4639144	4639298	H9_peak_1247	TNFAIP8L1 (-796),SEMA6B(79462)
chr16	4749854	4749968	H9_peak_904	ANKS3 (-15749), ZNF500 (+17307)
chr3	4804743	4804915	H9_peak_1722	BHLHE40 (-174287), ITPR1 (+311481)
chr3	4820308	4820441	H9_peak_1723	BHLHE40 (-158741), ITPR1 (+327027)
chr3	4825804	4825918	H9_peak_1724	BHLHE40 (-153255), ITPR1 (+332513)
chr3	4900362	4900595	H9_peak_1725	BHLHE40 (-78637), ITPR1 (+407131)
chr3	4908875	4909012	H9_peak_1726	BHLHE40 (-70172), ITPR1 (+415596)
chr20	4961920	4962102	H9_peak_1557	RASSF2 (-138366), SLC23A2 (+48282)
chr3	4999901	5000055	H9_peak_1727	ARL8B (-122242), BHLHE40 (+20862)
chr3	5002495	5002648	H9_peak_1728	ARL8B (-119648), BHLHE40 (+23456)
chr3	5194816	5195005	H9_peak_1729	EDEM1 (+7238)
chr18	5207535	5207825	H9_peak_1188	AKAIN1 (-10177), ZBTB14 (+88360)
chr7	5529104	5529284	H9_peak_2371	FBXL18 (-15396), ACTB (+1515)
chr19	5548079	5548253	H9_peak_1248	SAFB2 (+74814), ZNRF4 (+92735),SAFB(-74868)
chr19	5575672	5575806	H9_peak_1249	SAFB2 (+47241), ZNRF4 (+120308)
chr7	5578530	5578704	H9_peak_2372	ACTB (-47908), FSCN1 (-14206)
chr7	5583576	5583736	H9_peak_2373	FSCN1 (-9167)
chr9	5879656	5879770	H9_peak_2631	ERMP1 (-46596), MLANA (-11089)
chr10	6038165	6038396	H9_peak_321	IL15RA (-60670), IL2RA (+24044)
chr19	6061032	6061277	H9_peak_1250	RANBP3 (-83015), RFX2 (+49379),ACSBG2(-74478)
chr1	6359875	6360037	H9_peak_4	GPR153 (-98981), ACOT7 (+25857),ESPN(-64831)
chr19	6543930	6544214	H9_peak_1251	TNFSF9 (+13073), CD70 (+47067),SLC25A23(84302)
chr19	6556012	6556416	H9_peak_1252	TNFSF9 (+25215), CD70 (+34925)
chr12	6558231	6558357	H9_peak_590	IFFO1 (-2211),CHD4(-48157),MRPL51(64989)
chr10	6558437	6558577	H9_peak_322	PRKCQ (+21794), PFKFB3 (+412191)
chr11	6607312	6607503	H9_peak_476	RRP8 (-3788), ILK (+3592)
chr9	6643408	6643606	H9_peak_2632	GLDC (+2276), UHRF2 (+230184)
chr19	6658669	6658829	H9_peak_1253	CD70 (-67610), TNFSF14 (+11839)
chr19	6661815	6661941	H9_peak_1254	CD70 (-70739), TNFSF14 (+8710)
chr10	6665990	6666186	H9_peak_323	PRKCQ (-85787), SFMBT2 (+745398)
chr11	6670517	6670672	H9_peak_477	DCHS1 (-14741), MRPL17 (+12806)
chr19	6680493	6680607	H9_peak_1255	TNFSF14 (-9962)
chr4	6696274	6696498	H9_peak_1930	S100P (+3317), MRFAP1L1 (+13494)
chr6	6702000	6702137	H9_peak_2142	RREB1 (-405739), LY86 (+113961)
chr2	6865828	6866007	H9_peak_1323	CMPK2 (-222)
chr2	6880605	6880741	H9_peak_1324	RNF144A (-36719), RSAD2 (+3008)
chr2	6909842	6910041	H9_peak_1325	RNF144A (-7450)
chr11	6932242	6932361	H9_peak_478	ZNF215 (+5879), ZNF214 (+88066)
chr12	6961455	6961649	H9_peak_591	EMG1 (-9341), PHB2 (+9273)
chr12	6999017	6999136	H9_peak_592	C1S (+10818), LPCAT3 (+19433)
chr6	7041545	7041659	H9_peak_2143	RREB1 (-66206), LY86 (+453494)
chr2	7058037	7058166	H9_peak_1326	RNF144A (+140710)
chr19	7102006	7102133	H9_peak_1256	ZNF557 (+32626), INSR (+191964)
chr17	7132974	7133096	H9_peak_1021	ASGR2 (-18382), ASGR1 (+46529),SLC16A13(96961)
chr17	7214664	7214891	H9_peak_1022	ACADVL (-2347),PHF23(-24153)
chrX	7219171	7219363	H9_peak_2778	STS (-189),HDHD1(71077)
chrY	7240327	7240495	H9_peak_2838	TBL1Y (+329725)
chr10	7269604	7269784	H9_peak_324	PRKCQ (-689393), SFMBT2 (+141792)
chr19	7737406	7737559	H9_peak_1257	CLEC4G (-5312),MCEMP1(60426)
chr19	7779833	7779995	H9_peak_1258	EVI5L (-66629), CLEC4M (+16765)
chr17	7857840	7858099	H9_peak_1023	NAA38 (-116), CYB5D1 (-13),TRAPPC1(-73980)
chr5	7858280	7858517	H9_peak_2033	FASTKD3 (+10603), ADCY2 (+462191)
chr4	7864002	7864125	H9_peak_1931	PSAPL1 (-429091), AFAP1 (+75862)
chr17	7887632	7887758	H9_peak_1024	CHD3 (+2889), ENSG00000179859 (+28581)
chr1	7927183	7927328	H9_peak_5	UTS2 (-73825), TNFRSF9 (+15909)
chr12	7990145	7990432	H9_peak_593	SLC2A3 (-54014), FOXJ2 (-42414)
chr1	8015085	8015261	H9_peak_6	ERRFI1 (+11135), PARK7 (+53481)
chr10	8048685	8048909	H9_peak_325	GATA3 (-5896)
chr10	8103849	8104025	H9_peak_326	GATA3 (+49244)
chr8	8139580	8139747	H9_peak_2522	USP17L3 (-161679), PRAG1 (+246834)
chr1	8147222	8147336	H9_peak_7	SLC45A1 (-170547), ERRFI1 (-120971)
chr19	8178209	8178339	H9_peak_1259	CERS4 (-31079), FBN3 (-28428)
chr4	8228951	8229141	H9_peak_1932	HTRA3 (-40719), SH3TC1 (+29679)
chr10	8229242	8229387	H9_peak_327	GATA3 (+174622)
chr20	8275841	8275955	H9_peak_1558	PLCB1 (+143633)
chr8	8289346	8289608	H9_peak_2523	USP17L3 (-311492), PRAG1 (+97021),SGK223(-92357)
chr2	8302192	8302332	H9_peak_1327	ID2 (-376583)
chr10	8325579	8325698	H9_peak_328	GATA3 (+270946)
chr10	8360380	8360579	H9_peak_329	GATA3 (+305787)
chr11	8384575	8384707	H9_peak_479	LMO1 (-120783), STK33 (+91183)
chr17	8386940	8387112	H9_peak_1025	RPL26 (-3859), ENSG00000263809 (-3839)
chr10	8416387	8416553	H9_peak_330	GATA3 (+361777)
chr2	8488289	8488414	H9_peak_1328	ID2 (-190493)
chr19	8514158	8514325	H9_peak_1260	ZNF414 (-82),HNRNPM(69323),MYO1F(-63206)
chr2	8515541	8515703	H9_peak_1329	ID2 (-163223)
chr19	8515629	8515764	H9_peak_1261	ZNF414 (-1537)
chr19	8517658	8517885	H9_peak_1262	ZNF414 (-3612)
chr1	8560719	8560836	H9_peak_8	SLC45A1 (+242952), RERE (+256687)
chr19	8659557	8659712	H9_peak_1263	ADAMTS10 (-51370), ACTL9 (+39187)
chr1	8670403	8670517	H9_peak_9	RERE (+147005), SLC45A1 (+352634)
chr11	8695929	8696085	H9_peak_480	RPL27A (+13596), ST5 (+214944)
chr1	8701407	8701524	H9_peak_10	RERE (+115999), SLC45A1 (+383640)
chr19	8705788	8705934	H9_peak_1264	ACTL9 (-7039)
chr18	8720262	8720376	H9_peak_1189	NDUFV2 (-382311), MTCL1 (+2948)
chr10	8831006	8831267	H9_peak_331	GATA3 (+776444)
chr8	8860195	8860320	H9_peak_2524	MFHAS1 (+33387), CLDN23 (+158320)
chr8	8872416	8872625	H9_peak_2525	MFHAS1 (+21124), CLDN23 (+170583)
chr17	8899178	8899299	H9_peak_1026	PIK3R6 (-31562), PIK3R5 (+66473)
chr17	8925245	8925452	H9_peak_1027	PIK3R6 (-57672), PIK3R5 (+40363)
chr8	9012089	9012285	H9_peak_2526	ERI1 (+10040), PPP1R3B (+138509)
chr12	9025151	9025300	H9_peak_594	KLRG1 (+35685), A2M (+90931)
chr2	9050153	9050512	H9_peak_1330	ASAP2 (-156432), MBOAT2 (-46520)
chr16	9073141	9073262	H9_peak_905	USP7 (-109718), C16orf72 (-18446)
chr18	9083926	9084040	H9_peak_1190	NDUFV2 (-18647), MTCL1 (+366612)
chr11	9201867	9201986	H9_peak_481	SCUBE2 (-110326), DENND5A (+63463)
chr11	9280768	9280920	H9_peak_482	DENND5A (-15454), TMEM41B (+33936)
chr18	9298961	9299075	H9_peak_1191	TWSG1 (-35749), ANKRD12 (+162241)
chr11	9347310	9347447	H9_peak_483	IPO7 (-37243), TMEM41B (-32599)
chr1	9406255	9406369	H9_peak_11	SLC25A33 (-133170), SPSB1 (+113432)
chr18	9496035	9496217	H9_peak_1192	RALBP1 (+21117), PPP4R1 (+118432)
chr6	9521209	9521425	H9_peak_2144	OFCC1 (+418002)
chr17	9566155	9566332	H9_peak_1028	STX8 (+9992), NTN1 (+544702)
chr11	9613943	9614071	H9_peak_484	SWAP70 (-50070), WEE1 (+40326)
chr2	9641892	9642053	H9_peak_1331	TAF1B (-201381), YWHAQ (-11357)
chr3	9727797	9727966	H9_peak_1730	BRPF1 (-3863),ARPC4(-64613)
chr2	9736143	9736289	H9_peak_1332	TAF1B (-107138), YWHAQ (-105600)
chr1	9805297	9805434	H9_peak_12	CLSTN1 (+19160), PIK3CD (+153621)
chr2	9830477	9830604	H9_peak_1333	YWHAQ (-199925), TAF1B (-12813)
chr19	9858139	9858270	H9_peak_1265	PIN1 (+22882), OLFM2 (+78347),UBL5(30325)
chr17	9966235	9966428	H9_peak_1029	RCVRN (-60711), GAS7 (+232219)
chr2	9969081	9969242	H9_peak_1334	KLF11 (-74393), GRHL1 (+17464)
chr17	10051813	10051927	H9_peak_1030	RCVRN (-146249), GAS7 (+146681)
chr17	10157430	10157588	H9_peak_1031	RCVRN (-251888), GAS7 (+41042)
chr3	10199109	10199251	H9_peak_1731	TATDN2 (-48843), IRAK2 (+34315)
chr19	10236115	10236284	H9_peak_1266	S1PR2 (-4928),ICAM1(-34641),ICAM4(-50767)
chr3	10278006	10278146	H9_peak_1732	GHRL (+14871), ENSG00000272410 (+28704)
chr1	10283413	10283535	H9_peak_13	PGD (-115606), KIF1B (+72669)
chr3	10284382	10284648	H9_peak_1733	GHRL (+8432), ENSG00000272410 (+35143)
chr3	10292804	10292953	H9_peak_1734	GHRL (+68)
chr6	10314351	10314606	H9_peak_2145	OFCC1 (-375160), TFAP2A (+101711)
chr11	10323094	10323208	H9_peak_485	AMPD3 (-127530), ADM (+18067)
chr1	10324591	10324763	H9_peak_14	PGD (-74403), KIF1B (+113872)
chr1	10325176	10325306	H9_peak_15	PGD (-73839), KIF1B (+114436)
chr20	10438348	10438477	H9_peak_1559	MKKS (-4191), SLX4IP (+3110)
chr19	10475181	10475317	H9_peak_1267	KEAP1 (+28492), PDE4A (+54594),TYK2(94677)
chr11	10523100	10523257	H9_peak_486	MTRNR2L8 (-13990), RNF141 (+18038)
chr20	10524661	10524825	H9_peak_1560	SLX4IP (+89440), JAG1 (+149364)
chr1	10555661	10555810	H9_peak_16	PEX14 (+80849), CASZ1 (+240912)
chr20	10558710	10558824	H9_peak_1561	JAG1 (+115340), SLX4IP (+123464)
chr20	10568097	10568344	H9_peak_1562	JAG1 (+105886), SLX4IP (+132918)
chr20	10571489	10571605	H9_peak_1563	JAG1 (+102560), SLX4IP (+136244)
chr2	10613428	10613542	H9_peak_1335	ODC1 (-164981), NOL10 (+76482)
chr17	10627959	10628106	H9_peak_1032	MYH2 (-78076), MYH3 (+29276)
chr21	10692777	10692891	H9_peak_1631	TPTE (+171259)
chr11	10742909	10743046	H9_peak_487	CTR9 (-8009),EIF4G2(-65019)
chr19	10755278	10755418	H9_peak_1268	DNM2 (+37217), TMED1 (+80942)
chr18	10822607	10822747	H9_peak_1193	NAPG (+296643), PIEZO2 (+325911)
chr19	10942756	10942875	H9_peak_1269	SMARCA4 (-18185), TIMM29 (+14083),CARM1(71239)
chr16	10964872	10964986	H9_peak_906	CLEC16A (+20441), SOCS1 (+291250),CIITA(87732),DEXI(22529)
chr6	11111952	11112116	H9_peak_2146	ERVFRD-1 (-302)
chr10	11178685	11178823	H9_peak_333	CELF2 (+160824), USP6NL (+353521)
chr6	11208412	11208565	H9_peak_2147	ERVFRD-1 (-96757), NEDD9 (+24193)
chr6	11459867	11459981	H9_peak_2148	NEDD9 (-227242), TMEM170B (-78354)
chr8	11501361	11501502	H9_peak_2527	GATA4 (-206801), BLK (+7431)
chr12	11555829	11555988	H9_peak_595	PRB2 (-160344), ETV6 (-93945)
chrY	11721978	11722104	H9_peak_2843	USP9Y (-979190)
chr3	11736564	11736693	H9_peak_1735	VGLL4 (-92705), TAMM41 (+110143)
chr1	11740899	11741118	H9_peak_17	AGTRAP (+4854), MTHFR (+64404),C1orf167(-21184),MAD2L2(49387)
chrY	11741385	11741499	H9_peak_2844	USP9Y (-959789)
chr10	11837907	11838066	H9_peak_334	PROSER2 (+14589), UPF2 (+197910)
chr6	12008608	12008807	H9_peak_2149	HIVEP1 (-3630)
chr1	12010781	12010902	H9_peak_18	MIIP (-8624)
chr17	12053652	12053859	H9_peak_1033	MYOCD (-612233), MAP2K4 (+32922)
chr1	12065970	12066094	H9_peak_19	TNFRSF1B (-100971), TNFRSF8 (+2655)
chr6	12071312	12071638	H9_peak_2150	EDN1 (-218888), HIVEP1 (+59137)
chr1	12079194	12079314	H9_peak_20	TNFRSF1B (-87749), TNFRSF8 (+15877)
chr6	12119331	12119504	H9_peak_2151	EDN1 (-170945), HIVEP1 (+107080)
chr2	12164909	12165036	H9_peak_1336	TRIB2 (-551916), LPIN1 (+487378)
chr2	12177137	12177268	H9_peak_1337	TRIB2 (-539686), LPIN1 (+499608)
chr11	12217141	12217266	H9_peak_488	MICALCL (-69696), MICAL2 (+106613)
chr2	12288153	12288283	H9_peak_1338	TRIB2 (-428671), LPIN1 (+610623)
chr19	12293894	12294030	H9_peak_1270	ZNF44 (+851)
chr2	12413136	12413277	H9_peak_1339	TRIB2 (-303682), LPIN1 (+735612)
chr2	12441831	12442066	H9_peak_1340	TRIB2 (-274940), LPIN1 (+764354)
chr1	12473161	12473316	H9_peak_21	DHRS3 (+144492), VPS13D (+243172)
chr2	12514884	12515061	H9_peak_1341	TRIB2 (-201916), LPIN1 (+837378)
chr12	12585871	12585985	H9_peak_596	CREBL2 (-25964), DUSP16 (-23545)
chr2	12728535	12728718	H9_peak_1342	TRIB2 (+11738)
chr11	12814943	12815163	H9_peak_489	RASSF10 (-194524), TEAD1 (+140462)
chr3	13043016	13043150	H9_peak_1736	RPL32 (-201495), IQSEC1 (+30034)
chrX	13110835	13110993	H9_peak_2779	FAM9C (-66312), ATXN3L (+209485)
chrX	13152038	13152208	H9_peak_2780	FAM9C (-107521), ATXN3L (+168276)
chr7	13155431	13155558	H9_peak_2374	ARL4A (+468209), ETV1 (+834451)
chr7	13195528	13195687	H9_peak_2375	ARL4A (+508322), ETV1 (+794338)
chr11	13259516	13259630	H9_peak_490	ARNTL (-18258), RASSF10 (+249996)
chr4	13386496	13386624	H9_peak_1933	RAB28 (+97805)
chr6	13593220	13593379	H9_peak_2152	NOL7 (-22027), SIRT5 (+18657)
chr18	13608155	13608355	H9_peak_1194	FAM210A (+118305), LDLRAD4 (+330152)
chr6	13909031	13909162	H9_peak_2153	MCUR1 (-94529), RNF182 (-15770)
chr19	13983281	13983464	H9_peak_1271	RFX1 (+22912), DCAF15 (+30881)
chr6	14128160	14128294	H9_peak_2154	CD83 (+10586)
chr3	14142792	14142909	H9_peak_1737	LSM3 (-35507), ENSG00000268279 (+7634),TMEM43(17911)
chr17	14201195	14201409	H9_peak_1034	HS3ST3B1 (-99781), COX10 (+131773)
chr11	14270831	14270999	H9_peak_491	RRAS2 (+88269), SPON1 (+308226)
chr19	14274794	14275056	H9_peak_1272	ADGRE5 (-106519), ADGRL1 (-68738)
chr11	14415189	14415349	H9_peak_492	RRAS2 (-56085), COPB1 (+84583)
chr11	14435794	14435978	H9_peak_493	RRAS2 (-76702), COPB1 (+63966)
chr6	14449500	14449751	H9_peak_2155	JARID2 (-796670), CD83 (+331985)
chr6	14452747	14452937	H9_peak_2156	JARID2 (-793454), CD83 (+335201)
chr10	14528544	14528699	H9_peak_335	FRMD4A (-197738), CDNF (+309450)
chr21	14534037	14534189	H9_peak_1633	HSPA13 (-150926), SAMSN1 (+49289)
chr21	14546266	14546444	H9_peak_1634	HSPA13 (-163168), SAMSN1 (+37047),LOC388813(-96752)
chr16	14569317	14569460	H9_peak_907	PARN (+60878), MKL2 (+498067)
chr21	14582077	14582191	H9_peak_1635	HSPA13 (-198947), SAMSN1 (+1268)
chr16	14585724	14585838	H9_peak_908	PARN (+44486), MKL2 (+514459)
chr1	14627377	14627613	H9_peak_22	TMEM51 (-525037), KAZN (+28791)
chr12	14643434	14643570	H9_peak_597	PLBD1 (-75153), GUCY2C (+53083)
chr3	14646674	14646826	H9_peak_1738	CCDC174 (-5014)
chr11	14647960	14648103	H9_peak_494	PSMA1 (-4415), PDE3B (+4309)
chr11	14684389	14684604	H9_peak_495	PDE3B (+40774), CYP2R1 (+207755)
chr10	14731814	14732007	H9_peak_336	FRMD4A (-401027), CDNF (+106161)
chr5	14741956	14742106	H9_peak_2034	OTULIN (+77283), ANKH (+129747)
chr11	14765254	14765454	H9_peak_496	PDE3B (+121631), CYP2R1 (+126898)
chr5	14826301	14826435	H9_peak_2035	ANKH (+45410), OTULIN (+161620)
chr10	14845063	14845221	H9_peak_337	CDNF (-7070), HSPA14 (+6978)
chr3	14884847	14885034	H9_peak_1739	NR2C2 (-118974), FGD5 (+65979)
chr3	14885278	14885460	H9_peak_1740	NR2C2 (-118546), FGD5 (+66407)
chr16	14903505	14903619	H9_peak_909	NPIPA1 (-33881), NOMO1 (+69881)
chr12	14961666	14961793	H9_peak_598	ARHGDIB (-61)
chr6	15018334	15018763	H9_peak_2157	JARID2 (-227747), CD83 (+900908)
chr6	15058829	15059004	H9_peak_2158	JARID2 (-187379), CD83 (+941276)
chr6	15097213	15097397	H9_peak_2159	JARID2 (-148991), CD83 (+979664)
chr6	15111631	15111765	H9_peak_2160	JARID2 (-134598), CD83 (+994057)
chr10	15141717	15141999	H9_peak_338	NMT2 (+26835), RPP38 (+44678),OLAH(97963)
chrX	15155402	15155516	H9_peak_2781	ASB9 (+114689), MOSPD2 (+282018)
chr20	15156024	15156174	H9_peak_1564	FLRT3 (-818491)
chr10	15169791	15170038	H9_peak_339	NMT2 (-1222)
chr6	15184524	15184673	H9_peak_2161	JARID2 (-61697)
chr17	15256832	15256973	H9_peak_1035	PMP22 (+5686), HS3ST3B1 (+955820)
chr3	15292277	15292405	H9_peak_1741	SH3BP5 (+40288), CAPN7 (+86098)
chr2	15303992	15304131	H9_peak_1343	NBAS (+257268)
chr3	15346033	15346168	H9_peak_1742	EAF1 (-81254), SH3BP5 (-13472)
chr4	15368009	15368148	H9_peak_1934	CC2D2A (-101786), C1QTNF7 (+28143)
chr3	15388352	15388527	H9_peak_1743	SH3BP5 (-55811), EAF1 (-38915)
chr6	15404539	15404653	H9_peak_2162	JARID2 (+158300), DTNBP1 (+258446)
chr1	15412180	15412418	H9_peak_23	CTRC (-26140), EFHD2 (+2404)
chr1	15417466	15417699	H9_peak_24	CTRC (-20856), EFHD2 (+7688)
chr17	15550702	15550816	H9_peak_1036	TEKT3 (-209118), TVP23C (+12785),CDRT4(83148)
chr6	15551895	15552009	H9_peak_2163	DTNBP1 (+111090), JARID2 (+305656)
chr6	15621909	15622098	H9_peak_2164	DTNBP1 (+41038), JARID2 (+375708)
chr16	15651055	15651215	H9_peak_910	MARF1 (-7969), NDE1 (+7868)
chr3	15685965	15686174	H9_peak_1744	HACL1 (-84239), ANKRD28 (+173701)
chr3	15823911	15824063	H9_peak_1745	HACL1 (-222156), ANKRD28 (+35784)
chr19	15828430	15828565	H9_peak_1273	OR10H1 (-12834), CYP4F2 (+69622)
chr6	15843922	15844075	H9_peak_2165	MYLIP (-285126), DTNBP1 (-180957)
chr19	15844549	15844709	H9_peak_1274	OR10H1 (-28965), CYP4F2 (+53491)
chr1	15850180	15850294	H9_peak_25	SPEN (+2373), ZBTB17 (+125895),UQCRHL(42538)
chr10	15879164	15879357	H9_peak_340	PTER (-557723), MINDY3 (-18741)
chr6	15879991	15880105	H9_peak_2166	MYLIP (-249077), DTNBP1 (-217006)
chr16	15961315	15961436	H9_peak_911	ABCC1 (+11799), ABCC6 (+262088)
chr2	15973615	15973792	H9_peak_1344	MYCN (+33140), FAM49A (+692130)
chr6	16136243	16136393	H9_peak_2167	GMPR (-102262), MYLIP (+7193)
chr19	16185132	16185314	H9_peak_1275	FAM32A (-195),RAB8A(73544)
chr19	16266617	16266899	H9_peak_1276	KLF2 (-58059), AP1M1 (+68824)
chr19	16289724	16289861	H9_peak_1277	KLF2 (-35024), AP1M1 (+91859)
chr3	16312043	16312213	H9_peak_1746	OXNAD1 (+46929), RFTN1 (+201578)
chr22	16359762	16359876	H9_peak_1662	CCT8L2 (+232991), OR11H1 (+831661)
chr19	16369204	16369363	H9_peak_1278	KLF2 (+44467), EPS15L1 (+102728)
chr19	16369828	16369989	H9_peak_1279	KLF2 (+45092), EPS15L1 (+102103)
chr19	16371786	16371916	H9_peak_1280	KLF2 (+47034), EPS15L1 (+100161)
chr10	16440941	16441082	H9_peak_341	PTER (+4028), C1QL3 (+80993)
chr3	16462778	16462936	H9_peak_1747	RFTN1 (+50849), OXNAD1 (+197658)
chr6	16474898	16475012	H9_peak_2168	GMPR (+236375), ATXN1 (+286501)
chr6	16481788	16481936	H9_peak_2169	GMPR (+243282), ATXN1 (+279594)
chr19	16566244	16566394	H9_peak_1281	CHERP (-23789), SLC35E1 (+6063),SMIM7(-93838)
chr6	16657996	16658131	H9_peak_2170	ATXN1 (+103392), GMPR (+419484)
chr20	16732714	16733066	H9_peak_1565	OTOR (-15468), SNRPB2 (+2906)
chr8	16860258	16860518	H9_peak_2528	MSR1 (-667673), FGF20 (+141793)
chr8	16885688	16885813	H9_peak_2529	MSR1 (-693036), FGF20 (+116430)
chr10	16930030	16930153	H9_peak_342	RSU1 (-112709), CUBN (+199739)
chr11	16986705	16986869	H9_peak_497	PLEKHA7 (+27625), C11orf58 (+248386)
chr17	17016346	17016468	H9_peak_1037	TNFRSF13B (-44319), MPRIP (-26353)
chr7	17029299	17029435	H9_peak_2376	AHR (-269255), AGR3 (-147380)
chr3	17048083	17048198	H9_peak_1748	PLCL2 (+163182), TBC1D5 (+651879)
chr8	17247584	17247717	H9_peak_2530	CNOT7 (-773)
chr22	17273189	17273315	H9_peak_1663	CECR2 (-86697), ADA2 (-53667)
chr11	17275817	17275979	H9_peak_498	NUCB2 (-867)
chr3	17309957	17310109	H9_peak_1749	TBC1D5 (+389987), PLCL2 (+425074)
chr3	17339419	17339565	H9_peak_1750	TBC1D5 (+360528), PLCL2 (+454533)
chr16	17344565	17344733	H9_peak_912	XYLT1 (+126232), NPIPA7 (+965594)
chr16	17359935	17360144	H9_peak_913	XYLT1 (+110841), NPIPA7 (+980985)
chr19	17405372	17405532	H9_peak_1282	BST2 (+196)
chr3	17414587	17414754	H9_peak_1751	TBC1D5 (+285349), PLCL2 (+529712)
chr16	17469714	17469845	H9_peak_914	XYLT1 (+1101)
chr16	17591173	17591304	H9_peak_915	XYLT1 (-120358), NPIPA8 (+745497)
chr16	17592075	17592225	H9_peak_916	XYLT1 (-121269), NPIPA8 (+744586)
chr10	17655641	17655906	H9_peak_343	TMEM236 (-96478), STAM (+11649)
chr10	17673580	17673723	H9_peak_344	TMEM236 (-78600), STAM (+29527)
chr20	17682789	17682925	H9_peak_1566	RRBP1 (-574)
chr3	17730501	17730695	H9_peak_1752	TBC1D5 (-30578), SATB1 (+693975)
chr4	17786467	17786602	H9_peak_1935	DCAF16 (+24223), MED28 (+171904)
chr21	17789854	17789988	H9_peak_1636	BTG3 (-177077), C21orf91 (+29465)
chr2	17801109	17801223	H9_peak_1345	MSGN1 (-15330), GEN1 (+47308)
chr2	17821795	17821987	H9_peak_1346	KCNS3 (-55956), MSGN1 (+5395)
chr17	17960833	17960977	H9_peak_1038	SREBF1 (-123918), TOM1L2 (+11492)
chr20	17973419	17973533	H9_peak_1567	SNX5 (-4496)
chr4	18057468	18057597	H9_peak_1936	LCORL (-35673)
chr4	18077992	18078124	H9_peak_1937	LCORL (-56198)
chr6	18152804	18152931	H9_peak_2171	KDM1B (-2584), TPMT (+2206)
chr13	18213003	18213118	H9_peak_693	TUBA3C (+968791)
chr7	18312623	18312840	H9_peak_2377	PRPS1L1 (-284869), HDAC9 (-183571)
chr10	18400479	18400725	H9_peak_345	NSUN6 (+251020), CACNB2 (+259925)
chr19	18507207	18507416	H9_peak_1283	ISYNA1 (-69011), ELL (+14815),FKBP8(-36262),SSBP4(87976),UBA52(-64492)
chr10	18651514	18651669	H9_peak_346	ARL5B (-7813), NSUN6 (+30)
chr11	18686143	18686303	H9_peak_499	SPTY2D1 (-51730), TMEM86A (-12568)
chr22	18730522	18730673	H9_peak_1664	DGCR6 (-175625), RIMBP3 (-118679)
chr3	18741137	18741297	H9_peak_1753	KCNH8 (-407237), SATB1 (-316644)
chr16	18756748	18756964	H9_peak_917	NOMO2 (-194744), RPS15A (+33478)
chr19	18849505	18849685	H9_peak_1284	UPF1 (+17594), GDF1 (+46501)
chr16	18869588	18869743	H9_peak_918	ARL6IP1 (-67988), SMG1 (+56788)
chr9	18976882	18976996	H9_peak_2633	SAXO1 (+56249), ADAMTSL1 (+503045),RRAGA(-72434)
chr9	19199137	19199251	H9_peak_2634	PLIN2 (-71618), DENND4C (-31241)
chr22	19244900	19245125	H9_peak_1665	SLC25A1 (-66183), CLTCL1 (+46701)
chrY	19317467	19317584	H9_peak_2845	HSFY2 (-543791), KDM5D (+427397)
chr1	19391297	19391538	H9_peak_26	PQLC2 (+79090), CAPZB (+93246),AKR7A2(79271)
chr22	19419801	19420007	H9_peak_1666	CLTCL1 (-128190), HIRA (+11829),C22orf39(-28328)
chr13	19420918	19421052	H9_peak_694	TUBA3C (-239133), TPTE2 (+82294)
chr22	19525772	19525968	H9_peak_1667	CLDN5 (+1675), CDC45 (+46044)
chrY	19581109	19581233	H9_peak_2846	HSFY2 (-807436), KDM5D (+163752)
chr19	19602301	19602454	H9_peak_1285	PBX4 (+16538), CILP2 (+64113)
chr22	19767177	19767307	H9_peak_1668	TBX1 (+10539), RTL10 (+87644),GP1BB(43700),44444(48808)
chrX	19840911	19841092	H9_peak_2782	MAP3K15 (-325741), SH3KBP1 (+46599)
chr22	19891606	19891791	H9_peak_1669	COMT (-49908), GNB1L (-36760)
chr1	19974960	19975194	H9_peak_27	PLA2G2E (-51460), PLA2G2A (+4666)
chr1	19982018	19982142	H9_peak_28	PLA2G2A (-2337)
chr3	20043839	20043960	H9_peak_1754	KAT2B (+3877), SGO1 (+142291)
chr1	20098369	20098541	H9_peak_29	PLA2G2D (+21102), PLA2G5 (+28247)
chr3	20104399	20104637	H9_peak_1755	KAT2B (+64495), SGO1 (+81673)
chr1	20185455	20185620	H9_peak_30	UBXN10 (-547)
chr20	20233095	20233242	H9_peak_1568	CRNKL1 (-177123), INSM1 (-134952)
chr8	20278103	20278287	H9_peak_2531	LZTS1 (+25768), ATP6V1B2 (+80828)
chr7	20316874	20317010	H9_peak_2378	MACC1 (-99552), ITGB8 (-14181)
chr7	20318864	20319014	H9_peak_2379	MACC1 (-101549), ITGB8 (-12184)
chr6	20335950	20336200	H9_peak_2172	MBOAT1 (-123676), E2F3 (-66092)
chr22	20429308	20429470	H9_peak_1670	SCARF2 (+8437), ZNF74 (+35274)
chr22	20475028	20475156	H9_peak_1671	ENSG00000277971 (-28472), KLHL22 (+20791)
chr22	20557405	20557571	H9_peak_1672	SERPIND1 (-216391), MED15 (+49878)
chr6	20618038	20618224	H9_peak_2173	SOX4 (-974637), CDKAL1 (+83674)
chrY	20745176	20745325	H9_peak_2847	RPS4Y2 (-10913), EIF1AY (+169526)
chr6	20819878	20820011	H9_peak_2174	SOX4 (-772823), CDKAL1 (+285488)
chrY	20891454	20891672	H9_peak_2848	RBMY1B (-619775), RPS4Y2 (+135399)
chrY	20920569	20920732	H9_peak_2849	RBMY1B (-590687), RPS4Y2 (+164487)
chr14	20956481	20956623	H9_peak_746	METTL17 (-33428), RNASE2 (+1100),NDRG2(-69224)
chr14	21044437	21044609	H9_peak_747	RNASE13 (-9738), RNASE7 (+2297),ARHGEF40(-25736),ZNF219(-54126)
chr18	21069578	21069700	H9_peak_1195	ROCK1 (+42212)
chr17	21126966	21127123	H9_peak_1039	DHRS7B (+393)
chr14	21229879	21230032	H9_peak_748	OR5AU1 (-73893), HNRNPC (+39469)
chr10	21351667	21351948	H9_peak_347	NEBL (-454206), MLLT10 (-182535)
chr7	21355410	21355579	H9_peak_2380	SP8 (-568609), SP4 (-72539)
chr16	21402938	21404103	H9_peak_919	CRYM (-100470), NPIPB3 (+1798)
chr16	21404428	21404653	H9_peak_920	NPIPB3 (+778)
chr7	21451160	21451328	H9_peak_2381	DNAH11 (-91971), SP4 (+23210)
chr16	21456739	21456887	H9_peak_921	METTL9 (-142663), NPIPB3 (-51494)
chr8	21484198	21484312	H9_peak_2532	GFRA2 (+304555)
chr20	21556149	21556328	H9_peak_1569	PAX1 (-149420), NKX2-2 (-42213)
chr1	21625944	21626067	H9_peak_31	RAP1GAP (-5965)
chr1	21632199	21632503	H9_peak_32	RAP1GAP (-12310), USP48 (+151255)
chr6	21722773	21722903	H9_peak_2175	SOX4 (+130070), PRL (+574663)
chr10	21727784	21728057	H9_peak_348	MLLT10 (+193578), DNAJC1 (+275804)
chr16	21835067	21836389	H9_peak_922	NPIPB4 (+21690), OTOA (+157214)
chr16	21836510	21837225	H9_peak_923	NPIPB4 (+20550), OTOA (+158354)
chr6	21850790	21850941	H9_peak_2176	SOX4 (+258098), PRL (+446635)
chr22	21865172	21865286	H9_peak_1673	YPEL1 (-129395), MAPK1 (+2400)
chr6	21883685	21883827	H9_peak_2177	SOX4 (+290988), PRL (+413745)
chr16	21888928	21889187	H9_peak_924	UQCRC2 (-63602), NPIPB4 (-31640)
chr6	21926189	21926311	H9_peak_2178	SOX4 (+333482), PRL (+371251)
chr6	21948333	21948472	H9_peak_2179	PRL (+349098), SOX4 (+355635)
chrX	21959729	21959908	H9_peak_2783	PHEX (-72622), SMS (+19246)
chr17	21973016	21973134	H9_peak_1040	MTRNR2L1 (-550036), KCNJ18 (+280552)
chr17	21976894	21977008	H9_peak_1041	MTRNR2L1 (-546160), KCNJ18 (+284428)
chr17	21980370	21980486	H9_peak_1042	MTRNR2L1 (-542683), KCNJ18 (+287905)
chr17	21988640	21988817	H9_peak_1043	MTRNR2L1 (-534382), KCNJ18 (+296206)
chr16	21991621	21991862	H9_peak_925	VWA3A (-100800), UQCRC2 (+39082)
chr1	22025917	22026138	H9_peak_33	CDC42 (-26599), CELA3A (+24372)
chr16	22137463	22137593	H9_peak_926	SDR42E2 (-28055), VWA3A (+44986)
chr17	22140339	22140453	H9_peak_1044	MTRNR2L1 (-382715), KCNJ18 (+447873)
chr18	22169869	22169989	H9_peak_1196	GATA6 (+486)
chr15	22264467	22264607	H9_peak_822	NIPA1 (-522095), OR4N4 (+170106)
chr8	22290710	22290906	H9_peak_2533	SLC39A14 (-76441), PIWIL2 (+15511),POLR3D(45703)
chr18	22342773	22342929	H9_peak_1197	CTAGE1 (+75064), GATA6 (+173408)
chr16	22361500	22361614	H9_peak_927	CDR2 (+13060), POLR3E (+64148)
chr8	22443812	22443977	H9_peak_2534	SORBS3 (-107800), PPP3CC (+2759)
chr16	22481992	22482193	H9_peak_928	CDR2 (-107476), NPIPB5 (-31430)
chr16	22534336	22534574	H9_peak_929	HS3ST2 (-279722), NPIPB5 (+20932)
chr16	22535050	22535614	H9_peak_930	HS3ST2 (-278845), NPIPB5 (+21809)
chr16	22535757	22536038	H9_peak_931	HS3ST2 (-278279), NPIPB5 (+22375)
chr14	22556398	22556798	H9_peak_749	DAD1 (+32671), OR4E2 (+902763),ABHD4(-41639)
chr14	22561800	22561919	H9_peak_750	DAD1 (+27409), OR4E2 (+908025)
chr10	22628835	22629014	H9_peak_349	PIP4K2A (+85630), SPAG6 (+283455)
chr10	22646391	22646548	H9_peak_350	PIP4K2A (+68085), SPAG6 (+301000)
chr10	22826015	22826184	H9_peak_351	PIP4K2A (-111545), ARMC3 (-101924)
chr18	22838756	22838889	H9_peak_1198	CTAGE1 (-420908), RBBP8 (-95003)
chr18	23049759	23049902	H9_peak_1199	CABLES1 (-85932), RBBP8 (+116005)
chr8	23161034	23161321	H9_peak_2535	TNFRSF10D (+2852), TNFRSF10C (+58588),CHMP7(-82459),TNFRSF10B(91990)
chr18	23228240	23228459	H9_peak_1200	CABLES1 (+92587), TMEM241 (+209555)
chr1	23452147	23452294	H9_peak_34	TCEA3 (-27481), ASAP3 (+31957)
chr8	23456148	23456262	H9_peak_2536	LOXL2 (-51965), ENTPD4 (+1490)
chr8	23483894	23484052	H9_peak_2537	SLC25A37 (-44832), ENTPD4 (-26278)
chr15	23503180	23503297	H9_peak_823	MKRN3 (-62445), GOLGA6L2 (-56005)
chr15	23503658	23503836	H9_peak_824	MKRN3 (-61937), GOLGA6L2 (-56513)
chr1	23539890	23540148	H9_peak_35	E2F2 (-8799),ID3(-19775)
chr18	23553954	23554068	H9_peak_1201	NPC1 (+32887), C18orf8 (+50502)
chr18	23606021	23606186	H9_peak_1202	LAMA3 (-83339), NPC1 (-19206),ANKRD29(-56782)
chr18	23618273	23618393	H9_peak_1203	LAMA3 (-71110), NPC1 (-31435)
chr1	23619759	23619910	H9_peak_36	MDS2 (-7499)
chr18	23712525	23712745	H9_peak_1204	CABYR (-426460), LAMA3 (+23192)
chr1	23720658	23720801	H9_peak_37	ELOA (-22425), RPL11 (+28951),TCEB3(-22636)
chr7	23863373	23863498	H9_peak_2382	NPY (-420752), STK31 (+153269)
chr18	23886008	23886126	H9_peak_1205	CABYR (-253028), LAMA3 (+196624)
chrX	23931218	23931538	H9_peak_2784	APOO (-23444), KLHL15 (+95808)
chrX	24153220	24153376	H9_peak_2785	PDK3 (-312158), ZFX (+3574)
chr22	24169682	24169850	H9_peak_1674	SUSD2 (-11493), CABIN1 (+158348),GGT5(-75376)
chr7	24227585	24227786	H9_peak_2383	NPY (-56502), STK31 (+517519)
chr22	24305422	24305553	H9_peak_1675	ADORA2A (-126631), SPECC1L (+34648)
chr12	24307989	24308105	H9_peak_599	SOX5 (-358344), BCAT1 (+595028)
chr8	24329241	24329378	H9_peak_2538	ADAMDEC1 (-54975), ADAM28 (+35270)
chr8	24377571	24377734	H9_peak_2539	ADAMDEC1 (-6632)
chr1	24419417	24419531	H9_peak_38	STPG1 (-4377), NIPAL3 (+3680)
chr22	24442457	24442829	H9_peak_1676	UPB1 (-52417), ADORA2A (+10524)
chr12	24463498	24463612	H9_peak_600	SOX5 (-513852), BCAT1 (+439520)
chr1	24507630	24507758	H9_peak_39	NCMAP (-48417), RCAN3 (+4797)
chr2	24571957	24572071	H9_peak_1347	CENPO (-221131), NCOA1 (+80082)
chr13	24599547	24599678	H9_peak_695	PARP4 (-86803), ATP12A (-80798)
chr22	24622676	24622830	H9_peak_1677	GGT1 (+19552), PIWIL3 (+151963),SNRPD3(67104)
chr1	24692829	24693021	H9_peak_40	CLIC4 (-52432), SRRM1 (+49913)
chr14	24693102	24693268	H9_peak_751	GZMB (-58918), STXBP6 (+357112)
chr22	24729098	24729212	H9_peak_1678	PIWIL3 (+45561), GGT1 (+125954)
chr1	24817165	24817300	H9_peak_41	CLIC4 (+71876), RUNX3 (+147777)
chr1	24848129	24848273	H9_peak_42	CLIC4 (+102844), RUNX3 (+116809)
chr7	24905377	24905526	H9_peak_2384	DFNA5 (-147339), OSBPL3 (+74736)
chr7	24908896	24909012	H9_peak_2385	DFNA5 (-150841), OSBPL3 (+71234)
chr7	24910539	24910749	H9_peak_2386	DFNA5 (-152531), OSBPL3 (+69544)
chr1	24925212	24925569	H9_peak_43	RUNX3 (+39619), CLIC4 (+180034)
chr7	24966227	24966341	H9_peak_2387	DFNA5 (-208171), OSBPL3 (+13904)
chr7	24971611	24971820	H9_peak_2388	DFNA5 (-213603), OSBPL3 (+8472)
chr1	24985121	24985312	H9_peak_44	RUNX3 (-20207), SYF2 (+247276)
chr16	25040622	25040853	H9_peak_932	LCMT1 (-70991), ARHGAP17 (-25407)
chr20	25098478	25098594	H9_peak_1570	ENTPD6 (-97184), VSX1 (-16171),ACSS1(40354)
chr2	25210119	25210260	H9_peak_1348	POMC (-41287), DNMT3A (+132400)
chr1	25357304	25357517	H9_peak_45	TMEM50A (+19494), RHCE (+63434)
chr20	25394368	25394526	H9_peak_1571	ABHD12 (-3464)
chr1	25447660	25447796	H9_peak_46	LDLRAP1 (-95852), TMEM57 (+16808)
chr2	25548683	25548819	H9_peak_1349	DNMT3A (-206161), DTNB (+124883)
chr22	25567323	25567437	H9_peak_1679	MYO18B (-174854), GRK3 (+2531)
chr7	25569861	25569995	H9_peak_2389	NFE2L3 (-582312), NPVF (-341442)
chr7	25620332	25620499	H9_peak_2390	NFE2L3 (-531824), NPVF (-391930)
chr20	25739740	25739908	H9_peak_1572	ZNF337 (-52867)
chr1	25774873	25775062	H9_peak_47	SELENON (-25208), MAN1C1 (+157500),SEPN1(-25208)
chr4	26010354	26010606	H9_peak_1938	RBPJ (-309230), SMIM20 (+96276)
chr4	26088655	26089016	H9_peak_1939	RBPJ (-230874), SMIM20 (+174632)
chr4	26145274	26145411	H9_peak_1940	RBPJ (-174367), SMIM20 (+231139)
chr7	26156458	26156589	H9_peak_2391	NFE2L3 (+4284), HNRNPA2B1 (+44222),CBX3(-44687)
chr6	26185119	26185352	H9_peak_2180	HIST1H4D (+3840), HIST1H2BE (+13177)
chr2	26245451	26245630	H9_peak_1350	HADHA (-815), HADHB (+646)
chr9	26271797	26271911	H9_peak_2635	CAAP1 (+620950)
chr7	26294101	26294278	H9_peak_2392	SNX10 (+2295), SKAP2 (+570553)
chr4	26308674	26308860	H9_peak_1941	RBPJ (-10943), SMIM20 (+394563)
chr1	26317590	26317922	H9_peak_48	CD52 (-201), UBXN11 (+607),AIM1L(-36374),SH3BGRL3(38035)
chr4	26365921	26366035	H9_peak_1942	RBPJ (+46268), CCKAR (+124484)
chr1	26378576	26378690	H9_peak_49	ZNF683 (-5858)
chr17	26494635	26494754	H9_peak_1047	WSB1 (-799385)
chr1	26501242	26501373	H9_peak_50	RPS6KA1 (-44544), HMGN2 (+28789)
chr2	26519741	26519855	H9_peak_1351	OTOF (+38900), DRC1 (+117882)
chr1	26542086	26542233	H9_peak_51	RPS6KA1 (-3692)
chr17	26594836	26594957	H9_peak_1048	WSB1 (-699183)
chr17	26603730	26603953	H9_peak_1049	WSB1 (-690238)
chr8	26628650	26628764	H9_peak_2540	PNMA2 (-114615), ADRA1A (+236698)
chr1	26693084	26693218	H9_peak_52	ARID1A (-2882)
chr18	26710277	26710426	H9_peak_1206	KCTD1 (-160917), AQP4 (+155466)
chr22	26724498	26724666	H9_peak_1680	CRYBA4 (+102618)
chr17	26885734	26885850	H9_peak_1050	WSB1 (-408288)
chr16	27174071	27174376	H9_peak_933	KDM8 (-29751)
chr16	27235422	27235632	H9_peak_934	KDM8 (+31552), NSMCE1 (+33267)
chr16	27486353	27486519	H9_peak_935	GTF3C1 (+63470), IL21R (+84274)
chr17	27506536	27506751	H9_peak_1051	LGALS9 (-123154), KSR1 (+34634)
chr17	27515799	27515924	H9_peak_1052	LGALS9 (-113936), KSR1 (+43852)
chr6	27556430	27556684	H9_peak_2181	ZNF184 (-83439), HIST1H2BL (+251374)
chr17	27616471	27616595	H9_peak_1053	LGALS9 (-13265), KSR1 (+144523)
chr13	27636687	27636808	H9_peak_696	GSX1 (-155895), POLR1D (+15326)
chr3	27770474	27770671	H9_peak_1756	CMC1 (-471022), EOMES (-48261)
chr7	27925948	27926062	H9_peak_2393	TAX1BP1 (+185816), JAZF1 (+254738)
chr7	27972485	27972663	H9_peak_2394	JAZF1 (+208169), TAX1BP1 (+232385)
chr17	27977483	27977614	H9_peak_1054	NOS2 (-177050), NLK (-64607)
chr3	28042828	28042943	H9_peak_1757	EOMES (-320574), CMC1 (-198709)
chr3	28051010	28051174	H9_peak_1758	EOMES (-328780), CMC1 (-190503)
chr22	28105436	28105570	H9_peak_1681	PITPNB (-186304), TTC28 (+574362)
chr1	28115299	28115520	H9_peak_53	EYA3 (-26714), PTAFR (+61778)
chr1	28154935	28155072	H9_peak_54	EYA3 (-66308), PTAFR (+22184),DNAJC8(-78028)
chr17	28174663	28174811	H9_peak_1055	TMEM97 (-144358), NLK (+132581)
chr17	28182734	28182859	H9_peak_1056	TMEM97 (-136298), NLK (+140641)
chr16	28187898	28188023	H9_peak_936	GSG1L (-124452), XPO6 (+23908)
chr15	28203702	28203845	H9_peak_825	OCA2 (-104416), HERC2 (+118378)
chr3	28243811	28243934	H9_peak_1759	CMC1 (+2278), AZI2 (+105254)
chr3	28252116	28252274	H9_peak_1760	CMC1 (+10600), AZI2 (+96932)
chr1	28256290	28256425	H9_peak_55	SESN2 (-3169)
chr8	28322686	28322800	H9_peak_2541	PNOC (+5611), ZNF395 (+63723)
chr3	28326663	28326847	H9_peak_1761	AZI2 (+22372), CMC1 (+85160)
chr2	28366807	28366999	H9_peak_1352	RBKS (-475805), FOSL2 (-25955)
chr2	28544800	28544923	H9_peak_1353	PPP1CB (-206991), PLB1 (+48791)
chr1	28599228	28599376	H9_peak_56	RAB42 (+7102), TAF12 (+43703)
chr8	28600602	28600799	H9_peak_2542	EXTL3 (-100626), FZD3 (+106496)
chr8	28608439	28608606	H9_peak_2543	EXTL3 (-92804), FZD3 (+114318)
chr13	28611734	28611865	H9_peak_697	FLT1 (-116705), POMP (-47304)
chr22	28823030	28823181	H9_peak_1682	ZNRF3 (-60486), XBP1 (-22509)
chr21	28832233	28832365	H9_peak_1638	N6AMT1 (+53072)
chr8	28883132	28883246	H9_peak_2544	INTS9 (+6775), EXTL3 (+181862)
chr17	28912455	28912687	H9_peak_1057	DHRS13 (-9500),FLOT2(14874)
chr15	28955219	28955359	H9_peak_826	APBA2 (+69315), NSMCE3 (+314540)
chr16	29020915	29021057	H9_peak_937	LAT (+36160), NPIPB11 (+383043),NFATC2IP(69990)
chr8	29050197	29050387	H9_peak_2545	HMBOX1 (+86429), KIF13B (+212781)
chr22	29069865	29069982	H9_peak_1683	KREMEN1 (-3194)
chr16	29381882	29382100	H9_peak_938	NPIPB11 (+22038), LAT (+397165),SLX1A(-72509)
chr16	29382231	29383049	H9_peak_939	NPIPB11 (+21389), LAT (+397814)
chr8	29408489	29408603	H9_peak_2546	DUSP4 (-57878), SARAF (+674661)
chr16	29436918	29437073	H9_peak_940	NPIPB11 (-32967), SLX1B (-17505)
chr8	29459163	29459307	H9_peak_2547	DUSP4 (-108567), SARAF (+623972)
chr16	29484077	29484313	H9_peak_941	SPN (-179024), SULT1A4 (+24306)
chr16	29484445	29485047	H9_peak_942	SPN (-178473), SULT1A4 (+24857)
chr16	29485174	29485299	H9_peak_943	SPN (-177982), SULT1A4 (+25348)
chr8	29524332	29524583	H9_peak_2548	DUSP4 (-173790), SARAF (+558749)
chr22	29536281	29536395	H9_peak_1684	THOC5 (+17444), NEFH (+56108)
chr16	29538694	29538842	H9_peak_944	SPN (-124451), SULT1A4 (+78879)
chr8	29555434	29555605	H9_peak_2549	DUSP4 (-204852), SARAF (+527687)
chr22	29582818	29583056	H9_peak_1685	NIPSNAP1 (-1600)
chr16	29679776	29679894	H9_peak_945	QPRT (+798)
chr6	29708968	29709082	H9_peak_2182	ZFP57 (-31871), HLA-F (-14254)
chr16	29738747	29738861	H9_peak_946	C16orf54 (+7202), QPRT (+59767)
chr8	29753589	29753728	H9_peak_2550	DUSP4 (-402991), SARAF (+329548)
chr13	29799031	29799145	H9_peak_698	SLC7A1 (-203400), UBL3 (+51596)
chr17	29805491	29805672	H9_peak_1058	CORO6 (-182683), SSH2 (+124511)
chr10	29812252	29812436	H9_peak_352	SVIL (-177372), JCAD (+247180)
chr17	29825553	29825667	H9_peak_1059	CORO6 (-202711), SSH2 (+104483)
chr16	29942710	29942879	H9_peak_947	TMEM219 (-19882), KCTD13 (-15760),SEZ6L2(43530)
chr19	30006347	30006475	H9_peak_1286	ZNF536 (-366001), URI1 (+64160)
chr8	30028747	30028889	H9_peak_2551	DUSP4 (-678150), SARAF (+54389)
chr13	30049859	30049973	H9_peak_699	UBL3 (-199232), KATNAL1 (+257568)
chr13	30060452	30060605	H9_peak_700	UBL3 (-209845), KATNAL1 (+246955)
chr10	30062667	30062781	H9_peak_353	JCAD (-3200),KIAA1462(3165)
chr22	30100806	30100954	H9_peak_1686	HORMAD2 (+20706), LIF (+145971)
chr22	30169108	30169273	H9_peak_1687	LIF (+77660), HORMAD2 (+89017)
chr22	30178695	30178809	H9_peak_1688	LIF (+68099), HORMAD2 (+98578)
chr16	30223445	30223963	H9_peak_948	NPIPB13 (+22097), SULT1A3 (+23844),CORO1A(40295)
chr16	30224155	30224665	H9_peak_949	NPIPB13 (+21391), SULT1A3 (+24550)
chr16	30224793	30225239	H9_peak_950	NPIPB13 (+20785), SULT1A3 (+25156)
chr22	30267711	30267975	H9_peak_1689	OSM (-1003),GATSL3(-21784)
chr16	30278645	30278834	H9_peak_951	NPIPB13 (-32939), CD2BP2 (+76621)
chr22	30306279	30306563	H9_peak_1690	CASTOR1 (-16794), TBC1D10A (+20480),RNF215(-80892)
chr20	30358241	30358362	H9_peak_1576	DEFB115 (-899362)
chr16	30378170	30378284	H9_peak_952	TBC1D10B (-7963), MYLPF (+3450),DCTPP1(-51825),ZNF771(-29186)
chr2	30421487	30421621	H9_peak_1354	LCLAT1 (-25703), LBH (+190023)
chr10	30437016	30437270	H9_peak_354	MAP3K8 (+3206), LYZL2 (+192619)
chr10	30510670	30510799	H9_peak_355	MAP3K8 (+76798), LYZL2 (+119027)
chr10	30525757	30525895	H9_peak_356	MAP3K8 (+91889), LYZL2 (+103936)
chr16	30551865	30552066	H9_peak_953	ZNF747 (-16962), ZNF764 (+6297)
chr7	30594401	30594515	H9_peak_2395	GARS (-223)
chrX	30651421	30651553	H9_peak_2786	GK (-1872)
chr22	30658371	30658498	H9_peak_1691	DUSP18 (+9455), SLC35E4 (+22783)
chr8	30722994	30723195	H9_peak_2552	GTF2E2 (-64844), GSR (+4831)
chr6	30737581	30737712	H9_peak_2183	FLOT1 (+5086), TUBB (+17446)
chr6	30769179	30769507	H9_peak_2184	DDR1 (-119387), IER3 (-24789)
chr16	30950016	30950237	H9_peak_954	SETD1A (-7167),HSD3B7(-35071)
chrX	30992386	30992634	H9_peak_2787	TAB3 (-17426), FTHL17 (+79543)
chr12	31027143	31027309	H9_peak_601	DDX11 (-46668), TSPAN11 (+100268)
chr13	31044929	31045071	H9_peak_701	HSPH1 (+117388), MEDAG (+138809)
chr20	31052319	31052467	H9_peak_1577	DEFB115 (-205271)
chr20	31055022	31055238	H9_peak_1578	DEFB115 (-202534)
chr20	31055911	31056078	H9_peak_1579	DEFB115 (-201669)
chr20	31063081	31063334	H9_peak_1580	DEFB115 (-194456)
chr20	31068073	31068211	H9_peak_1581	DEFB115 (-189522)
chrX	31069938	31070086	H9_peak_2788	TAB3 (-94928), FTHL17 (+2041)
chr20	31074202	31074421	H9_peak_1582	DEFB115 (-183352)
chr21	31099516	31099642	H9_peak_1639	KRTAP19-8 (-61103), TIAM1 (+459398)
chrX	31099865	31100051	H9_peak_2789	FTHL17 (-27905)
chr14	31127791	31127947	H9_peak_752	STRN3 (-101487), HECTD1 (+79614)
chrX	31132821	31132962	H9_peak_2790	FTHL17 (-60839)
chr10	31137177	31137299	H9_peak_357	ZEB1 (-181934), ZNF438 (-105301)
chr21	31184585	31184744	H9_peak_1640	KRTAP19-8 (-146189), TIAM1 (+374312)
chr20	31241672	31241940	H9_peak_1583	DEFB115 (-15858)
chr16	31263485	31263634	H9_peak_955	ITGAX (-91662), ITGAM (+3566),FUS(83450),PYCARD(60783)
chr19	31340205	31340331	H9_peak_1287	TSHZ3 (+9279), ZNF536 (+967856)
chr21	31352948	31353074	H9_peak_1641	KRTAP19-8 (-314535), TIAM1 (+205966)
chr21	31363737	31363863	H9_peak_1642	KRTAP19-8 (-325324), TIAM1 (+195177)
chr10	31479898	31480012	H9_peak_358	ZEB1 (+160783), ARHGAP12 (+448852)
chr1	31549058	31549270	H9_peak_57	TINAGL1 (-27371), SERINC2 (+139599)
chr6	31568702	31568816	H9_peak_2185	TNF (-6808), LTA (-3295),AIF1(-46496),CSNK2B(-97120),LTB(-13666)
chr6	31576234	31576461	H9_peak_2186	TNF (+781)
chr10	31578989	31579184	H9_peak_359	ZEB1 (+259915), ARHGAP12 (+349720)
chr20	31675911	31676089	H9_peak_1584	COX4I2 (+38112), BCL2L1 (+46898),ID1(70718)
chr20	31680440	31680597	H9_peak_1585	BCL2L1 (+42379), COX4I2 (+42631)
chr12	31687168	31687337	H9_peak_602	ETFBKMT (+27565), H3F3C (+104988)
chr18	31688703	31688922	H9_peak_1207	B4GALT6 (-4090)
chr20	31691768	31691895	H9_peak_1586	BCL2L1 (+31066), COX4I2 (+53944)
chr20	31717561	31717690	H9_peak_1587	BCL2L1 (+5272), COX4I2 (+79738)
chr12	31749380	31749535	H9_peak_603	H3F3C (+42783), ETFBKMT (+89770)
chr10	31789687	31789825	H9_peak_360	ARHGAP12 (+139051), ZEB1 (+470584)
chr12	31896773	31896958	H9_peak_604	BICD1 (-210363), H3F3C (-104625),KIAA1551(-62553)
chr13	31914877	31915169	H9_peak_702	FRY (-116277), RXFP2 (+175481)
chr13	31928234	31928348	H9_peak_703	FRY (-103009), RXFP2 (+188749)
chr21	31932540	31932723	H9_peak_1643	HUNK (+59317), MIS18A (+346437)
chr21	31945152	31945357	H9_peak_1644	HUNK (+71940), MIS18A (+333814)
chr1	31956154	31956277	H9_peak_58	KHDRBS1 (-57613), PTP4A2 (-36733)
chr1	31957867	31958025	H9_peak_59	KHDRBS1 (-55883), PTP4A2 (-38463)
chr12	31959197	31959311	H9_peak_605	H3F3C (-167013), BICD1 (-147975)
chr18	31984085	31984272	H9_peak_1208	TRAPPC8 (-41079), RNF125 (-34193)
chr12	32025338	32025527	H9_peak_606	H3F3C (-233192), BICD1 (-81796)
chr18	32041030	32041211	H9_peak_1209	RNF138 (-50734), RNF125 (+22749)
chr18	32049974	32050222	H9_peak_1210	RNF138 (-41757), RNF125 (+31726)
chr12	32054264	32054431	H9_peak_607	H3F3C (-262107), BICD1 (-52881)
chr14	32102573	32102722	H9_peak_753	AKAP6 (-226625), ARHGAP5 (+25359)
chr1	32256544	32256667	H9_peak_60	HDAC1 (-35480), LCK (+5367),EIF3I(34236),MARCKSL1(-79634)
chr20	32285756	32285967	H9_peak_1588	ASXL1 (-72490), KIF3B (+8198)
chr10	32332410	32332555	H9_peak_361	KIF5B (-276052), EPC1 (+14702)
chr20	32387449	32387602	H9_peak_1589	ASXL1 (+29174), NOL4L (+197364)
chr11	32420900	32421425	H9_peak_500	WT1 (+14467), RCN1 (+330259)
chr3	32456204	32456376	H9_peak_1762	CMTM6 (+47118), CMTM7 (+64619)
chr3	32458201	32458315	H9_peak_1763	CMTM6 (+45150), CMTM7 (+66587)
chr20	32509727	32509986	H9_peak_1590	NOL4L (+75033), ASXL1 (+151505)
chr2	32532481	32532598	H9_peak_1355	TTC27 (-95522), BIRC6 (+175512)
chr20	32581054	32581171	H9_peak_1591	NOL4L (+3777), ASXL1 (+222761)
chr6	32632441	32632556	H9_peak_2187	HLA-DQA1 (-4858),HLA-DRB1(42662)
chr1	32650425	32650600	H9_peak_61	RBBP4 (-635), ZBTB8OS (+71)
chr6	32659057	32659171	H9_peak_2188	HLA-DQA2 (-82228), HLA-DQA1 (+21757)
chr3	32705382	32705530	H9_peak_1764	TRIM71 (-112562), CNOT10 (+9915)
chr1	32757492	32757613	H9_peak_62	S100PBP (-60002), KIAA1522 (+15668)
chr21	32914667	32914877	H9_peak_1645	OLIG2 (-111163), C21orf62 (-101029)
chr6	32916739	32916885	H9_peak_2189	HLA-DMB (+24258), PSMB9 (+62651),HLA-DMA(-36310),HLA-DOA(-92800),TAP2(78042)
chr1	32957844	32957991	H9_peak_63	TMEM54 (-56560), RNF19B (+6767)
chr20	32972371	32972486	H9_peak_1592	SUN5 (+32004), EFCAB8 (+113506)
chr20	32976842	32976999	H9_peak_1593	SUN5 (+27512), EFCAB8 (+117998)
chr1	32984571	32984727	H9_peak_64	RNF19B (-19964), AK2 (+52343)
chr3	32999195	32999375	H9_peak_1765	CCR4 (+47711), TMPPE (+97516)
chr3	33007928	33008172	H9_peak_1766	CCR4 (+56476), TMPPE (+88751)
chr2	33016455	33016691	H9_peak_1356	RASGRP3 (-459655), LTBP1 (+69601)
chr3	33017176	33017290	H9_peak_1767	CCR4 (+65659), TMPPE (+79568)
chr3	33023259	33023507	H9_peak_1768	CCR4 (+71809), TMPPE (+73418)
chr3	33071290	33071453	H9_peak_1769	TMPPE (+25429), CCR4 (+119798)
chr19	33085865	33085985	H9_peak_1288	LRP3 (-108659), GPATCH1 (+5045)
chr3	33091731	33091911	H9_peak_1770	TMPPE (+4980), CCR4 (+140247)
chr1	33127473	33127654	H9_peak_65	AZIN2 (+45314), TRIM62 (+54102)
chr7	33130435	33130556	H9_peak_2396	BBS9 (+964),NT5C3A(67698)
chr12	33182616	33182755	H9_peak_608	PKP2 (-285930), SYT10 (+257133)
chr21	33196024	33196152	H9_peak_1646	IFNAR2 (-33886), OLIG1 (+125944)
chr21	33323764	33323941	H9_peak_1647	IFNAR1 (-1051)
chr20	33338575	33338705	H9_peak_1594	BPIFB1 (+55505), CDK5RAP1 (+62921)
chr21	33406596	33406772	H9_peak_1648	IFNGR2 (+3252), TMEM50B (+73327)
chr2	33475854	33475975	H9_peak_1357	RASGRP3 (-313)
chr2	33497243	33497418	H9_peak_1358	RASGRP3 (+21103), FAM98A (+102031)
chr21	33577594	33577729	H9_peak_1649	GART (-34820), DONSON (+11046)
chr21	33642378	33642577	H9_peak_1650	CRYZL1 (-718), ITSN1 (+20)
chr20	33843889	33844192	H9_peak_1595	RALY (-149681), CHMP4B (+32737)
chr14	34094104	34094288	H9_peak_754	EGLN3 (-143115), SPTSSA (+368160)
chr16	34097343	34097472	H9_peak_956	ENSG00000259680 (-252179)
chr20	34112702	34112827	H9_peak_1596	EIF2S2 (-433)
chr11	34161981	34162123	H9_peak_501	NAT10 (+56450), ABTB2 (+195956)
chr14	34199578	34199750	H9_peak_755	EGLN3 (-248583), SPTSSA (+262692)
chr19	34218392	34218528	H9_peak_1289	GPI (-146280), LSM14A (+45894)
chr14	34221079	34221259	H9_peak_756	EGLN3 (-270088), SPTSSA (+241187)
chr19	34350367	34350502	H9_peak_1290	GPI (-14305), LSM14A (+177869)
chr11	34451425	34451546	H9_peak_502	CAT (+12561), ELF5 (+60313)
chr16	34572662	34572777	H9_peak_957	ENSG00000259680 (-727491)
chr16	34573963	34574113	H9_peak_958	ENSG00000259680 (-728809)
chr16	34581450	34581612	H9_peak_959	ENSG00000259680 (-736302)
chr16	34582210	34582404	H9_peak_960	ENSG00000259680 (-737078)
chr16	34582958	34583150	H9_peak_961	ENSG00000259680 (-737825)
chr16	34588037	34588264	H9_peak_962	ENSG00000259680 (-742922)
chr16	34592662	34592798	H9_peak_963	ENSG00000259680 (-747501)
chr16	34593196	34593314	H9_peak_964	ENSG00000259680 (-748026)
chr16	34593491	34593605	H9_peak_965	ENSG00000259680 (-748319)
chr16	34595042	34595201	H9_peak_966	ENSG00000259680 (-749893)
chr16	34595440	34595563	H9_peak_967	ENSG00000259680 (-750273)
chr20	34661877	34662023	H9_peak_1597	PIGU (+15135), MAP1LC3A (+115096)
chr6	34722490	34722700	H9_peak_2190	SNRPC (-34811), C6orf106 (-25748),UHRF1BP1(-69421)
chr21	34845882	34846038	H9_peak_1651	CLIC6 (+176571), RUNX1 (+203384)
chr9	35027986	35028100	H9_peak_2636	DNAJB5 (+38402), VCP (+45206),KIAA1045(69849)
chr11	35045396	35045529	H9_peak_503	CD44 (-93718), PDHX (+128891)
chr17	35051332	35051473	H9_peak_1060	RFFL (+37916), LIG3 (+70909),UNC45B(-96414)
chr1	35054820	35054935	H9_peak_66	ZMYM1 (-4908)
chr11	35067170	35067288	H9_peak_504	CD44 (-71952), PDHX (+150657)
chr17	35074286	35074403	H9_peak_1061	RFFL (+14974), LIG3 (+93851)
chr10	35195012	35195126	H9_peak_362	CCNY (-141805), CREM (+67609)
chr14	35210530	35210644	H9_peak_757	PSMA6 (-81770), KIAA0391 (+88017),PPP2R3C(88274)
chr17	35214140	35214511	H9_peak_1062	SLFN5 (-28710), SLC35G3 (-19803)
chr11	35217056	35217199	H9_peak_505	CD44 (+77947), SLC1A2 (+202121)
chr7	35230665	35230781	H9_peak_2397	DPY19L1 (-192682), TBX20 (+23424)
chr21	35233894	35234052	H9_peak_1652	RUNX1 (-184629), SETD4 (+826288)
chr11	35247970	35248136	H9_peak_506	CD44 (+108872), SLC1A2 (+171196)
chr1	35286415	35286529	H9_peak_67	ZMYM4 (+17505), KIAA0319L (+270941),SFPQ(93330)
chr14	35314867	35314988	H9_peak_758	PSMA6 (+22571), NFKBIA (+89818)
chr22	35336031	35336210	H9_peak_1692	HMOX1 (-44714), TOM1 (+36317)
chr19	35347412	35347526	H9_peak_1291	FFAR1 (-4083)
chr1	35499853	35500068	H9_peak_68	KIAA0319L (+57452), ZMYM4 (+230994)
chr19	35502285	35502428	H9_peak_1292	KRTDAP (-11826), DMKN (+11295)
chr1	35506060	35506220	H9_peak_69	KIAA0319L (+51273), ZMYM4 (+237173)
chr14	35689219	35689333	H9_peak_759	RALGAPA1 (+119938), INSM2 (+155234)
chr7	35725364	35725492	H9_peak_2398	SEPT7 (-75611), HERPUD2 (-30293)
chr7	35729605	35729879	H9_peak_2399	SEPT7 (-71297), HERPUD2 (-34607)
chr17	35904420	35904555	H9_peak_1063	CCL5 (-23980), RDM1 (+26285)
chr17	35907069	35907190	H9_peak_1064	CCL5 (-26622), RDM1 (+23643)
chr1	35947602	35947761	H9_peak_70	TEKT2 (-136393), AGO3 (+16604)
chr5	36111329	36111443	H9_peak_2036	UGT3A2 (-44495), LMBRD2 (+40575)
chr22	36161873	36162016	H9_peak_1693	APOL3 (-1016),APOL4(-42889)
chr6	36171763	36171877	H9_peak_2191	BRPF3 (-24924), MAPK13 (+41499)
chr7	36286334	36286448	H9_peak_2400	ANLN (-103415), EEPD1 (+133242)
chr6	36287718	36287885	H9_peak_2192	PNPLA1 (+17342), ETV7 (+99981)
chr1	36386027	36386234	H9_peak_71	STK40 (-243),MRPS15(-78309)
chr11	36452986	36453117	H9_peak_507	TRAF6 (+57220), PRR5L (+77047)
chr4	36551904	36552102	H9_peak_1946	DTHD1 (+267981)
chr20	36592255	36592385	H9_peak_1598	C20orf24 (-13502), TGIF2-C20orf24 (+17767),SLA2(-53896)
chr1	36664991	36665212	H9_peak_72	CSF3R (-181824), GRIK3 (+369023)
chr11	36684887	36685142	H9_peak_508	RAG2 (-86736)
chr17	36728096	36728341	H9_peak_1065	LHX1 (-209256), MRM1 (+126647)
chr6	36755828	36755957	H9_peak_2193	RAB44 (+58042), CPNE5 (+84109),CDKN1A(77183)
chr3	36900950	36901077	H9_peak_1771	DCLK3 (-161153), EPM2AIP1 (+92154)
chr22	36901436	36901601	H9_peak_1694	CSF2RB (-12109), NCF4 (+40531)
chr6	36912683	36912831	H9_peak_2194	PI16 (-41676), C6orf89 (+26893),MTCH1(-73794)
chr3	36969940	36970125	H9_peak_1772	DCLK3 (-230172), EPM2AIP1 (+23135)
chr22	37079635	37079749	H9_peak_1695	TMPRSS6 (+23961), KCTD17 (+27953),MPST(60051),TST(59509)
chr17	37124938	37125074	H9_peak_1066	C17orf78 (-251037), AATF (+176131)
chr22	37149959	37150218	H9_peak_1696	IL2RB (-99)
chr6	37155350	37155629	H9_peak_2195	PIM1 (-14713), FGD2 (+149843)
chr5	37198065	37198241	H9_peak_2037	C5orf42 (+51275), NIPBL (+321394)
chr9	37200728	37200868	H9_peak_2637	GRHPR (-221868), ZCCHC7 (+80200)
chr8	37261878	37262002	H9_peak_2553	ZNF703 (-433811), KCNU1 (+477566)
chr6	37289968	37290367	H9_peak_2196	RNF8 (-63804), TBC1D22B (+32396)
chr2	37345049	37345197	H9_peak_1359	QPCT (+549)
chr9	37409329	37409482	H9_peak_2638	GRHPR (-13260), ZCCHC7 (+288808)
chr6	37460323	37460506	H9_peak_2197	CMTR1 (+27195), CCDC167 (+39507)
chr6	37502058	37502172	H9_peak_2198	CCDC167 (-2193)
chr6	37508021	37508135	H9_peak_2199	CCDC167 (-8156)
chr17	37606201	37606315	H9_peak_1067	SYNRG (+3238), DUSP14 (+96379)
chr8	37786053	37786216	H9_peak_2554	ADGRA2 (-11121), PLPBP (+23542)
chr8	37793644	37793809	H9_peak_2555	ADGRA2 (-3529)
chr7	37833633	37833751	H9_peak_2401	NME8 (-14905), GPR141 (+149820)
chr8	37874590	37874789	H9_peak_2556	BRF2 (-24786), RAB11FIP1 (+24764)
chr8	37891910	37892080	H9_peak_2557	BRF2 (-42091), RAB11FIP1 (+7459)
chr8	37897019	37897201	H9_peak_2558	BRF2 (-47206), RAB11FIP1 (+2344)
chr20	38094368	38094499	H9_peak_1599	RPRD1B (+60888), TGM2 (+70938)
chr20	38131709	38131837	H9_peak_1600	TGM2 (+33599), RPRD1B (+98227)
chr20	38134760	38134905	H9_peak_1601	TGM2 (+30539), RPRD1B (+101287)
chr7	38232885	38233017	H9_peak_2402	STARD3NL (+54729), AMPH (+398616),TARP(-40696)
chr15	38308411	38308551	H9_peak_827	FAM98B (-145646), SPRED1 (+56155)
chr17	38325706	38325826	H9_peak_1068	TBC1D3 (-133225), SOCS7 (-26479)
chr18	38359356	38359472	H9_peak_1211	CELF4 (-793377)
chr2	38387963	38388122	H9_peak_1360	ATL2 (-10781), HNRNPLL (+214923)
chr2	38394936	38395085	H9_peak_1361	ATL2 (-17749), HNRNPLL (+207955)
chr19	38426268	38426460	H9_peak_1293	RYR1 (-7466), RASGRP4 (-59),GGN(38336)
chr17	38435927	38436105	H9_peak_1069	ARHGAP23 (+7598), SRCIN1 (+169914)
chr2	38542971	38543160	H9_peak_1362	ATL2 (-165804), HNRNPLL (+59900)
chr17	38591933	38592099	H9_peak_1070	SRCIN1 (+13914), ARHGAP23 (+163598),C17orf96(-82918)
chr2	38626442	38626590	H9_peak_1363	GALM (-39394), HNRNPLL (-23550)
chr2	38634724	38634991	H9_peak_1364	HNRNPLL (-31892), GALM (-31052)
chr15	38653186	38653434	H9_peak_828	THBS1 (-927783), RASGRP1 (-88504)
chr19	38681135	38681335	H9_peak_1294	ACTN4 (+33565), CAPN12 (+63239),EIF3K(62162)
chr2	38682275	38682399	H9_peak_1365	GALM (+16427), SRSF7 (+69157)
chr19	38686283	38686427	H9_peak_1295	ACTN4 (+38685), CAPN12 (+58119)
chr15	38688828	38689033	H9_peak_829	THBS1 (-892162), RASGRP1 (-124125)
chr19	38692371	38692618	H9_peak_1296	ACTN4 (+44825), CAPN12 (+51979)
chr2	38693539	38693655	H9_peak_1366	GALM (+27687), SRSF7 (+57897)
chr2	38697320	38697434	H9_peak_1367	GALM (+31467), SRSF7 (+54117)
chr8	38808044	38808158	H9_peak_2559	PLEKHA2 (-93190), TACC1 (+20897)
chr21	38831522	38831698	H9_peak_1653	ETS2 (+26303), PSMG1 (+352241)
chr20	38874932	38875105	H9_peak_1602	FAM83D (-51407), PPP1R16B (+69314)
chr17	38901230	38901423	H9_peak_1071	LINC00672 (-23841), LASP1 (+31468)
chr8	38938487	38938636	H9_peak_2560	HTRA4 (-35602), PLEKHA2 (+37271)
chr22	38941636	38941796	H9_peak_1697	CBX6 (-69402), APOBEC3A (-11035),APOBEC3C(-72543),APOBEC3D(-79396),APOBEC3F(-98951)
chr21	38957027	38957166	H9_peak_1654	ETS2 (+151790), PSMG1 (+226754)
chr2	39093638	39093752	H9_peak_1368	SOS1 (+27356), ARHGEF33 (+203815)
chr2	39139984	39140181	H9_peak_1369	SOS1 (-19032), CDKL4 (+89449)
chr20	39195650	39195802	H9_peak_1603	DHX35 (+233391)
chr2	39216909	39217169	H9_peak_1370	SOS1 (-95988), CDKL4 (+12493)
chr19	39258523	39258656	H9_peak_1297	IFNL2 (-9924),LRFN1(-56747)
chr15	39263138	39263282	H9_peak_830	RASGRP1 (-698404), THBS1 (-317883)
chrX	39309831	39309945	H9_peak_2791	MID1IP1 (+508456), BCOR (+787515)
chr3	39358332	39358474	H9_peak_1773	SLC25A38 (-24945), CCR8 (+28697),RPSA(-48285)
chr19	39401451	39401575	H9_peak_1298	ZFP36 (-5300),MED29(10191)
chr7	39414204	39414447	H9_peak_2403	YAE1D1 (-152050), POU6F2 (+436328)
chr15	39665856	39665970	H9_peak_831	THBS1 (+84820), GPR176 (+254979)
chrX	39766521	39766635	H9_peak_2792	BCOR (+330825), MID1IP1 (+965146)
chr17	39769991	39770190	H9_peak_1072	GRB7 (+31320), IKZF3 (+94097)
chr22	39774107	39774295	H9_peak_1698	GRAP2 (-126881), CACNA1I (+203448)
chr15	39774765	39774918	H9_peak_832	GPR176 (+146050), THBS1 (+193749)
chr17	39777992	39778173	H9_peak_1073	GRB7 (+39312), IKZF3 (+86105)
chr17	39791461	39791655	H9_peak_1074	GRB7 (+52787), IKZF3 (+72630)
chr17	39800662	39800813	H9_peak_1075	GRB7 (+61967), IKZF3 (+63450)
chr17	39813703	39813921	H9_peak_1076	IKZF3 (+50376), GRB7 (+75041)
chr22	39868839	39868953	H9_peak_1699	GRAP2 (-32186), CACNA1I (+298143)
chr22	39920280	39920429	H9_peak_1700	TNRC6B (-257570), GRAP2 (+19273)
chr22	39938625	39938761	H9_peak_1701	TNRC6B (-239232), GRAP2 (+37611)
chr19	39942159	39942314	H9_peak_1299	FBL (-95823), PSMC4 (-28768)
chr1	40014274	40014461	H9_peak_73	CAP1 (-25865), MFSD2A (+59218)
chr22	40030979	40031131	H9_peak_1702	TNRC6B (-146870), GRAP2 (+129973)
chr22	40041057	40041215	H9_peak_1703	TNRC6B (-136789), GRAP2 (+140054)
chr22	40055716	40055877	H9_peak_1704	TNRC6B (-122128), GRAP2 (+154715)
chr15	40096144	40096316	H9_peak_833	SRP14 (-57042), BMF (+12644)
chr22	40116551	40116744	H9_peak_1705	TNRC6B (-61277), GRAP2 (+215566)
chr4	40152855	40153044	H9_peak_1947	RHOH (-43957), N4BP2 (+96124)
chrX	40174142	40174329	H9_peak_2793	ATP6AP2 (-406639), BCOR (-76833)
chr22	40176897	40177011	H9_peak_1706	TNRC6B (-971)
chr4	40190933	40191101	H9_peak_1948	RHOH (-5890)
chr13	40222008	40222176	H9_peak_704	FOXO1 (+444505), COG6 (+566415)
chr4	40239050	40239186	H9_peak_1949	CHRNA9 (-96211), RHOH (+42211)
chr4	40242415	40242529	H9_peak_1950	CHRNA9 (-92857), RHOH (+45565)
chr4	40295189	40295554	H9_peak_1951	CHRNA9 (-39957), RHOH (+98465)
chr4	40308290	40308425	H9_peak_1952	CHRNA9 (-26971), RHOH (+111451)
chr5	40390326	40390538	H9_peak_2038	DAB2 (-965262), PTGER4 (-289066)
chr22	40401711	40401896	H9_peak_1707	SGSM3 (+31193), MKL1 (+132076)
chr5	40406116	40406249	H9_peak_2039	DAB2 (-981013), PTGER4 (-273315)
chr5	40429541	40429712	H9_peak_2040	PTGER4 (-249871)
chr17	40516825	40516961	H9_peak_1077	TNS4 (-15296), CCR7 (+48579)
chr13	40518732	40518923	H9_peak_705	FOXO1 (+147769), COG6 (+863151)
chr17	40541045	40541269	H9_peak_1078	TNS4 (-39560), CCR7 (+24315)
chr4	40581603	40581717	H9_peak_1953	NSUN7 (-168237), RBM47 (-66902)
chr22	40605302	40605501	H9_peak_1708	MCHR1 (-73348), MKL1 (-71522)
chr5	40674480	40674601	H9_peak_2041	PTGER4 (-4957)
chr4	40702987	40703155	H9_peak_1954	RBM47 (-188313), NSUN7 (-46826)
chr1	40711722	40711836	H9_peak_74	RIMS3 (-46122), NFYC (-27059)
chr8	40715639	40715753	H9_peak_2561	ZMAT4 (+182129), C8orf4 (+562241)
chr1	40795535	40795649	H9_peak_75	KCNQ4 (+11580), CITED4 (+66774)
chr1	40809643	40809777	H9_peak_76	KCNQ4 (+25698), CITED4 (+52656)
chrX	41111227	41111358	H9_peak_2794	DDX3X (-222105), USP9X (+25658)
chr21	41149168	41149471	H9_peak_1655	DSCAM (-302181), BACE2 (-18481)
chr6	41246250	41246398	H9_peak_2200	TREML4 (+18000), TREM1 (+40395)
chr6	41416255	41416369	H9_peak_2201	FOXP4 (-130114), NCR2 (+80523)
chr19	41427912	41428158	H9_peak_1300	B3GNT8 (+695),TGFB1(74102),TMEM91(50772)
chr15	41435140	41435274	H9_peak_834	ITPKA (-58668), RTF1 (+18103)
chr15	41443468	41443588	H9_peak_835	ITPKA (-50347), RTF1 (+26424)
chr6	41486240	41486375	H9_peak_2202	FOXP4 (-60118), NCR2 (+150519)
chr6	41499126	41499296	H9_peak_2203	FOXP4 (-47215), NCR2 (+163422)
chr6	41531993	41532107	H9_peak_2204	FOXP4 (-14376), NCR2 (+196261)
chr8	41608140	41608261	H9_peak_2562	GPAT4 (+30001), NKX6-3 (+39158)
chr10	41859892	41860008	H9_peak_363	ZNF33B (+778594)
chr1	41868388	41868555	H9_peak_77	EDN2 (-383801), HIVEP3 (+50026)
chr10	41879286	41879508	H9_peak_364	ZNF33B (+759147)
chr10	41883384	41883509	H9_peak_365	ZNF33B (+755097)
chr10	41891157	41891271	H9_peak_366	ZNF33B (+747330)
chr10	41911234	41911354	H9_peak_367	ZNF33B (+727250)
chr6	41936339	41936479	H9_peak_2205	CCND3 (+5439), BYSL (+15221)
chr6	41975502	41975616	H9_peak_2206	TAF8 (-74965), CCND3 (-33711)
chr21	42062277	42062405	H9_peak_1656	UMODL1 (-8976),ZBTB21(51954)
chr2	42124089	42124287	H9_peak_1371	EML4 (-45162), PKDCC (+76168)
chr2	42133082	42133336	H9_peak_1372	EML4 (-36141), PKDCC (+85189)
chr3	42163926	42164107	H9_peak_1774	TRAK1 (+72947), CCK (+102190)
chr8	42233378	42233532	H9_peak_2563	IKBKB (-37847), PLAT (-25731),AP3M2(80510)
chr21	42238678	42238805	H9_peak_1657	ABCG1 (+19624), TFF3 (+76909)
chr1	42259511	42259678	H9_peak_78	GUCA2A (-94877), FOXJ3 (+75370)
chr21	42309722	42309860	H9_peak_1658	TFF3 (+5860), ABCG1 (+90673)
chr17	42312646	42312807	H9_peak_1079	STAT5A (+25180), STAT3 (+75841)
chr22	42324638	42324853	H9_peak_1709	TCF20 (-109304), NFAM1 (+107649)
chr22	42369002	42369166	H9_peak_1710	TCF20 (-153642), NFAM1 (+63311)
chr19	42450439	42450587	H9_peak_1301	CXCL17 (-7465)
chr22	42462129	42462272	H9_peak_1711	NFAM1 (-29806), RRP7A (+57601)
chr8	42516798	42516957	H9_peak_2564	SMIM19 (-24277), VDAC3 (+124975)
chr8	42571632	42571790	H9_peak_2565	CHRNB3 (-125708), SLC20A2 (-29785)
chr8	42768657	42768875	H9_peak_2566	CHRNA6 (+20)
chr22	42825833	42826060	H9_peak_1712	A4GALT (-130961), ARFGAP3 (+31455)
chr22	42855243	42855430	H9_peak_1713	A4GALT (-160351), ARFGAP3 (+2065)
chrX	42869884	42870022	H9_peak_2795	MAOA (-786266), PPP1R2P9 (-91706)
chr8	42894266	42894405	H9_peak_2567	HOOK3 (-2596), RNF170 (+2387)
chrX	42934518	42934677	H9_peak_2796	MAOA (-721621), PPP1R2P9 (-156351)
chrX	42948931	42949079	H9_peak_2797	MAOA (-707214), PPP1R2P9 (-170758)
chr21	42959237	42959381	H9_peak_1659	PKNOX1 (-15201), NDUFV3 (+66044)
chr6	43092738	43092936	H9_peak_2207	SRF (-78462), PTK7 (+16023),CUL7(38892),KLHDC3(78735)
chr22	43104193	43104364	H9_peak_1714	BIK (-6469),MCAT(-39119),PACSIN2(89100)
chr17	43136657	43136789	H9_peak_1080	NBR1 (-33758), BRCA1 (-11240)
chr15	43151792	43151936	H9_peak_836	CCNDBP1 (-33393), TMEM62 (+18340)
chr17	43236107	43236575	H9_peak_1081	ARL4D (-162618), TMEM106A (+24466)
chr17	43239963	43240077	H9_peak_1082	ARL4D (-158939), TMEM106A (+28145)
chr17	43241250	43241428	H9_peak_1083	ARL4D (-157620), TMEM106A (+29464)
chr17	43243471	43243652	H9_peak_1084	ARL4D (-155397), TMEM106A (+31687)
chr17	43243851	43243973	H9_peak_1085	ARL4D (-155047), TMEM106A (+32037)
chr17	43247976	43248108	H9_peak_1086	ARL4D (-150917), TMEM106A (+36167)
chr17	43248296	43248458	H9_peak_1087	ARL4D (-150582), TMEM106A (+36502)
chr10	43249916	43250046	H9_peak_368	FXYD4 (-121663), RASGEF1A (-20242)
chr17	43253263	43253581	H9_peak_1088	ARL4D (-145537), TMEM106A (+41547)
chr17	43253760	43253880	H9_peak_1089	ARL4D (-145139), TMEM106A (+41945)
chr17	43258032	43258508	H9_peak_1090	ARL4D (-140689), TMEM106A (+46395)
chr17	43262828	43262976	H9_peak_1091	ARL4D (-136057), TMEM106A (+51027)
chr17	43268946	43269330	H9_peak_1092	ARL4D (-129821), TMEM106A (+57263)
chr17	43280623	43280762	H9_peak_1093	ARL4D (-118266), TMEM106A (+68818)
chr17	43286470	43286881	H9_peak_1094	ARL4D (-112283), TMEM106A (+74801)
chr17	43292603	43293071	H9_peak_1095	ARL4D (-106122), TMEM106A (+80962)
chr17	43298136	43298270	H9_peak_1096	ARL4D (-100756), TMEM106A (+86328)
chr17	43323360	43323566	H9_peak_1097	ARL4D (-75496), TMEM106A (+111588)
chr11	43377525	43377643	H9_peak_509	HSD17B12 (-302974), TTC17 (+18643)
chr2	43426582	43426696	H9_peak_1373	ZFP36L2 (-200030), THADA (+169335)
chr7	43451050	43451212	H9_peak_2404	STK17A (-131934), HECW1 (+338532)
chr7	43469648	43469795	H9_peak_2405	STK17A (-113343), HECW1 (+357123)
chr11	43508849	43508985	H9_peak_510	HSD17B12 (-171641), TTC17 (+149976)
chr7	43586919	43587035	H9_peak_2406	STK17A (+3912), COA1 (+63319)
chr19	43701415	43701543	H9_peak_1302	PLAUR (-31129), IRGC (-14531),SMG9(-53511),SRRM5(89379),ZNF428(81617)
chr6	43734057	43734188	H9_peak_2208	MRPS18A (-46332), VEGFA (-36584)
chr7	43768567	43768761	H9_peak_2407	BLVRA (+9977), MRPS24 (+100893)
chr7	43808611	43808807	H9_peak_2408	BLVRA (+50022), MRPS24 (+60848)
chr6	43927209	43927457	H9_peak_2209	TMEM63B (-199581), VEGFA (+156626)
chr20	43950229	43950614	H9_peak_1604	TOX2 (+35558), JPH2 (+237156)
chr6	43951885	43952097	H9_peak_2210	TMEM63B (-174923), VEGFA (+181284)
chr7	44022144	44022259	H9_peak_2409	DBNL (-22509), SPDYE1 (+21313)
chr20	44029143	44029316	H9_peak_1605	TOX2 (+114366), JPH2 (+158348)
chr6	44058590	44058763	H9_peak_2211	TMEM63B (-68237), VEGFA (+287970)
chr7	44097516	44097690	H9_peak_2410	AEBP1 (-6758)
chr6	44206467	44206590	H9_peak_2212	MYMX (-10410), CAPN11 (+47718)
chr6	44206972	44207145	H9_peak_2213	MYMX (-9880)
chr6	44225851	44225978	H9_peak_2214	HSP90AB1 (-21951), SLC29A1 (+2289)
chr17	44293722	44293843	H9_peak_1098	SLC4A1 (-25642), RUNDC3A (-14776),FAM171A2(-70085),GRN(-51303)
chr1	44316558	44316672	H9_peak_79	ERI3 (+38593), DMAP1 (+103124)
chr13	44352356	44352552	H9_peak_706	SMIM2 (-191197), SERP2 (-21388),TSC22D1(-84470)
chr6	44446752	44446907	H9_peak_2215	RUNX2 (-881539), CDC5L (+59305)
chr22	44455491	44455674	H9_peak_1715	PRR5 (-221502), KIAA1644 (-142732)
chr6	44525007	44525121	H9_peak_2216	RUNX2 (-803305), CDC5L (+137539)
chr20	44533086	44533223	H9_peak_1606	PKIG (+1246), ADA (+118587)
chr20	44553406	44553581	H9_peak_1607	PKIG (+21585), ADA (+98248)
chr2	44674702	44674859	H9_peak_1374	SIX3 (-267117), CAMKMT (+312817)
chr19	44722079	44722287	H9_peak_1303	BCL3 (-26364), CEACAM16 (+23032)
chr10	44724871	44725046	H9_peak_369	CXCL12 (-339910), TMEM72 (-186241)
chr11	44726445	44726572	H9_peak_511	TSPAN18 (-37917), CD82 (+160918)
chr17	44779223	44779337	H9_peak_1099	ADAM11 (+20249), GJC1 (+51531)
chr1	44801970	44802108	H9_peak_80	PLK3 (+1814), TCTEX1D4 (+4636)
chr7	44921748	44921899	H9_peak_2411	PURB (-36463), MYO1G (+57274)
chr5	44940819	44940974	H9_peak_2042	MRPS30 (+131972), HCN1 (+755437)
chr14	44941142	44941256	H9_peak_760	FSCB (-433920), KLHL28 (+19933)
chr15	44979594	44979708	H9_peak_837	SORD (-43453), TERB2 (+22949)
chr7	44981233	44981377	H9_peak_2412	MYO1G (-2207)
chr3	44981936	44982109	H9_peak_1775	ZDHHC3 (-5841), EXOSC7 (+5793)
chr7	45027095	45027345	H9_peak_2413	CCM2 (-414)
chr17	45031725	45031945	H9_peak_1100	C1QL1 (-63764), NMT1 (-19775)
chr7	45061980	45062169	H9_peak_2414	NACAD (+26839), CCM2 (+34441)
chr21	45079026	45079160	H9_peak_1660	ADARB1 (-92549), FAM207A (+139083)
chr21	45094189	45094344	H9_peak_1661	ADARB1 (-77375), FAM207A (+154257)
chr17	45124713	45124878	H9_peak_1101	ACBD4 (-7804), PLCD3 (+7702),HEXIM1(-22521)
chr19	45171384	45171556	H9_peak_1304	BLOC1S3 (-7275), TRAPPC6A (+6767)
chr6	45176325	45176489	H9_peak_2217	RUNX2 (-151962), CDC5L (+788882)
chr12	45192498	45192648	H9_peak_609	DBX2 (-141474), ANO6 (-23512)
chr13	45258023	45258148	H9_peak_707	KCTD4 (-63369), TPT1 (+83198)
chr12	45260318	45260443	H9_peak_610	ARID2 (-469284), ANO6 (+44296)
chr20	45312245	45312443	H9_peak_1608	MATN4 (-6753), RBPJL (+5493),SYS1(-49592)
chr20	45312925	45313064	H9_peak_1609	MATN4 (-7404), RBPJL (+6144)
chr20	45325260	45325374	H9_peak_1610	RBPJL (+18466), SDC4 (+23107)
chr17	45326569	45326840	H9_peak_1102	MAP3K14 (-35729), ARHGAP27 (+103592)
chr6	45450940	45451099	H9_peak_2218	SUPT3H (-73087), CLIC5 (+629375)
chr6	45495991	45496110	H9_peak_2219	SUPT3H (-118118), CLIC5 (+584344)
chr12	45540765	45540929	H9_peak_611	ARID2 (-188818), ANO6 (+324762)
chr18	45666579	45666781	H9_peak_1212	SLC14A1 (-60045), SLC14A2 (+51879)
chr18	45686892	45687040	H9_peak_1213	SLC14A1 (-39759), SLC14A2 (+72165)
chr13	45701629	45701772	H9_peak_708	SPERT (-610)
chrX	45756546	45756717	H9_peak_2798	KRBOX4 (-690225), CXorf36 (-555731)
chr5	45794126	45794240	H9_peak_2043	HCN1 (-97849)
chr3	45870295	45870416	H9_peak_1776	LZTFL1 (-28190), CCR9 (-16148)
chr17	45874230	45874399	H9_peak_1103	MAPT (-20067), SPPL2C (+29480)
chr3	45976920	45977102	H9_peak_1777	FYCO1 (+18804), CXCR6 (+31992)
chr3	45978455	45978621	H9_peak_1778	FYCO1 (+17277), CXCR6 (+33519)
chr12	45990951	45991158	H9_peak_612	SCAF11 (-490)
chr18	45998255	45998460	H9_peak_1214	EPG5 (-31084), PSTPIP2 (+73902),ATP5A1(-99996)
chr18	45999132	45999387	H9_peak_1215	EPG5 (-31986), PSTPIP2 (+73000)
chr3	46046307	46046492	H9_peak_1779	XCR1 (-18658), CCR1 (+161996)
chr17	46056816	46056930	H9_peak_1104	STH (+57623), KANSL1 (+136325)
chr2	46067927	46068164	H9_peak_1375	EPAS1 (-229356), PRKCE (+416272)
chr17	46101425	46101609	H9_peak_1105	KANSL1 (+91681), STH (+102267)
chr17	46108934	46109052	H9_peak_1106	KANSL1 (+84205), STH (+109743)
chr3	46129736	46129918	H9_peak_1780	XCR1 (-102085), CCR1 (+78569)
chr2	46174618	46174829	H9_peak_1376	EPAS1 (-122678), PRKCE (+522950)
chr13	46182437	46182571	H9_peak_709	CPB2 (-77478), LCP1 (+28844)
chr19	46184904	46185045	H9_peak_1305	IGFL1 (-44777), IGFL2 (+37193)
chr2	46197896	46198010	H9_peak_1377	EPAS1 (-99449), PRKCE (+546179)
chr12	46219939	46220082	H9_peak_613	SCAF11 (-229446), SLC38A1 (+47690)
chr11	46331261	46331391	H9_peak_512	DGKZ (-30269), CREB3L1 (+53665)
chr11	46336890	46337022	H9_peak_513	DGKZ (-24639), CREB3L1 (+59295)
chr3	46386314	46386487	H9_peak_1781	CCRL2 (-21157), CCR5 (+15547),CCR2(32657),LTF(-77271)
chr16	46387790	46387998	H9_peak_968	SHCBP1 (+233732)
chr12	46399558	46399714	H9_peak_614	SLC38A2 (-26769), SLC38A4 (+426361)
chr2	46439597	46439796	H9_peak_1378	TMEM247 (-39868), EPAS1 (+142295)
chrX	46572283	46572397	H9_peak_2799	CHST7 (-1444)
chr10	46754100	46754222	H9_peak_370	PTPN20 (-178262), SYT15 (+175059)
chr19	46786727	46786962	H9_peak_1306	STRN4 (-39964), SLC1A5 (+1749),AP2S1(-63446)
chr19	46792081	46792354	H9_peak_1307	SLC1A5 (-3624)
chr17	46866505	46866757	H9_peak_1107	GOSR2 (-56489), WNT9B (+15045)
chr10	46941304	46941543	H9_peak_371	GDF10 (-358962), PTPN20 (+9001)
chr3	46947358	46947546	H9_peak_1782	NBEAL2 (-32231), PTH1R (+64095)
chr3	46948280	46948399	H9_peak_1783	NBEAL2 (-31343), PTH1R (+64983)
chr19	46955630	46955778	H9_peak_1308	NPAS1 (-64116), ARHGAP35 (+37028),TMEM160(-92920)
chr11	46983719	46983841	H9_peak_514	C11orf49 (+47002), ARFGAP2 (+193302)
chr20	47011999	47012358	H9_peak_1611	EYA2 (+117555), ZMYND8 (+344518)
chr16	47045564	47045678	H9_peak_969	DNAJA2 (-71833), NETO2 (+98376)
chr11	47079284	47079417	H9_peak_515	ARFGAP2 (+97731), C11orf49 (+142573)
chr2	47150891	47151032	H9_peak_1379	STPG4 (+4325), TTC7A (+209676)
chr2	47175560	47175690	H9_peak_1380	CALM2 (+976)
chr2	47251052	47251197	H9_peak_1381	EPCAM (-118023), CALM2 (-74524)
chr3	47299760	47299945	H9_peak_1784	PTPN23 (-81167), KLHL18 (+16907)
chr17	47301218	47301397	H9_peak_1108	NPEPPS (-229756), ENSG00000259753 (+47411),MYL4(91960)
chr12	47360818	47360985	H9_peak_615	AMIGO2 (-281037), RPAP3 (+345159)
chr10	47486093	47486253	H9_peak_372	ANXA8 (-2015)
chr20	47487313	47487443	H9_peak_1612	ZMYND8 (-130681), NCOA3 (-14549)
chr8	47574355	47574497	H9_peak_2568	CEBPD (+164660), SPIDR (+313851)
chr19	47600011	47600125	H9_peak_1309	BICRA (-8128),NAPA(84810)
chr20	47607222	47607422	H9_peak_1613	NCOA3 (+105395), SULF2 (+179264)
chr19	47648411	47648612	H9_peak_1310	EHD2 (-64831), BICRA (+40316)
chr12	47755478	47755739	H9_peak_616	ENDOU (-30073), RAPGEF3 (+3036)
chr12	47833292	47833508	H9_peak_617	HDAC7 (-13615), VDR (+71603)
chrX	47836084	47836198	H9_peak_2800	ZNF81 (-761)
chr18	47901676	47901848	H9_peak_1216	SKOR2 (-650159), SMAD2 (+28797)
chrX	48019966	48020186	H9_peak_2801	SPACA5 (+15740), ZNF630 (+51582)
chr3	48033975	48034090	H9_peak_1785	MAP4 (+55239), DHX30 (+231105)
chr4	48044335	48044475	H9_peak_1955	NIPAL1 (+27631), TXK (+89851)
chr11	48055316	48055494	H9_peak_516	OR4B1 (-161405), PTPRJ (+74844)
chr11	48055979	48056169	H9_peak_517	OR4B1 (-160736), PTPRJ (+75513)
chr10	48110367	48110566	H9_peak_373	AGAP9 (-586829), FRMPD2 (+164403)
chrX	48142214	48142400	H9_peak_2802	SPACA5B (+11650), SSX5 (+54456)
chr17	48194119	48194331	H9_peak_1109	SNX11 (+86667), SKAP1 (+235965),CBX1(93027)
chr22	48204082	48204196	H9_peak_1716	FAM19A5 (-285321)
chr4	48242556	48242782	H9_peak_1956	TXK (-108413), TEC (+27195)
chr4	48275212	48275352	H9_peak_1957	TEC (-5418)
chr10	48288086	48288201	H9_peak_374	MAPK8 (-18495), FRMPD2 (-13274)
chr6	48289902	48290092	H9_peak_2220	PTCHD4 (-221308)
chr2	48344236	48344367	H9_peak_1382	PPP1R21 (-96495), FOXN2 (+29592)
chr17	48373302	48373429	H9_peak_1110	SKAP1 (+56824), SNX11 (+265808)
chr13	48401626	48401812	H9_peak_710	LPAR6 (+42985), RB1 (+97944)
chr2	48420765	48420967	H9_peak_1383	PPP1R21 (-19931), FOXN2 (+106156)
chr17	48438487	48438623	H9_peak_1111	SKAP1 (-8365)
chr17	48453426	48453567	H9_peak_1112	SKAP1 (-23307), HOXB1 (+77500)
chr3	48514838	48515037	H9_peak_1786	SHISA5 (-10507), PFKFB4 (+41952),PLXNB1(85474),TMA7(74662),UQCRC1(-94728)
chrX	48521472	48521670	H9_peak_2803	EBP (+413),PORCN(11788)
chr4	48653313	48653474	H9_peak_1958	FRYL (+126905), ZAR1 (+163142)
chr20	48680799	48680913	H9_peak_1614	SULF2 (-894270), PREX1 (+147027)
chr4	48777778	48777941	H9_peak_1959	FRYL (+2439), ZAR1 (+287608)
chr3	48788691	48788805	H9_peak_1787	IP6K2 (-71498), PRKAR2A (+59098)
chr17	48856282	48856396	H9_peak_1113	ATP5G1 (-36478), CALCOCO2 (+25305),TTLL6(39232)
chr18	48940846	48941046	H9_peak_1217	SMAD7 (+9765), CTIF (+401788)
chr18	48948378	48948516	H9_peak_1218	SMAD7 (+2264), CTIF (+409289)
chr18	48997158	48997312	H9_peak_1219	SMAD7 (-46524), DYM (+463567)
chr20	49038114	49038255	H9_peak_1615	CSE1L (-8127)
chr12	49092201	49092321	H9_peak_618	RHEBL1 (-22236), DHH (+2558),DDN(92956),TUBA1A(-97063),TUBA1B(-39260)
chr4	49104394	49104512	H9_peak_1960	CWH43 (+118206)
chr4	49108297	49108443	H9_peak_1961	CWH43 (+122123)
chr4	49110695	49110817	H9_peak_1962	CWH43 (+124509)
chr4	49118910	49119031	H9_peak_1963	CWH43 (+132724)
chr4	49130004	49130193	H9_peak_1964	CWH43 (+143852)
chr4	49144586	49144718	H9_peak_1965	CWH43 (+158405)
chr4	49149401	49149524	H9_peak_1966	CWH43 (+163216)
chr17	49227463	49227597	H9_peak_1114	PHOSPHO1 (+3236), ABI3 (+17303)
chrX	49273405	49273606	H9_peak_2804	FOXP3 (-8680), PPP1R3F (+3652)
chr12	49404192	49404420	H9_peak_619	KCNH3 (-134851), SPATS2 (+36841)
chr10	49499423	49499604	H9_peak_375	DRGX (-104063), ERCC6 (+39512)
chr12	49539919	49540084	H9_peak_620	KCNH3 (+845),PRPF40B(-83412)
chr5	49601544	49601679	H9_peak_2044	EMB (+839755)
chr5	49602021	49602161	H9_peak_2045	EMB (+839276)
chr14	49624376	49624522	H9_peak_761	RPL36AL (-3764), MGAT2 (+3654)
chr4	49639358	49639479	H9_peak_1967	CWH43 (+653172)
chr4	49651375	49651494	H9_peak_1968	CWH43 (+665188)
chr4	49657559	49657674	H9_peak_1969	CWH43 (+671370)
chr5	49657685	49657812	H9_peak_2046	EMB (+783618)
chr5	49658377	49658754	H9_peak_2047	EMB (+782801)
chr5	49659829	49659943	H9_peak_2048	EMB (+781481)
chr5	49661433	49661553	H9_peak_2049	EMB (+779874)
chr5	49661701	49661821	H9_peak_2050	EMB (+779606)
chr4	49709364	49709522	H9_peak_1970	CWH43 (+723196)
chr17	49739762	49739997	H9_peak_1115	KAT7 (-48675), SLC35B1 (-31681),FAM117A(-24277)
chr18	49786419	49786579	H9_peak_1220	ACAA2 (+27461), LIPG (+224468)
chr20	49795010	49795171	H9_peak_1616	B4GALT5 (-81213), SLC9A8 (-17622)
chr19	49809763	49809877	H9_peak_1311	MED25 (-8469), FUZ (+3450),IL4I1(-87070),PTOV1(-40914)
chr22	49839005	49839188	H9_peak_1717	ZBED4 (-14745), BRD1 (-14293)
chr12	49869246	49869374	H9_peak_621	BCDIN3D (-26181), FAIM2 (+34577)
chr13	49985272	49985400	H9_peak_711	SPRYD7 (-48996), TRIM13 (-11701)
chr14	49999470	49999663	H9_peak_762	ARF6 (+106475), VCPKMT (+116990)
chr15	50089512	50089641	H9_peak_838	ATP8B4 (+29645), FGF7 (+666481)
chr20	50126803	50126952	H9_peak_1617	UBE2V1 (-10924), TMEM189-UBE2V1 (+26759)
chr17	50140580	50140694	H9_peak_1116	PPP1R9B (+9993), PDK2 (+45362),COL1A1(-61002),ITGA3(84662)
chr16	50167290	50167474	H9_peak_970	ADCY7 (-99134), PAPD5 (+14464)
chr19	50173161	50173347	H9_peak_1312	MYH14 (-30391), IZUMO2 (-10059)
chr12	50191059	50191203	H9_peak_622	CERS5 (-23709), LIMA1 (+92375)
chr7	50266922	50267072	H9_peak_2415	IKZF1 (-37785), C7orf72 (+170961)
chr13	50319697	50319811	H9_peak_712	RNASEH2B (-589924), KCNRG (+304500)
chr7	50333414	50333677	H9_peak_2416	IKZF1 (+28764), FIGNL1 (+116178)
chr7	50397049	50397181	H9_peak_2417	FIGNL1 (+52609), IKZF1 (+92333)
chr10	50413715	50413829	H9_peak_376	ASAH2 (-165162), SGMS1 (+210211)
chr3	50435449	50435573	H9_peak_1788	TMEM115 (-75901), CACNA2D2 (+67912)
chr10	50439237	50439413	H9_peak_377	ASAH2 (-190715), SGMS1 (+184658)
chr10	50502067	50502244	H9_peak_378	ASAH2 (-253546), SGMS1 (+121827)
chr10	50511892	50512044	H9_peak_379	ASAH2 (-263358), SGMS1 (+112015)
chr22	50545728	50545882	H9_peak_1718	KLHDC7B (-2228),SBF1(70734)
chr5	50564221	50564398	H9_peak_2051	EMB (-122943), PARP8 (-102628)
chr3	50573542	50573698	H9_peak_1789	C3orf18 (-5869), HEMK1 (+4468),CISH(-38211)
chr12	50589926	50590096	H9_peak_623	ATF1 (-174281), DIP2B (+84904)
chr3	50627885	50628018	H9_peak_1790	DOCK3 (-47289), MAPKAPK3 (+16044)
chr3	50632584	50632744	H9_peak_1791	DOCK3 (-42577), MAPKAPK3 (+20756)
chr10	50636624	50636891	H9_peak_380	SGMS1 (-12775), A1CF (+248917)
chr16	50685009	50685128	H9_peak_971	SNX20 (-3717),CYLD(-56981)
chr13	50686693	50686878	H9_peak_713	RNASEH2B (-222892), KCNRG (+671532)
chr20	50689964	50690083	H9_peak_1618	PARD6B (-41520), PTPN1 (+179670)
chr22	50702260	50702551	H9_peak_1719	ARSA (-74234), ACR (-35790)
chr1	50724930	50725055	H9_peak_81	DMRTA2 (-301493), FAF1 (+235270)
chr19	50749767	50749881	H9_peak_1313	GPR32 (-20640), CLEC11A (+26495),SHANK1(32886)
chr19	50752432	50752678	H9_peak_1314	GPR32 (-17909), CLEC11A (+29226)
chr19	50763534	50763808	H9_peak_1315	GPR32 (-6793)
chr17	50780103	50780284	H9_peak_1117	WFIKKN2 (-55216), LUC7L3 (+60595),ANKRD40(72284)
chr18	50879836	50879957	H9_peak_1221	ELAC1 (-88119), ME2 (+1163)
chr13	50892174	50892377	H9_peak_714	RNASEH2B (-17402), KCNRG (+877022)
chr17	50944676	50944822	H9_peak_1118	TOB1 (-78404), SPAG9 (+176116)
chr12	51052003	51052117	H9_peak_624	LETMD1 (+3722), CSRNP2 (+31490)
chr12	51076384	51076517	H9_peak_625	CSRNP2 (+7099), LETMD1 (+28113)
chr12	51078404	51078724	H9_peak_626	CSRNP2 (+4986), LETMD1 (+30226)
chr18	51149946	51150060	H9_peak_1222	MEX3C (+47317), SMAD4 (+119790)
chr18	51211642	51211800	H9_peak_1223	MEX3C (-14401)
chr1	51214939	51215070	H9_peak_82	RNF11 (-21266), C1orf185 (+112771)
chr1	51303968	51304111	H9_peak_83	TTC39A (+18170), RNF11 (+67769)
chr13	51333067	51333210	H9_peak_715	SERPINE3 (-7893)
chr19	51354887	51355107	H9_peak_1316	VSIG10L (-12873), ETFB (+2109)
chr20	51471118	51471232	H9_peak_1619	KCNG1 (-448046), NFATC2 (+71544)
chr20	51512762	51512916	H9_peak_1620	KCNG1 (-489710), NFATC2 (+29880)
chr20	51540641	51540824	H9_peak_1621	KCNG1 (-517604), NFATC2 (+1986)
chr17	51778918	51779087	H9_peak_1119	CA10 (+379724), UTP18 (+518475)
chr13	51786190	51786336	H9_peak_716	DHRS12 (+17860), WDFY2 (+201755)
chr12	51972839	51973011	H9_peak_627	GRASP (-34015), ACVR1B (+21224),NR4A1(-49906)
chr15	51982116	51982389	H9_peak_839	MAPK6 (-36948), LEO1 (-10447)
chr19	52007267	52007384	H9_peak_1317	ZNF615 (+870),ZNF613(79891),ZNF841(-88440)
chr20	52047932	52048330	H9_peak_1622	SALL4 (-245611), ZFP64 (+143855)
chr12	52185701	52185857	H9_peak_628	KRT80 (+6221), ATG101 (+115808),KRT7(-47390)
chr6	52286988	52287108	H9_peak_2221	MCM3 (-2167)
chr1	52296337	52296501	H9_peak_84	CC2D1B (+69774), ZFYVE9 (+154325)
chr15	52331611	52331759	H9_peak_840	MYO5C (-35887), MYO5A (+197365)
chr1	52424397	52424511	H9_peak_85	PRPF38A (+19890), ZCCHC11 (+128528)
chr6	52537409	52537606	H9_peak_2222	TRAM2 (+39407), EFHC1 (+117312)
chr12	52555696	52555852	H9_peak_629	KRT71 (-2627)
chr6	52635438	52635552	H9_peak_2223	TRAM2 (-58580), TMEM14A (-35614)
chr10	52649499	52649617	H9_peak_381	MBL2 (+122142), DKK1 (+335262)
chr5	52725507	52725655	H9_peak_2052	ITGA1 (-62315)
chr5	52737246	52737424	H9_peak_2053	ITGA1 (-50561)
chr13	52809451	52809647	H9_peak_717	CNMD (-69769), PCDH8 (+39091)
chr14	52895059	52895173	H9_peak_763	GNPNAT1 (-103515), FERMT2 (+55876)
chr3	52958213	52958350	H9_peak_1792	TMEM110 (-60686), SFMBT1 (+87786)
chr5	53089572	53089983	H9_peak_2054	MOCS2 (+19981), ITGA2 (+100452)
chr14	53260469	53260584	H9_peak_764	DDHD1 (-107429), BMP4 (+696284)
chr6	53313926	53314053	H9_peak_2224	GCM1 (-165161), ELOVL5 (+35189)
chr6	53348918	53349066	H9_peak_2225	ELOVL5 (+187)
chr3	53350763	53350902	H9_peak_1793	DCP1A (-3223),TKT(94718)
chr1	53368080	53368281	H9_peak_86	DMRTB1 (-91218), LRP8 (-40167)
chr6	53369984	53370183	H9_peak_2226	ELOVL5 (-20905), GCLC (+175045)
chr20	53586768	53586895	H9_peak_1623	ZNF217 (+7007), TSHZ2 (+614425)
chr20	53750964	53751102	H9_peak_1624	ZNF217 (-157194), BCAS1 (+319561)
chr20	53881551	53881707	H9_peak_1625	ZNF217 (-287790), BCAS1 (+188965)
chr16	53891903	53892145	H9_peak_972	FTO (+188061), IRX3 (+394739)
chr16	53925117	53925231	H9_peak_973	FTO (+221211), IRX3 (+361589)
chr12	54087414	54087554	H9_peak_630	HOXC4 (+33607), SMUG1 (+101510)
chr2	54093184	54093311	H9_peak_1384	ACYP2 (+122145), TSPYL6 (+163024)
chr19	54188359	54188549	H9_peak_1318	TSEN34 (-1814), MBOAT7 (+1361),NDUFA3(85603),PRPF31(73045),RPS9(-12403)
chr19	54388160	54388291	H9_peak_1319	TTYH1 (-27300), LAIR1 (-23269)
chr16	54425660	54425948	H9_peak_974	IRX5 (-505058), IRX3 (-139041)
chr12	54486372	54486548	H9_peak_631	GTSF1 (-13833), NCKAP1L (-11251),ITGA5(67194)
chr5	54638196	54638357	H9_peak_2055	SNX18 (+120412), ESM1 (+347386)
chr1	54886860	54887137	H9_peak_87	DHCR24 (+219)
chr12	54977977	54978195	H9_peak_632	TESPA1 (+6586), MUCL1 (+123549)
chr2	54984090	54984245	H9_peak_1385	RTN4 (+66376), EML6 (+259626)
chr2	55054221	55054337	H9_peak_1386	RTN4 (-3735)
chr10	55118269	55118404	H9_peak_382	MTRNR2L5 (-480966), PCDH15 (-317046)
chr5	55134186	55134300	H9_peak_2056	GPX8 (-25875), GZMA (+31595),MCIDAS(-93072)
chr15	55221518	55221799	H9_peak_841	RSL24D1 (-24592), RAB27A (+48735)
chr19	55338799	55338950	H9_peak_1320	KMT5C (-978),PPP6R1(80204),RPL28(-47057)
chr17	55339750	55339898	H9_peak_1120	HLF (+74812), MMD (+82168)
chr17	55344519	55344744	H9_peak_1121	MMD (+77360), HLF (+79620)
chr14	55382641	55382761	H9_peak_765	ATG14 (+29157), FBXO34 (+111398)
chr15	55485357	55485570	H9_peak_842	CCPG1 (-77205), DNAAF4 (+22770)
chr5	55763869	55763996	H9_peak_2057	IL31RA (-87573), DDX4 (+25909)
chr12	55780762	55780897	H9_peak_633	SARNP (+36926), GDF11 (+37550)
chr17	56000479	56000593	H9_peak_1122	NOG (-593163), PCTP (+249442)
chr7	56033964	56034254	H9_peak_2418	PSPH (+17495), NIPSNAP2 (+69528)
chr5	56050959	56051248	H9_peak_2058	MAP3K1 (-764470), IL6ST (-56111)
chr4	56066359	56066473	H9_peak_1974	CEP135 (+117435), AASDH (+321084)
chr19	56141869	56142009	H9_peak_1321	ZNF444 (+752),ZSCAN5A(-86351)
chr4	56181327	56181457	H9_peak_1975	AASDH (+206108), CEP135 (+232411)
chr4	56290193	56290345	H9_peak_1976	AASDH (+97231), CEP135 (+341288)
chr17	56679890	56680025	H9_peak_1123	NOG (+86259), C17orf67 (+153938)
chr17	56718761	56718959	H9_peak_1124	C17orf67 (+115036), NOG (+125161)
chr16	56780772	56780886	H9_peak_975	SLC12A3 (-84378), NUP93 (+50724)
chr3	56788015	56788190	H9_peak_1794	FAM208A (-105086), ARHGEF3 (+291205)
chr3	56858401	56858670	H9_peak_1795	FAM208A (-175519), ARHGEF3 (+220772)
chr16	56861292	56861498	H9_peak_976	SLC12A3 (-3812)
chr15	56932292	56932509	H9_peak_843	CGNL1 (-444104), TCF12 (+13778)
chr15	56964340	56964470	H9_peak_844	CGNL1 (-412100), TCF12 (+45782)
chr3	57027021	57027139	H9_peak_1796	FAM208A (-344063), ARHGEF3 (+52228)
chrX	57103045	57103233	H9_peak_2805	SPIN3 (-107333), SPIN2B (+18407)
chr3	57136165	57136282	H9_peak_1797	ARHGEF3 (-56916), IL17RD (+29151)
chr1	57307646	57307811	H9_peak_88	C8B (-341714), DAB1 (+116328)
chr5	57383248	57383394	H9_peak_2059	ACTBL2 (+99488), GPBP1 (+209373)
chr17	57612750	57612865	H9_peak_1125	CCDC182 (+132504), MSI2 (+356274)
chr16	57690016	57690243	H9_peak_977	DRC7 (-4670),KATNB1(-45618)
chr17	57794823	57794977	H9_peak_1126	CCDC182 (-49588), MRPS23 (+55156)
chr11	57800698	57800878	H9_peak_518	OR9Q1 (-223093), CTNND1 (+38991)
chr3	57804929	57805075	H9_peak_1798	FLNB (-203398), SLMAP (+47444)
chr17	57851485	57851599	H9_peak_1127	MRPS23 (-1486),CUEDC1(-51847)
chr17	57861120	57861278	H9_peak_1128	MRPS23 (-11143), VEZF1 (+126953)
chr12	57897318	57897445	H9_peak_634	CTDSP2 (-50643), ATP23 (-44195)
chr18	57916420	57916595	H9_peak_1224	ATP8B1 (-184701), NEDD4L (-127870)
chr12	57936028	57936159	H9_peak_635	ATP23 (-5483)
chr3	58222360	58222517	H9_peak_1799	ABHD6 (-15067), DNASE1L3 (-11216)
chr20	58237107	58237257	H9_peak_1626	PMEPA1 (-527280), RAB22A (-72514)
chr8	58332242	58332371	H9_peak_2569	UBXN2B (-78957), FAM110B (+337753)
chr17	58333823	58333983	H9_peak_1129	TSPOAP1 (-5819)
chr17	58335858	58336087	H9_peak_1130	TSPOAP1 (-7889)
chr17	58379308	58379422	H9_peak_1131	SUPT4H1 (-27163), RNF43 (+38168)
chr17	58388861	58389013	H9_peak_1132	SUPT4H1 (-36735), RNF43 (+28596)
chr17	58391623	58391759	H9_peak_1133	SUPT4H1 (-39489), RNF43 (+25842)
chr17	58413092	58413317	H9_peak_1134	SUPT4H1 (-61003), RNF43 (+4328)
chr18	58687923	58688050	H9_peak_1225	ZNF532 (-174613), MALT1 (+16601)
chr1	58718250	58718367	H9_peak_89	MYSM1 (-18217), JUN (+66018)
chr1	58754876	58755128	H9_peak_90	MYSM1 (-54910), JUN (+29325)
chr8	58801525	58801842	H9_peak_2570	NSMAF (-142150), TOX (+317524)
chr8	58808137	58808251	H9_peak_2571	NSMAF (-148660), TOX (+311014)
chr1	58896687	58896901	H9_peak_91	FGGY (-400187), JUN (-112467)
chr8	58991862	58992069	H9_peak_2572	NSMAF (-332432), TOX (+127242)
chr20	59013997	59014230	H9_peak_1627	CTSZ (-6867), TUBB1 (-5140)
chr8	59017799	59017929	H9_peak_2573	NSMAF (-358330), TOX (+101344)
chr20	59039535	59039649	H9_peak_1628	ATP5E (-7210)
chr8	59051177	59051316	H9_peak_2574	NSMAF (-391713), TOX (+67961)
chr8	59061274	59061409	H9_peak_2575	NSMAF (-401808), TOX (+57866)
chr8	59106119	59106269	H9_peak_2576	NSMAF (-446660), TOX (+13014)
chr5	59127794	59127912	H9_peak_2060	RAB3C (+544813), PDE4D (+765945)
chr5	59161761	59162069	H9_peak_2061	RAB3C (+578875), PDE4D (+731883)
chr8	59209720	59209886	H9_peak_2577	TOX (-90595)
chr15	59256192	59256313	H9_peak_845	LDHAL6B (+49430), MYO1E (+116647)
chr13	59447210	59447324	H9_peak_718	DIAPH3 (+716720)
chr13	59531657	59531775	H9_peak_719	DIAPH3 (+632271)
chr13	59608079	59608242	H9_peak_720	DIAPH3 (+555826)
chr11	59773123	59773302	H9_peak_519	STX3 (+18154), MRPL16 (+37659)
chr15	59814532	59814703	H9_peak_846	FOXB1 (-189604), BNIP2 (-125084)
chr11	59818764	59818878	H9_peak_520	MRPL16 (-7949)
chr17	59829284	59829446	H9_peak_1135	PTRH2 (-121739), TUBD1 (+63580)
chr17	59832892	59833091	H9_peak_1136	PTRH2 (-125366), TUBD1 (+59953)
chr11	59858118	59858363	H9_peak_521	GIF (-12740), TCN1 (+8334)
chr10	59883717	59883831	H9_peak_383	MRLN (-145201), CCDC6 (+22882)
chr11	59893905	59894042	H9_peak_522	OOSP2 (-146301), TCN1 (-27399)
chr10	59950272	59950447	H9_peak_384	CCDC6 (-43704), ANK3 (+439370)
chr10	59967209	59967487	H9_peak_385	CCDC6 (-60692), ANK3 (+422382)
chr10	59991371	59991498	H9_peak_386	CCDC6 (-84779), ANK3 (+398295)
chr17	60382098	60382264	H9_peak_1137	USP32 (+9953), CA4 (+232245)
chr17	60437808	60437922	H9_peak_1138	USP32 (-45731), APPBP2 (+88354)
chr14	60653078	60653236	H9_peak_766	SIX1 (-3695)
chr8	60792984	60793106	H9_peak_2578	CLVS1 (-494910), CHD7 (+114267)
chr11	60821899	60822067	H9_peak_523	CCDC86 (-20088), MS4A10 (+36635)
chr11	60822461	60822575	H9_peak_524	CCDC86 (-19553), MS4A10 (+37170)
chr11	60837118	60837375	H9_peak_525	CCDC86 (-4824)
chr2	60840784	60840959	H9_peak_1387	REL (-40649), PAPOLG (+84642)
chr11	60872577	60872695	H9_peak_526	ZP1 (+5074), PRPF19 (+33952)
chr8	60929272	60929454	H9_peak_2579	CLVS1 (-358592), CHD7 (+250585)
chr11	61026053	61026310	H9_peak_527	CD5 (-76213), CD6 (+54502)
chr6	61322978	61323094	H9_peak_2229	KHDRBS2 (+963191)
chr3	61484092	61484260	H9_peak_1800	FHIT (-232717), PTPRG (-77735)
chr20	61497437	61497570	H9_peak_1629	CDH4 (+245078), TAF4 (+568306)
chr3	61525939	61526135	H9_peak_1801	FHIT (-274578), PTPRG (-35874)
chr3	61560509	61560705	H9_peak_1802	PTPRG (-1304)
chr14	61578896	61579036	H9_peak_767	HIF1A (-118656), ENSG00000258989 (+49838)
chr18	61616593	61616707	H9_peak_1226	RNF152 (+277109), CDH20 (+283068)
chr14	61691041	61691194	H9_peak_768	HIF1A (-6504)
chr3	61723276	61723397	H9_peak_1803	PTPRG (+161426), FEZF2 (+650178)
chr3	61877437	61877594	H9_peak_1804	PTPRG (+315605), FEZF2 (+495999)
chr3	61913786	61913907	H9_peak_1805	PTPRG (+351936), FEZF2 (+459668)
chr18	61926666	61926838	H9_peak_1227	RNF152 (-32993), PIGN (+260292)
chr10	61943266	61943516	H9_peak_387	ARID5B (+42091), RTKN2 (+325316)
chr18	61952255	61952449	H9_peak_1228	RNF152 (-58593), PIGN (+234692)
chr11	61966743	61966923	H9_peak_528	FTH1 (+827),BEST1(16950)
chr10	62038981	62039126	H9_peak_388	ARID5B (+137754), RTKN2 (+229653)
chr10	62046605	62046775	H9_peak_389	ARID5B (+145390), RTKN2 (+222017)
chr10	62082719	62082859	H9_peak_390	ARID5B (+181489), RTKN2 (+185918)
chr10	62183577	62183724	H9_peak_391	RTKN2 (+85056), ARID5B (+282351)
chr2	62309933	62310096	H9_peak_1388	B3GNT2 (+113902), TMEM17 (+196326)
chr10	62384109	62384342	H9_peak_392	ADO (-420631), ZNF365 (+10034)
chr3	62475142	62475316	H9_peak_1806	FEZF2 (-101714), CADPS (+400150)
chr18	62521753	62521985	H9_peak_1229	ZCCHC2 (-1138)
chr10	62528608	62528775	H9_peak_393	ADO (-276165), ZNF365 (+154500)
chr3	62544719	62544850	H9_peak_1807	FEZF2 (-171270), CADPS (+330594)
chr11	62555884	62556059	H9_peak_529	AHNAK (-9137),GANAB(-90755)
chr10	62637635	62637829	H9_peak_394	ADO (-167125), ZNF365 (+263540)
chr11	62672415	62672538	H9_peak_530	UQCC3 (+2204), UBXN1 (+6578)
chr10	62689133	62689285	H9_peak_395	ADO (-115648), ZNF365 (+315017)
chr1	62783930	62784082	H9_peak_92	ATG4C (-129)
chr20	62822916	62823030	H9_peak_1630	COL9A3 (+5911), TCFL5 (+38790),MRGBP(26521),OGFR(18149)
chr18	62846448	62846599	H9_peak_1230	PHLPP1 (+131074), BCL2 (+473604)
chr11	62862513	62862645	H9_peak_531	SLC3A2 (+6468), CHRM1 (+59102),NXF1(57087)
chr18	63206627	63206743	H9_peak_1231	BCL2 (+113443), PHLPP1 (+491235)
chr15	63440764	63440918	H9_peak_847	USP3 (-63770), CA12 (-58680)
chr14	63511709	63511861	H9_peak_769	GPHB5 (-192906), PPP2R5E (+31589)
chr10	63515580	63515757	H9_peak_396	REEP3 (-5694)
chr10	63563680	63563914	H9_peak_397	REEP3 (+42434)
chr15	63672939	63673091	H9_peak_848	FBXL22 (+75662), HERC1 (+160873)
chr10	63682555	63682669	H9_peak_398	REEP3 (+161249)
chr10	63683384	63683505	H9_peak_399	REEP3 (+162082)
chr10	63700659	63700773	H9_peak_400	REEP3 (+179353)
chr2	63856476	63856599	H9_peak_1389	UGP2 (+14828), VPS54 (+162534)
chr2	63984381	63984558	H9_peak_1390	VPS54 (+34602), UGP2 (+142760)
chr18	63992857	63993034	H9_peak_1232	SERPINB8 (+23021)
chr17	64058053	64058207	H9_peak_1139	ICAM2 (-37496), ERN1 (+71995)
chr17	64082245	64082388	H9_peak_1140	ICAM2 (-61683), ERN1 (+47808)
chr17	64116190	64116325	H9_peak_1141	ICAM2 (-95624), ERN1 (+13867)
chr2	64134940	64135090	H9_peak_1391	VPS54 (-115943), PELI1 (+9439)
chr4	64163685	64163811	H9_peak_1978	TECRL (+245714)
chr15	64223882	64224013	H9_peak_849	PPIB (-60743), CSNK1G1 (+132311)
chr11	64270306	64270523	H9_peak_532	GPR137 (-13924), PLCB3 (+18868),DNAJC4(40134),FERMT3(63735),PPP1R14B(23473),PRDX5(-47673),STIP1(84300),TRMT112(-47670)
chr14	64445438	64445552	H9_peak_770	AKAP5 (-20004), MTHFD1 (+57145),ZBTB25(-58350)
chr12	64446379	64446542	H9_peak_636	TBK1 (-5419)
chr15	64583724	64583849	H9_peak_850	ZNF609 (+84495), OAZ2 (+119494)
chr15	64622795	64623138	H9_peak_851	OAZ2 (+80314), ZNF609 (+123675)
chr14	64724215	64724341	H9_peak_771	PLEKHG3 (+19681), SPTB (+155605)
chr14	64755961	64756111	H9_peak_772	PLEKHG3 (+51439), SPTB (+123847)
chr14	64811748	64811862	H9_peak_773	SPTB (+68078), PLEKHG3 (+107208)
chr14	64822226	64822340	H9_peak_774	SPTB (+57600), PLEKHG3 (+117686)
chr15	64865287	64865424	H9_peak_852	ANKDD1A (-46546), PLEKHO2 (+23467),PIF1(39687)
chr2	64939414	64939882	H9_peak_1392	SERTAD2 (-285735), SLC1A4 (-49753)
chr17	64985211	64985482	H9_peak_1142	LRRC37A3 (-66562), GNA13 (+71492)
chr3	64993794	64993946	H9_peak_1808	ADAMTS9 (-305870)
chr3	65030943	65031111	H9_peak_1809	ADAMTS9 (-343027)
chr3	65052152	65052266	H9_peak_1810	ADAMTS9 (-364209), MAGI1 (+986099)
chr8	65087111	65087237	H9_peak_2580	CYP7B1 (-288413), ARMC1 (+547033)
chr3	65151791	65151954	H9_peak_1811	ADAMTS9 (-463873), MAGI1 (+886435)
chr17	65158738	65158853	H9_peak_1143	RGS9 (+21322), AXIN2 (+402851)
chr8	65170212	65170328	H9_peak_2581	CYP7B1 (-371509), ARMC1 (+463937)
chr17	65181256	65181439	H9_peak_1144	RGS9 (+43874), AXIN2 (+380299)
chr8	65183319	65183586	H9_peak_2582	CYP7B1 (-384692), ARMC1 (+450754)
chr11	65219745	65219866	H9_peak_533	POLA2 (-41956), CAPN1 (+37344),FAU(97605)
chr8	65229741	65229913	H9_peak_2583	CYP7B1 (-431066), ARMC1 (+404380)
chr14	65256138	65256409	H9_peak_775	FUT8 (-154318), MAX (-153804)
chr14	65287742	65287923	H9_peak_776	MAX (-185363), FUT8 (-122759)
chr14	65387470	65387591	H9_peak_777	MAX (-285061), FUT8 (-23061)
chr17	65523538	65523716	H9_peak_1145	AXIN2 (+38020), RGS9 (+386153)
chr11	65589864	65589982	H9_peak_534	KCNK7 (+6073), EHBP1L1 (+13885),FAM89B(17575),LTBP3(31695)
chr5	65779744	65779877	H9_peak_2062	ERBIN (-146962), NLN (+57615)
chr11	65785395	65785520	H9_peak_535	AP5B1 (-4656), OVOL1 (-1564),CFL1(-72876),CTSW(-94355),RNASEH2C(64519)
chr5	65797014	65797203	H9_peak_2063	ERBIN (-129664), NLN (+74913)
chr15	65805243	65805472	H9_peak_853	RAB11A (-64100), DENND4A (-13234)
chr3	65855184	65855344	H9_peak_1812	MAGI1 (+183044)
chr15	65942524	65942651	H9_peak_854	RAB11A (+73130), MEGF11 (+311159)
chr8	65944652	65944797	H9_peak_2584	PDE7A (-102773), DNAJC5B (-76835)
chr8	65955752	65955978	H9_peak_2585	PDE7A (-113913), DNAJC5B (-65695)
chr8	66065188	66065302	H9_peak_2586	TRIM55 (-61651), DNAJC5B (+43685)
chr15	66191693	66191839	H9_peak_855	MEGF11 (+61981), RAB11A (+322308)
chr17	66250785	66251021	H9_peak_1146	PRKCA (-51923), APOH (-21486)
chr11	66257163	66257489	H9_peak_536	KLC2 (+32),B4GAT1(-90364),BRMS1(-87785),CD248(-59718),RAB1B(-11258)
chr1	66276321	66276444	H9_peak_93	SGIP1 (-257899), PDE4B (+483869)
chr12	66288206	66288401	H9_peak_637	HELB (-14241), IRAK3 (+99425)
chr3	66307127	66307285	H9_peak_1813	SLC25A26 (+173596), LRIG1 (+193726)
chr1	66317357	66317530	H9_peak_94	SGIP1 (-216838), PDE4B (+524930)
chr17	66365005	66365253	H9_peak_1147	CACNG5 (-469988), PRKCA (+62303)
chr17	66374417	66374599	H9_peak_1148	CACNG5 (-460609), PRKCA (+71682)
chr3	66473770	66473924	H9_peak_1814	LRIG1 (+27085), SLC25A26 (+340237)
chr16	66474875	66475016	H9_peak_978	BEAN1 (+47649), TK2 (+75466)
chr3	66480812	66481160	H9_peak_1815	LRIG1 (+19946), SLC25A26 (+347376)
chr3	66495004	66495118	H9_peak_1816	LRIG1 (+5871), SLC25A26 (+361451)
chr17	66650242	66650427	H9_peak_1149	CACNG5 (-184782), PRKCA (+347509)
chr11	66782858	66782987	H9_peak_537	RCE1 (-60489), C11orf80 (+38187)
chr3	66928358	66928598	H9_peak_1817	LRIG1 (-427546), KBTBD8 (-69829)
chr15	67038839	67039010	H9_peak_856	SMAD3 (-26920), SMAD6 (+336697)
chr16	67052857	67053083	H9_peak_979	C16orf70 (-57018), CBFB (+23725)
chr15	67106730	67106918	H9_peak_857	SMAD3 (+40979), AAGAB (+147912)
chr1	67163131	67163284	H9_peak_95	IL23R (-3192)
chr7	67163351	67163517	H9_peak_2419	TYW1 (+166619)
chr5	67206994	67207207	H9_peak_2064	CD180 (-10302)
chr5	67215988	67216137	H9_peak_2065	PIK3R1 (-999657), CD180 (-19264)
chr15	67254295	67254552	H9_peak_858	IQCH (-407), AAGAB (+312)
chr11	67312712	67312886	H9_peak_538	SSH3 (+9351), POLD4 (+40747),PPP1CA(-89106),TBC1D10C(-91113)
chr14	67391436	67391604	H9_peak_778	ATP6V1D (-31271), PLEK2 (+20680)
chr4	67582057	67582185	H9_peak_1979	STAP1 (+23393), UBA6 (+119058)
chr12	67697547	67697665	H9_peak_638	DYRK2 (+48885), IFNG (+462141)
chr10	67790995	67791143	H9_peak_401	CTNNA3 (-94900), DNAJC12 (+47095)
chr11	67793962	67794124	H9_peak_539	ALDH3B2 (-119412), UNC93B1 (+210080)
chr2	68089817	68090219	H9_peak_1393	C1D (-27035), WDR92 (+67542)
chr2	68206213	68206393	H9_peak_1394	PPP3R1 (+46228), PNO1 (+48459)
chr17	68238683	68238855	H9_peak_1150	AMZ2 (-8805),ARSG(-20412),SLC16A6(-52495)
chr5	68255798	68255993	H9_peak_2066	SLC30A5 (-837750), PIK3R1 (+40176)
chr5	68280122	68280286	H9_peak_2067	SLC30A5 (-813442), PIK3R1 (+64484)
chr11	68282212	68282339	H9_peak_540	LRP5 (-30333), C11orf24 (-10314)
chr12	68290148	68290324	H9_peak_639	IL22 (-36629), MDM1 (+42096)
chr10	68318413	68318540	H9_peak_402	ATOH7 (-86374), HNRNPH3 (-13598)
chr16	68332424	68332619	H9_peak_980	PRMT7 (+21388), SMPD3 (+116166)
chr16	68364702	68364816	H9_peak_981	PRMT7 (+53625), SMPD3 (+83929)
chr12	68365399	68365551	H9_peak_640	RAP1B (-245364), MDM1 (-33143)
chr16	68379544	68379758	H9_peak_982	PRMT7 (+68517), SMPD3 (+69037)
chr16	68418004	68418182	H9_peak_983	SMPD3 (+30595), PRMT7 (+106959)
chr17	68461796	68461944	H9_peak_1151	WIPI1 (-4449)
chr17	68462998	68463130	H9_peak_1152	WIPI1 (-5643)
chr2	68721554	68721741	H9_peak_1395	ARHGAP25 (-13187), PROKR1 (+78059)
chr14	68734642	68734756	H9_peak_779	ZFP36L1 (+58541), RAD51B (+914920)
chr16	68752756	68752890	H9_peak_984	TANGO6 (-90783), CDH1 (+15598)
chr16	68764998	68765243	H9_peak_985	TANGO6 (-78485), CDH1 (+27896)
chr15	68834037	68834180	H9_peak_859	SPESP1 (-96391), ANP32A (-13214)
chr12	68888320	68888434	H9_peak_641	CPM (+44822), MDM2 (+80201)
chr16	69072667	69072787	H9_peak_986	HAS3 (-34813), TANGO6 (+229121)
chr3	69142204	69142378	H9_peak_1818	LMOD3 (-19725), FRMD4B (+243782),ARL6IP5(57353)
chr3	69143757	69143871	H9_peak_1819	LMOD3 (-21248), FRMD4B (+242259)
chr15	69195016	69195204	H9_peak_860	PAQR5 (-103837), GLCE (+34476)
chr16	69199269	69199513	H9_peak_987	ENSG00000260914 (-100291), SNTB2 (+12262)
chr3	69212506	69212620	H9_peak_1820	LMOD3 (-89997), FRMD4B (+173510)
chr10	69345093	69345220	H9_peak_403	TACR2 (+71710), HK1 (+75157)
chr7	69412745	69412870	H9_peak_2420	AUTS2 (-186525)
chr17	69414496	69414614	H9_peak_1153	MAP2K6 (-143),ABCA5(87373)
chr10	69425880	69426083	H9_peak_404	TACR2 (-9115)
chr10	69427309	69427431	H9_peak_405	TSPAN15 (-24103), TACR2 (-10503)
chr16	69466685	69466839	H9_peak_988	NFAT5 (-99446), CYB5B (+42167)
chr16	69564085	69564250	H9_peak_989	NFAT5 (-2040)
chr2	69645180	69645308	H9_peak_1396	AAK1 (-1527)
chr10	69734834	69734951	H9_peak_406	COL13A1 (-67039), C10orf35 (+104635)
chr15	69759090	69759264	H9_peak_861	RPLP1 (+306393), TLE3 (+338999)
chr7	69824513	69824787	H9_peak_2421	AUTS2 (+225317)
chr2	69975992	69976125	H9_peak_1397	PCBP1 (-111395), ASPRV1 (-13794)
chr17	70059101	70059329	H9_peak_1154	KCNJ16 (-45639), MAP2K6 (+644517)
chr17	70116670	70116795	H9_peak_1155	KCNJ2 (-52802), KCNJ16 (+11879)
chr16	70147954	70148089	H9_peak_990	CLEC18C (-25595), PDPR (+34396)
chr15	70196722	70196918	H9_peak_862	TLE3 (-98644), UACA (+566773)
chr15	70200712	70200867	H9_peak_863	TLE3 (-102614), UACA (+562803)
chr8	70213037	70213190	H9_peak_2587	PRDM14 (-141787), NCOA2 (+190691)
chr16	70232458	70232581	H9_peak_991	EXOSC6 (+19410), CLEC18C (+58903)
chr17	70293662	70293821	H9_peak_1156	KCNJ2 (+124207)
chr1	70365622	70365736	H9_peak_96	CTH (-45593), HHLA3 (+10843)
chr16	70404440	70404586	H9_peak_992	ST3GAL2 (-3875)
chr6	70895876	70895990	H9_peak_2230	B3GAT2 (+61105), SMAP1 (+228157)
chr6	70905036	70905195	H9_peak_2231	B3GAT2 (+51922), SMAP1 (+237340)
chr3	71134382	71134496	H9_peak_1821	FOXP1 (+449550)
chr9	71306217	71306354	H9_peak_2639	TRPM3 (-184688), TMEM2 (+462598)
chr3	71444645	71444837	H9_peak_1822	FOXP1 (+139248)
chr10	71726174	71726442	H9_peak_407	C10orf105 (-6487)
chr9	71822633	71822774	H9_peak_2640	TMEM2 (-53820), ABHD17B (+88227)
chr10	71851167	71851382	H9_peak_408	PSAP (+100)
chr3	72066444	72066558	H9_peak_1823	PROK2 (-281440), RYBP (+380120)
chr3	72083108	72083359	H9_peak_1824	PROK2 (-298173), RYBP (+363387)
chr3	72178593	72178722	H9_peak_1825	PROK2 (-393597), RYBP (+267963)
chr10	72208788	72208949	H9_peak_409	ANAPC16 (-7131)
chr15	72228489	72228739	H9_peak_864	GRAMD2A (-30829), PKM (+2772)
chr10	72245155	72245292	H9_peak_410	ASCC1 (-28949), DDIT4 (-28696)
chr10	72261160	72261295	H9_peak_411	ASCC1 (-44953), DDIT4 (-12692)
chr10	72291151	72291341	H9_peak_412	DDIT4 (+17326), DNAJB12 (+63903)
chr10	72297247	72297445	H9_peak_413	DDIT4 (+23426), DNAJB12 (+57803)
chr3	72375723	72375882	H9_peak_1826	PROK2 (-590742), RYBP (+70818)
chr11	72434657	72434825	H9_peak_541	CLPB (-93)
chr14	72472152	72472274	H9_peak_780	DPF3 (+420436), RGS6 (+539774)
chr3	72475341	72475456	H9_peak_1827	RYBP (-28778), SHQ1 (+373081)
chr10	72515462	72515674	H9_peak_414	DNAJB12 (-160419), MICU1 (+110537)
chr14	72519912	72520153	H9_peak_781	DPF3 (+372616), RGS6 (+587594)
chr15	72536635	72536754	H9_peak_865	GOLGA6B (-118043), ARIH1 (+62369)
chr14	72594520	72594722	H9_peak_782	DPF3 (+298028), RGS6 (+662182)
chr3	73076686	73076936	H9_peak_1828	PPP4R2 (+80026), PDZRN3 (+548129)
chr2	73103138	73103263	H9_peak_1398	SFXN5 (-31365), RAB11FIP5 (+9817)
chr9	73154864	73154995	H9_peak_2641	ANXA1 (-2724)
chr13	73216461	73216597	H9_peak_722	KLF5 (+157737), KLF12 (+778520)
chr17	73255691	73255805	H9_peak_1157	CPSF4L (+6132), C17orf80 (+23126)
chr10	73297099	73297275	H9_peak_415	MRPS16 (-44494), CFAP70 (+61672)
chr8	73312429	73312632	H9_peak_2588	RDH10 (+17919), STAU2 (+434406)
chr6	73480898	73481102	H9_peak_2232	MTO1 (+19422), EEF1A1 (+40018),MB21D1(28680)
chr10	73537366	73537538	H9_peak_416	PPP3CB (-41428), USP54 (+88198)
chr6	73585378	73585556	H9_peak_2233	EEF1A1 (-64449), SLC17A5 (+68688)
chr17	73591657	73591872	H9_peak_1158	CDC42EP4 (-279590), SDK2 (+52324)
chr13	73626057	73626208	H9_peak_723	KLF12 (+368916), KLF5 (+567341)
chr8	73642076	73642201	H9_peak_2589	STAU2 (+104798), RDH10 (+347527)
chr17	73667192	73667359	H9_peak_1159	RPL38 (-536377), SDK2 (-23187)
chr13	73715635	73715865	H9_peak_724	KLF12 (+279299), KLF5 (+656958)
chr13	73717661	73717775	H9_peak_725	KLF12 (+277331), KLF5 (+658926)
chr13	73765595	73765715	H9_peak_726	KLF12 (+229394), KLF5 (+706863)
chr10	73809117	73809302	H9_peak_417	NDST2 (+2374), ZSWIM8 (+23586),CAMK2G(-65382),FUT11(36919),SEC24C(64837)
chr7	73851574	73851725	H9_peak_2422	TMEM270 (-9509), METTL27 (-9115)
chr2	74036568	74036741	H9_peak_1399	TET3 (+50251), BOLA3 (+111339)
chr9	74066137	74066460	H9_peak_2642	RORB (-431066), ANXA1 (+908645)
chr5	74182555	74182817	H9_peak_2068	ENC1 (+458738), ARHGEF28 (+556528)
chr15	74203162	74203300	H9_peak_866	STRA6 (-373)
chr15	74291182	74291299	H9_peak_867	CCDC33 (+54952), CYP11A1 (+76499)
chr18	74373523	74373666	H9_peak_1233	CYB5A (-81579), FAM69C (+83673)
chr2	74391201	74391368	H9_peak_1400	DCTN1 (-10930), RTKN (+50614),TTC31(-91788),WDR54(-30473)
chr15	74400723	74400850	H9_peak_868	CYP11A1 (-33047), SEMA7A (+33680),UBL7(-60402)
chr10	74433353	74433472	H9_peak_418	KAT6B (-393212), ADK (+282184)
chr16	74438506	74438672	H9_peak_993	CLEC18B (-17197), GLG1 (+168525)
chr7	74452495	74452631	H9_peak_2423	GTF2IRD1 (-1407)
chr17	74463601	74463746	H9_peak_1160	CD300A (-2742)
chr10	74585598	74585766	H9_peak_419	KAT6B (-240943), ADK (+434453)
chr10	74586159	74586366	H9_peak_420	KAT6B (-240362), ADK (+435034)
chr16	74608957	74609292	H9_peak_994	GLG1 (-2011)
chr14	74763038	74763196	H9_peak_783	YLPM1 (-249)
chr15	74780214	74780424	H9_peak_869	CSK (-1738)
chr10	74824197	74824331	H9_peak_421	KAT6B (-2361)
chr2	74840379	74840555	H9_peak_1401	POLE4 (-118025), HK2 (+6486)
chr10	74990176	74990351	H9_peak_422	DUPD1 (+68250), KAT6B (+163639)
chr18	75037153	75037477	H9_peak_1234	ZADH2 (+172033), ZNF407 (+406295)
chr18	75039364	75039517	H9_peak_1235	ZADH2 (+169907), ZNF407 (+408421)
chr5	75057671	75057808	H9_peak_2069	HMGCR (-279428), GCNT4 (-26841)
chr15	75067626	75067809	H9_peak_870	C15orf39 (-131174), PPCDC (+44163),SCAMP5(72183)
chr16	75070706	75070848	H9_peak_995	LDHD (+45990), ZNRF1 (+71747)
chr15	75080973	75081119	H9_peak_871	C15orf39 (-117846), PPCDC (+57491)
chr14	75157006	75157173	H9_peak_784	NEK9 (-30010), TMED10 (+19541)
chr15	75171568	75171748	H9_peak_872	C15orf39 (-27234), PPCDC (+148103)
chr14	75249615	75249908	H9_peak_785	TMED10 (-73131), FOS (-29012)
chr14	75260056	75260390	H9_peak_786	TMED10 (-83592), FOS (-18551)
chr14	75277220	75277385	H9_peak_787	FOS (-1471)
chr17	75338552	75338675	H9_peak_1161	SLC25A19 (-50940), GRB2 (+66872)
chr16	75380960	75381074	H9_peak_996	BCAR1 (-115010), CFDP1 (+52468)
chr15	75446154	75446281	H9_peak_873	MAN2C1 (-77623), SIN3A (+5486)
chr5	75466478	75466605	H9_peak_2070	POLK (-45214), HMGCR (+129374)
chr14	75497323	75497437	H9_peak_788	BATF (-25045), JDP2 (+65246),FLVCR2(-81216)
chr11	75508345	75508543	H9_peak_542	KLHL35 (-77815), GDPD5 (+17459),SERPINH1(-53611)
chr3	75551522	75551640	H9_peak_1829	FRG2C (-112749)
chr17	75645439	75645639	H9_peak_1162	SMIM6 (-898)
chr3	75669144	75669335	H9_peak_1830	FRG2C (+4910), ZNF717 (+116327)
chr11	75801385	75801532	H9_peak_543	UVRAG (-13708), DGAT2 (+32727)
chr15	75864647	75864811	H9_peak_874	FBXO22 (-39130), UBE2Q2 (+21444)
chr7	75880002	75880230	H9_peak_2424	POR (-34963), RHBDD2 (+1168)
chr11	75949397	75949512	H9_peak_544	UVRAG (+134288), WNT11 (+257077)
chr17	75951259	75951390	H9_peak_1163	TEN1 (-27895), FBF1 (-10382)
chr7	76008921	76009100	H9_peak_2425	TMEM120A (-14437), STYXL1 (+38992)
chr7	76077563	76077701	H9_peak_2426	HSPB1 (-224912), MDH2 (+29565)
chr4	76090419	76090595	H9_peak_1980	ART3 (+15797), NUP54 (+58008),CXCL11(54310)
chr11	76161370	76161539	H9_peak_545	WNT11 (+45077), UVRAG (+346288)
chr17	76199590	76199785	H9_peak_1164	FOXJ1 (-58389), RNF157 (+40685)
chr5	76299762	76299876	H9_peak_2071	IQGAP2 (-103430), SV2C (+216647)
chr5	76331279	76331393	H9_peak_2072	IQGAP2 (-71913), SV2C (+248164)
chr9	76423923	76424055	H9_peak_2643	RFK (-29484), GCNT1 (-17677)
chr5	76442007	76442185	H9_peak_2073	IQGAP2 (+38847), F2RL2 (+181338)
chr5	76542970	76543084	H9_peak_2074	F2RL2 (+80407), IQGAP2 (+139778)
chr4	76578295	76578410	H9_peak_1981	SEPT11 (-371484), SHROOM3 (+143253)
chr4	76681030	76681144	H9_peak_1982	SEPT11 (-268750), SHROOM3 (+245987)
chr6	76709082	76709324	H9_peak_2234	IMPG1 (-636525), HTR1B (+754570)
chr17	76726855	76727041	H9_peak_1165	MFSD11 (-9363), JMJD6 (-269), METTL23 (+118),SRSF2(-10463)
chr4	76748783	76748897	H9_peak_1983	SEPT11 (-200997), SHROOM3 (+313740)
chr11	76962974	76963151	H9_peak_546	B3GNT6 (-71335), ACER3 (+102190)
chr4	76989397	76989553	H9_peak_1984	SEPT11 (+39638), CCNI (+86530)
chr18	76990818	76990932	H9_peak_1236	MBP (+141894), ZNF236 (+168268)
chr17	76997369	76997549	H9_peak_1166	SEC14L1 (-91290), MGAT5B (+124812)
chr10	77051420	77051569	H9_peak_423	KCNMA1 (+586280)
chr10	77090781	77090979	H9_peak_424	KCNMA1 (+546895)
chr15	77104734	77104950	H9_peak_875	TSPAN3 (-33614), PEAK1 (+315302)
chr18	77124555	77124712	H9_peak_1237	MBP (+8135), ZNF236 (+302027)
chr7	77129239	77129397	H9_peak_2427	CCDC146 (+6701), FGL2 (+70508)
chr7	77170797	77170958	H9_peak_2428	FGL2 (+28948), CCDC146 (+48261)
chr17	77185773	77185936	H9_peak_1167	SEPT9 (-95555), SEC14L1 (+97106)
chr1	77196471	77196609	H9_peak_97	PIGK (+22886), ST6GALNAC5 (+329099)
chr15	77347229	77347550	H9_peak_876	TSPAN3 (-276162), PEAK1 (+72754)
chrX	77347870	77348034	H9_peak_2806	FGF16 (-99453), MAGEE1 (+920228)
chr7	77351422	77351590	H9_peak_2429	FGL2 (-151680), GSAP (+64894)
chr7	77353329	77353450	H9_peak_2430	FGL2 (-153564), GSAP (+63010)
chr7	77354648	77354780	H9_peak_2431	FGL2 (-154888), GSAP (+61686)
chr5	77423528	77423642	H9_peak_2075	WDR41 (+69011), PDE8B (+212704)
chr17	77446561	77446851	H9_peak_1168	TNRC6C (-558350), SEPT9 (+165296)
chr17	77667184	77667317	H9_peak_1169	TNRC6C (-337805), SEPT9 (+385841)
chr1	77751112	77751227	H9_peak_98	ZZZ3 (-68512), USP33 (+8682)
chr7	77914291	77914438	H9_peak_2432	PHTF2 (+115560)
chr9	77926732	77926893	H9_peak_2644	GNA14 (-278506), GNAQ (+104645)
chr17	77959750	77959895	H9_peak_1170	TNRC6C (-45233), SEPT9 (+678413)
chr15	77966922	77967104	H9_peak_877	LINGO1 (-334523), TBC1D2B (+110639)
chr10	77971311	77971452	H9_peak_425	DLG5 (-44856), POLR3A (+58163)
chr16	78034377	78034502	H9_peak_997	WWOX (-64973), CLEC3A (+11925)
chr17	78258712	78259051	H9_peak_1171	TMEM235 (+27572), SOCS3 (+101195),SYNGR2(90292),TK1(71677)
chr11	78325577	78325765	H9_peak_547	GAB2 (+92135), USP35 (+136764)
chr17	78356457	78356628	H9_peak_1172	SOCS3 (+3534), TMEM235 (+125233)
chrX	78376025	78376245	H9_peak_2807	CYSLTR1 (-48444), RTL3 (+283193)
chr5	78404826	78404944	H9_peak_2076	SCAMP1 (+44302), LHFPL2 (+243940)
chrX	78517240	78517415	H9_peak_2808	CYSLTR1 (-189637), RTL3 (+142000)
chrX	78534863	78534981	H9_peak_2809	CYSLTR1 (-207231), RTL3 (+124406)
chr4	78552501	78552648	H9_peak_1985	BMP2K (-223803), ANXA3 (+1056)
chrX	78625403	78625584	H9_peak_2810	CYSLTR1 (-297803), RTL3 (+33834)
chr15	78679902	78680061	H9_peak_878	CHRNB4 (-38737), ADAMTS7 (+131449)
chr11	78715839	78716085	H9_peak_548	NARS2 (-141098), TENM4 (+724689)
chrX	78998337	78998497	H9_peak_2811	GPR174 (-172555), P2RY10 (+52996)
chr6	79030677	79030799	H9_peak_2235	PHIP (+47498), IRAK1BP1 (+163266)
chr10	79048396	79048524	H9_peak_426	ZMIZ1 (-20575)
chrX	79259163	79259349	H9_peak_2812	GPR174 (+88284), ITM2A (+108103)
chr13	79451747	79451861	H9_peak_727	RBM26 (-45583), NDFIP2 (-29320)
chr13	79467036	79467193	H9_peak_728	RBM26 (-60894), NDFIP2 (-14009)
chr4	79678549	79678827	H9_peak_1986	GK2 (-270395), ANTXR2 (+393875)
chr14	79733495	79733707	H9_peak_789	DIO2 (+477899)
chr14	79759028	79759159	H9_peak_790	DIO2 (+452406)
chr8	79818803	79818917	H9_peak_2590	HEY1 (-51003), MRPS28 (+211411)
chr2	79992994	79993282	H9_peak_1402	LRRTM1 (+311611), CTNNA2 (+341586)
chr2	79994803	79994917	H9_peak_1403	LRRTM1 (+309889), CTNNA2 (+343308)
chr4	80006963	80007176	H9_peak_1987	GK2 (-598777), ANTXR2 (+65493)
chr2	80062017	80062174	H9_peak_1404	LRRTM1 (+242653), CTNNA2 (+410544)
chr5	80205065	80205187	H9_peak_2077	SERINC5 (+50953), THBS4 (+169778)
chr14	80212197	80212311	H9_peak_791	DIO2 (-754)
chr8	80249708	80249842	H9_peak_2591	ZBTB10 (-235892), TPD52 (-168959)
chr17	80254885	80255014	H9_peak_1173	RNF213 (-5918)
chr8	80367854	80368047	H9_peak_2592	TPD52 (-287135), ZBTB10 (-117716)
chr17	80413117	80413306	H9_peak_1174	ENDOV (-1955),NPTX1(-63393)
chrX	80540268	80540428	H9_peak_2813	FAM46D (+204844), BRWD3 (+269340)
chr16	80591138	80591346	H9_peak_998	DYNLRB2 (+50508), CDYL2 (+213087)
chr17	80605539	80605668	H9_peak_1175	CHMP6 (-386237), RPTOR (+60336)
chr17	80621983	80622157	H9_peak_1176	CHMP6 (-369771), RPTOR (+76802)
chr15	80783335	80783480	H9_peak_879	CEMIP (+4037), MESD (+206470)
chr15	80805069	80805253	H9_peak_880	CEMIP (+25790), MESD (+184717)
chr14	80973864	80974038	H9_peak_792	TSHR (+18908), GTF2A1 (+246971),CEP128(34411)
chr14	80978415	80978542	H9_peak_793	TSHR (+23436), GTF2A1 (+242443)
chr8	81130035	81130193	H9_peak_2593	FABP5 (-150249), PAG1 (-18046)
chr8	81130528	81130672	H9_peak_2594	FABP5 (-149763), PAG1 (-18532)
chr15	81266531	81266676	H9_peak_881	IL16 (+41204), STARD5 (+57521)
chr17	81393807	81394127	H9_peak_1177	BAHCC1 (-1508)
chr16	81469976	81470140	H9_peak_999	PLCG2 (-309200), CMIP (+24888)
chr17	81663124	81663238	H9_peak_1178	PDE6G (-6598), CCDC137 (-3183),SLC25A10(-49054)
chr16	81814895	81815014	H9_peak_1000	PLCG2 (+35697), SDR42E1 (+196533)
chr16	81841972	81842151	H9_peak_1001	PLCG2 (+62804), SDR42E1 (+169426)
chr16	81873980	81874113	H9_peak_1002	PLCG2 (+94789), SDR42E1 (+137441)
chr17	81941970	81942096	H9_peak_1179	PYCR1 (-4794),DCXR(-95664),LRRC45(-81268),P4HB(81365),PCYT2(30556),RAC3(-89622)
chr17	82611638	82611789	H9_peak_1180	WDR45B (+36821), FOXK2 (+91999),RAB40B(-87009)
chr16	82655448	82655619	H9_peak_1003	CDH13 (+28569)
chr4	82780722	82780875	H9_peak_1988	TMEM150C (-218442), SCD5 (+18058)
chr12	82791951	82792073	H9_peak_642	TMTC2 (+105132)
chr12	82909237	82909356	H9_peak_643	TMTC2 (+222417)
chr17	83069137	83069251	H9_peak_1181	B3GNTL1 (-17384), METRNL (-10497)
chr4	83276454	83276571	H9_peak_1989	PLAC8 (-161798), COQ2 (+8401)
chr10	84196191	84196366	H9_peak_427	CDHR1 (+1644), LRIT2 (+29310),GHITM(56850)
chr10	84309010	84309140	H9_peak_428	CCSER2 (-19514), RGR (+64022)
chr6	84575476	84575619	H9_peak_2236	CEP162 (-347913), TBX18 (+188971)
chr1	84715641	84715807	H9_peak_99	SSX2IP (-25179), LPAR3 (+150435)
chr9	84863159	84863282	H9_peak_2645	NTRK2 (+193443), AGTPBP1 (+878808)
chr8	84952101	84952227	H9_peak_2595	LRRCC1 (-154983), RALYL (+767289)
chr16	85055428	85055735	H9_peak_1004	KIAA0513 (-7630),ZDHHC7(44046)
chr2	85524737	85524876	H9_peak_1405	MAT2A (-14358), SH2D6 (+105876),GGCX(-36728),USP39(-87296),VAMP8(-52684)
chr11	85752827	85753100	H9_peak_549	CCDC89 (-66687), SYTL2 (+58165)
chr2	85818526	85818640	H9_peak_1406	ATOH8 (+64689), ST3GAL5 (+70472)
chr11	85827808	85827930	H9_peak_550	SYTL2 (-16740), PICALM (+241060)
chr2	85830782	85830896	H9_peak_1407	ST3GAL5 (+58216), ATOH8 (+76945)
chr16	86022505	86022676	H9_peak_1005	FOXF1 (-487936), IRF8 (+123788)
chr16	86039043	86039327	H9_peak_1006	FOXF1 (-471342), IRF8 (+140382)
chr16	86121152	86121291	H9_peak_1007	FOXF1 (-389305), IRF8 (+222419)
chr2	86185565	86185705	H9_peak_1408	IMMT (+10135), PTCD3 (+79453)
chr11	86196450	86196627	H9_peak_551	PICALM (-127610), EED (-48684)
chr9	86241291	86241500	H9_peak_2646	GOLM1 (-141838), ISCA1 (+41133)
chr8	86344305	86344425	H9_peak_2596	WWP1 (+1627), RMDN1 (+164415)
chr2	86584196	86584320	H9_peak_1409	CHMP3 (-20781), RNF103 (+39597)
chr2	86621694	86621836	H9_peak_1410	CHMP3 (-58288), RNF103 (+2090),RMND5A(-98525),RNF103-CHMP3(-99357)
chr13	86831202	86831394	H9_peak_731	SLITRK5 (-841317)
chrX	86956547	86956670	H9_peak_2814	KLHL4 (-561205), DACH2 (+807988)
chr1	86987574	86987713	H9_peak_100	LMO4 (-340824), HS2ST1 (+72970)
chr2	87070684	87070847	H9_peak_1411	PLGLB2 (-677321), PLGLB1 (-48914)
chr6	87115886	87116004	H9_peak_2237	ZNF292 (-39604), CGA (-20841)
chr3	87333563	87333710	H9_peak_1831	HTR1F (-657059), POU1F1 (-57133)
chr1	87449779	87449938	H9_peak_101	LMO4 (+121391)
chr2	87500952	87501268	H9_peak_1412	PLGLB1 (-479258), PLGLB2 (-246977)
chr2	87513271	87513528	H9_peak_1413	PLGLB1 (-491548), PLGLB2 (-234687)
chr6	87653262	87653377	H9_peak_2238	AKIRIN2 (+48889), ORC3 (+63185)
chr2	88016392	88016506	H9_peak_1414	RGPD2 (-190497), KRCC1 (+39280),RGPD1(30659)
chr10	88350914	88351028	H9_peak_429	KLLN (-487534), RNLS (+232242)
chr3	88410437	88410556	H9_peak_1832	EPHA3 (-697027), C3orf38 (+260754)
chr16	88453834	88454111	H9_peak_1008	ZFPM1 (+656)
chr16	88455099	88456139	H9_peak_1009	ZC3H18 (-114784), ZFPM1 (+2302)
chr16	88501513	88501635	H9_peak_1010	ZC3H18 (-68829), ZFPM1 (+48257)
chr5	88742180	88742340	H9_peak_2078	TMEM161B (-473430), MEF2C (+161793)
chr5	88754266	88754385	H9_peak_2079	TMEM161B (-485496), MEF2C (+149727)
chr16	88771048	88771251	H9_peak_1011	PIEZO1 (+14061), CTU2 (+64628),APRT(-40785),RNF166(64728),SNAI3(84675),TRAPPC2L(-85948)
chr2	88838481	88838633	H9_peak_1415	RPIA (+146913)
chr11	88843825	88843940	H9_peak_552	CTSC (-506096), GRM5 (+204139)
chr5	89043835	89043963	H9_peak_2080	MEF2C (-139846)
chr14	89067388	89067537	H9_peak_794	TTC8 (+243310), FOXN3 (+551667)
chr12	89101663	89101783	H9_peak_644	KITLG (-521262), DUSP6 (+251548)
chr16	89115463	89115600	H9_peak_1012	CDH15 (-56235), ACSF3 (+21723)
chr12	89185991	89186144	H9_peak_645	KITLG (-605607), DUSP6 (+167203)
chr1	89295332	89295491	H9_peak_102	GBP6 (-68646), GBP5 (-24549),GBP4(96461)
chr6	89350164	89350348	H9_peak_2239	GABRR2 (-34957), UBE2J1 (+2592),RRAGD(-62020)
chr12	89355909	89356090	H9_peak_646	DUSP6 (-2729)
chr12	89424937	89425051	H9_peak_647	DUSP6 (-71723), GALNT4 (+99812)
chr9	89489974	89490134	H9_peak_2647	GADD45G (-114959), SEMA4D (-71221)
chr9	89501993	89502116	H9_peak_2648	GADD45G (-102958), SEMA4D (-83222)
chr9	89502248	89502387	H9_peak_2649	GADD45G (-102695), SEMA4D (-83485)
chr9	89536653	89536832	H9_peak_2650	SEMA4D (-117910), GADD45G (-68270)
chr12	89566721	89566951	H9_peak_648	POC1B-GALNT4 (-40638), ATP2B1 (+141995),POC1B(40574)
chr1	89610875	89611000	H9_peak_103	LRRC8C (-22134), LRRC8B (+86084)
chr14	89649569	89649711	H9_peak_795	FOXN3 (-30510), EFCAB11 (+305049)
chr9	89700911	89701077	H9_peak_2651	GADD45G (+95981), DIRAS2 (+942111)
chr9	89740738	89740881	H9_peak_2652	GADD45G (+135797), DIRAS2 (+902295)
chr1	89780808	89781013	H9_peak_104	LRRC8D (-40121), LRRC8C (+147839)
chr14	90035368	90035517	H9_peak_796	KCNK13 (-26322), TDP1 (+79492)
chr12	90077214	90077334	H9_peak_649	ATP2B1 (-368443), CCER1 (+877902)
chr6	90080368	90080485	H9_peak_2240	GJA10 (+185958), BACH2 (+216315)
chr6	90111060	90111293	H9_peak_2241	BACH2 (+185565), GJA10 (+216708)
chr6	90202267	90202436	H9_peak_2242	BACH2 (+94390), GJA10 (+307883)
chr6	90233995	90234238	H9_peak_2243	BACH2 (+62625), GJA10 (+339648)
chr6	90239660	90239815	H9_peak_2244	BACH2 (+57004), GJA10 (+345269)
chr6	90274535	90274705	H9_peak_2245	BACH2 (+22122), GJA10 (+380151)
chr6	90397977	90398159	H9_peak_2246	BACH2 (-101326), MAP3K7 (+188977)
chr6	90457025	90457219	H9_peak_2247	BACH2 (-160380), MAP3K7 (+129923)
chr6	90458364	90458492	H9_peak_2248	BACH2 (-161686), MAP3K7 (+128617)
chr15	90620421	90620620	H9_peak_882	BLM (-96806), CRTC3 (+90453)
chr15	90648458	90648671	H9_peak_883	BLM (-68762), CRTC3 (+118497)
chr15	90750361	90750602	H9_peak_884	FURIN (-122396), BLM (+33155)
chr15	90807317	90807483	H9_peak_885	FURIN (-65478), BLM (+90073),MAN2A2(-96789)
chr9	91037329	91037443	H9_peak_2653	SYK (+235599), AUH (+324527)
chr15	91047559	91047704	H9_peak_886	SV2B (-52653), VPS33B (-25029)
chr14	91142476	91142615	H9_peak_797	C14orf159 (+28176), GPR68 (+111379)
chr15	91196802	91196984	H9_peak_887	SLCO3A1 (-656802), SV2B (+96608)
chr14	91373698	91373895	H9_peak_798	GPR68 (-119872), CCDC88C (+43980)
chr15	91472302	91472558	H9_peak_888	SLCO3A1 (-381265), SV2B (+372145)
chr1	91591997	91592144	H9_peak_105	CDC7 (+90963), TGFBR3 (+294208)
chr15	91660308	91660596	H9_peak_889	SLCO3A1 (-193243), SV2B (+560167)
chr15	91706420	91706677	H9_peak_890	SLCO3A1 (-147146), SV2B (+606264)
chr15	91866455	91866591	H9_peak_891	ST8SIA2 (-527305), SLCO3A1 (+12828)
chr12	92030768	92030896	H9_peak_650	DCN (-847709), BTG1 (+115065)
chr7	92099080	92099208	H9_peak_2433	CYP51A1 (+35386), AKAP9 (+158277)
chr7	92137726	92137919	H9_peak_2434	CYP51A1 (-3293)
chr15	92266656	92266770	H9_peak_892	ST8SIA2 (-127115), SLCO3A1 (+413018)
chr10	92350504	92350658	H9_peak_430	MARCH5 (+59418), IDE (+223495)
chr1	92358048	92358187	H9_peak_106	GLMN (-59142), GFI1 (+125836)
chr12	92403764	92403928	H9_peak_651	BTG1 (-257949), CLLU1 (-20113)
chr1	92410814	92410971	H9_peak_107	GLMN (-111917), GFI1 (+73061)
chr14	92517256	92517370	H9_peak_799	RIN3 (+3539), LGMN (+231366)
chr12	92524618	92524834	H9_peak_652	PLEKHG7 (-211763), CLLU1 (+100767)
chr10	92538609	92538739	H9_peak_431	IDE (+35402), MARCH5 (+247511)
chr12	92539956	92540214	H9_peak_653	PLEKHG7 (-196404), CLLU1 (+116126)
chr14	92615552	92615757	H9_peak_800	RIN3 (+101881), LGMN (+133024)
chr14	92717932	92718046	H9_peak_801	LGMN (+30690), RIN3 (+204215)
chr14	92757501	92757633	H9_peak_802	LGMN (-8888)
chr14	92775413	92775563	H9_peak_803	LGMN (-26809), GOLGA5 (-18743)
chr1	93029526	93029690	H9_peak_108	FAM69A (-68108), MTF2 (-49630)
chr12	93168299	93168455	H9_peak_654	EEA1 (-239046), NUDT4 (-209506)
chr1	93221265	93221389	H9_peak_109	DR1 (-124561), TMED5 (-40599)
chr1	93336536	93336818	H9_peak_110	DR1 (-9211)
chr12	93374465	93374596	H9_peak_655	NUDT4 (-3352)
chr9	93463650	93463797	H9_peak_2654	PHF2 (-112683), FAM120A (+12002)
chr1	93555373	93555526	H9_peak_111	FNBP1L (+107319), BCAR3 (+291700)
chr1	93709161	93709341	H9_peak_112	BCAR3 (+137899), FNBP1L (+261120)
chr1	93712874	93712988	H9_peak_113	BCAR3 (+134219), FNBP1L (+264800)
chr1	93716831	93717021	H9_peak_114	BCAR3 (+130224), FNBP1L (+268795)
chr12	93784524	93784749	H9_peak_656	PLXNC1 (-364086), CRADD (+106920)
chr15	94203559	94203751	H9_peak_893	MCTP2 (-94611)
chr1	94239575	94239733	H9_peak_115	ARHGAP29 (-2089)
chr10	94299574	94299691	H9_peak_432	NOC3L (+63306), PLCE1 (+268821)
chr13	94433490	94433669	H9_peak_732	DCT (+46102)
chr7	94486468	94486626	H9_peak_2435	CASD1 (-23251), COL1A2 (+91986)
chr13	94548580	94548694	H9_peak_733	DCT (-68955), TGDS (+47620)
chr10	94617676	94617790	H9_peak_433	CYP2C18 (-65888), HELLS (+71811)
chr1	94843637	94843802	H9_peak_116	SLC44A3 (+23370), CNN3 (+83558)
chr2	95005839	95005976	H9_peak_1418	MAL (-19776), TEKT4 (+134465)
chr2	95021166	95021297	H9_peak_1419	MAL (-4452)
chr2	95075679	95075806	H9_peak_1420	MRPS5 (+46257), MAL (+50059)
chr15	95259626	95259740	H9_peak_894	MCTP2 (+961417)
chr15	95284937	95285057	H9_peak_895	MCTP2 (+986731)
chr14	95496176	95496325	H9_peak_804	GLRX5 (-38342), SYNE3 (-20415)
chr7	95502449	95502608	H9_peak_2436	ASB4 (+16628), PDK4 (+93962),PON2(67456)
chr5	95528005	95528169	H9_peak_2081	TTC37 (+26920), FAM81B (+136743)
chr9	95551595	95551739	H9_peak_2655	ERCC6L2 (-324034), PTCH1 (-43006)
chr5	95591060	95591191	H9_peak_2082	GPR150 (-28952), ARSK (+36052)
chr5	95646567	95646690	H9_peak_2083	RFESD (-250)
chr5	95718238	95718507	H9_peak_2084	SPATA9 (-35377), RHOBTB3 (-12802)
chr6	95785984	95786147	H9_peak_2249	FUT9 (-229918), MANEA (+208523)
chr6	95805217	95805344	H9_peak_2250	FUT9 (-210703), MANEA (+227738)
chr5	95812206	95812324	H9_peak_2085	GLRX (+10449), RHOBTB3 (+81090)
chr14	95887429	95887595	H9_peak_805	C14orf132 (-151872), TUNAR (+10740)
chr15	95911730	95911937	H9_peak_896	NR2F2 (-418883)
chr5	95928023	95928161	H9_peak_2086	GLRX (-105378), ELL2 (+33979)
chr15	95944329	95944528	H9_peak_897	NR2F2 (-386288)
chr11	96016341	96016503	H9_peak_553	MTMR2 (-92127), MAML2 (+326758)
chr8	96145403	96145736	H9_peak_2597	C8orf37 (-876369), GDF6 (+15222)
chr2	96147127	96147256	H9_peak_1421	ASTL (-8756), DUSP2 (-1752)
chr12	96329701	96329864	H9_peak_657	CDK17 (+70777), ELK3 (+135401)
chr5	96345335	96345450	H9_peak_2087	ELL2 (-383322), PCSK1 (+87887)
chr12	96445814	96446003	H9_peak_658	CDK17 (-45349), CFAP54 (-43678)
chr14	96483078	96483272	H9_peak_806	PAPOLA (-19198), AK7 (+91064)
chr2	96546939	96547059	H9_peak_1422	ARID5A (+10250), KANSL3 (+91310)
chr10	96695410	96695561	H9_peak_434	TM9SF3 (-108434), PIK3AP1 (+25028)
chr14	96816294	96816480	H9_peak_807	VRK1 (+19083)
chr5	96861163	96861309	H9_peak_2088	ERAP1 (-53136), ERAP2 (-14703)
chr5	96875919	96876103	H9_peak_2089	ERAP2 (+72)
chr5	96973076	96973218	H9_peak_2090	LNPEP (+37683), LIX1 (+169725)
chr13	97226870	97227023	H9_peak_734	RAP2A (-207275), MBNL2 (+4651)
chr13	97369345	97369510	H9_peak_735	RAP2A (-64794), MBNL2 (+147132)
chr9	97478374	97478513	H9_peak_2656	TMOD1 (-23195), TDRD7 (+66494)
chr10	97678871	97678998	H9_peak_435	AVPI1 (+8388), PI4K2A (+38249)
chr2	97711083	97711246	H9_peak_1423	ZAP70 (-2395),COX5B(65107)
chr10	97722269	97722416	H9_peak_436	ZFYVE27 (-14785), MARVELD1 (+8619)
chr2	97913973	97914152	H9_peak_1424	TMEM131 (+81828), ZAP70 (+200503)
chr2	97935957	97936135	H9_peak_1425	TMEM131 (+59845), ZAP70 (+222486)
chr12	98002948	98003129	H9_peak_659	TMPO (-512591)
chr7	98024921	98025068	H9_peak_2437	LMTK2 (-81890), OCM2 (-34799)
chr9	98100582	98100717	H9_peak_2657	TRIM14 (+18548), NANS (+43911),CORO2A(-72243)
chr7	98134095	98134236	H9_peak_2438	BHLHA15 (-77261), LMTK2 (+27281)
chr4	98288652	98288820	H9_peak_1990	RAP1GDS1 (+27218), TSPAN5 (+369893)
chr3	98525710	98525873	H9_peak_1833	GPR15 (-6107), CLDND1 (-2774)
chr2	98634409	98634541	H9_peak_1426	UNC50 (+25896), MGAT4A (+92221)
chr3	98657540	98657709	H9_peak_1834	ST3GAL6 (-75079), CPOX (-63902)
chr10	98664559	98664697	H9_peak_437	HPS1 (-217702), HPSE2 (+571234)
chr2	98736479	98736632	H9_peak_1427	MGAT4A (-9860)
chr2	98766295	98766445	H9_peak_1428	ENSG00000241962 (-375115), MGAT4A (-39674)
chr9	98792526	98792772	H9_peak_2658	GABBR2 (-83452), ANKS6 (+3890)
chr9	98807957	98808071	H9_peak_2659	GALNT12 (+315)
chr14	98984864	98984986	H9_peak_810	BCL11B (+286303)
chr13	99075951	99076187	H9_peak_736	UBAC2 (-124705), DOCK9 (-98079)
chr13	99088104	99088234	H9_peak_737	UBAC2 (-112605), DOCK9 (-110179)
chr14	99262646	99262775	H9_peak_811	BCL11B (+8517)
chr13	99315037	99315195	H9_peak_738	GPR183 (-7711)
chr13	99322723	99322900	H9_peak_739	TM9SF2 (-178605), GPR183 (-15407)
chr13	99420284	99420436	H9_peak_740	GPR183 (-112955), TM9SF2 (-81057)
chr10	99446704	99446900	H9_peak_438	NKX2-3 (-86131), GOT1 (-16209)
chr10	99451543	99451732	H9_peak_439	NKX2-3 (-81295), GOT1 (-21045)
chr2	99485513	99485651	H9_peak_1429	REV1 (+4453), EIF5B (+148229)
chr8	99607302	99607426	H9_peak_2598	COX6C (+286698), VPS13B (+594098)
chr7	99623016	99623265	H9_peak_2439	ZSCAN25 (+6193), CYP3A5 (+56855)
chr13	99656841	99656972	H9_peak_741	CLYBL (+50238), ZIC5 (+315002)
chr8	99705852	99706080	H9_peak_2599	COX6C (+188096), VPS13B (+692700)
chr9	99819271	99819411	H9_peak_2660	NR4A3 (-2514)
chr9	99842982	99843115	H9_peak_2661	STX17 (-63584), NR4A3 (+21194)
chr3	99884628	99884760	H9_peak_1835	CMSS1 (+66860), FILIP1L (+229819)
chr8	99901510	99901624	H9_peak_2600	COX6C (-7505)
chr13	100014665	100014844	H9_peak_742	PCCA (-74328), ZIC2 (+32983)
chr14	100025144	100025360	H9_peak_812	EVL (-40026), EML1 (+231909)
chr9	100036816	100036965	H9_peak_2662	ERP44 (+62149), STX17 (+130258)
chr14	100079125	100079310	H9_peak_813	EVL (+13940), DEGS2 (+80945)
chr8	100144112	100144294	H9_peak_2601	POLR2K (-6381), FBXO43 (+1249),SPAG1(-13831)
chr7	100167410	100167560	H9_peak_2440	C7orf43 (-8800),COPS6(78526),GAL3ST4(-1265)
chr9	100210103	100210230	H9_peak_2663	INVS (+110911), TEX10 (+142772)
chr1	100440204	100440449	H9_peak_117	GPR88 (-97810), CDC14A (+87836)
chr13	100471274	100471430	H9_peak_743	GGACT (+112645), PCCA (+382269)
chr10	100517051	100517284	H9_peak_440	SEC31B (+2666), WNT8B (+54127)
chr12	100624727	100624841	H9_peak_660	ANO4 (-170174), GAS2L3 (+51073)
chr5	100646527	100646693	H9_peak_2091	FAM174A (+111305), ST8SIA4 (+256656)
chr2	100812350	100812467	H9_peak_1430	NPAS2 (-7743)
chr15	100843164	100843365	H9_peak_898	ALDH1A3 (-36111), ASB7 (+240731)
chr2	100878546	100878716	H9_peak_1431	RPL31 (-123652), NPAS2 (+58479)
chr7	100917721	100917854	H9_peak_2441	MUC3A (-31767), ACHE (-21868),SRRT(42709)
chr7	100920909	100921046	H9_peak_2442	MUC3A (-28577), ACHE (-25058)
chr8	100944291	100944405	H9_peak_2602	PABPC1 (-221636), YWHAZ (+8635)
chr2	101002301	101002423	H9_peak_1432	RPL31 (+79)
chr15	101206018	101206482	H9_peak_899	CHSY1 (+45682), LRRK1 (+287035)
chr15	101248411	101248525	H9_peak_900	CHSY1 (+3464), LRRK1 (+329253)
chr6	101305880	101305994	H9_peak_2251	ASCC3 (-424573), GRIK2 (-92851)
chr4	101345408	101345565	H9_peak_1991	EMCN (-827394), PPP3CA (+1993)
chr6	101346846	101347028	H9_peak_2252	ASCC3 (-465573), GRIK2 (-51851)
chr7	101352585	101352710	H9_peak_2443	IFT22 (-30845), COL26A1 (-10172)
chr6	101404842	101405006	H9_peak_2253	GRIK2 (+6136)
chr10	101454128	101454384	H9_peak_441	BTRC (+100193), POLL (+134014)
chr2	101570943	101571171	H9_peak_1433	MAP4K4 (-126646), RFX8 (-96354)
chr8	101691793	101691959	H9_peak_2603	GRHL2 (+199444), NCALD (+433031)
chr2	101706790	101706975	H9_peak_1434	IL1R2 (-284961), MAP4K4 (+9180)
chr14	101823728	101823903	H9_peak_814	DYNC1H1 (-140712), PPP2R5C (+62018)
chr14	101843718	101843832	H9_peak_815	DYNC1H1 (-120753), PPP2R5C (+81977)
chr7	101857080	101857293	H9_peak_2444	SH2B2 (-427968), CUX1 (+41176)
chr14	102139856	102140107	H9_peak_816	HSP90AA1 (-296), WDR20 (+130)
chr7	102252702	102252816	H9_peak_2445	SH2B2 (-32396), CUX1 (+436748)
chr7	102268818	102268933	H9_peak_2446	SH2B2 (-16279), CUX1 (+452865)
chr14	102395003	102395165	H9_peak_817	TECPR2 (+32121), ANKRD9 (+114707)
chr7	102416058	102416288	H9_peak_2447	ORAI2 (-17357), PRKRIP1 (+52276),ALKBH4(-48701)
chr11	102545875	102546041	H9_peak_554	MMP7 (-15205), MMP20 (+79374),TMEM123(92914)
chr8	102676225	102676406	H9_peak_2604	KLF10 (-20414), AZIN1 (+188421)
chr7	102699206	102699367	H9_peak_2448	FAM185A (-49921), POLR2J2 (-27686),SPDYE2(48962)
chr7	102699920	102700051	H9_peak_2449	FAM185A (-49222), POLR2J2 (-28385)
chr13	102779517	102779654	H9_peak_744	TEX30 (-5775)
chr10	103054365	103054565	H9_peak_442	CNNM2 (+136172), NT5C2 (+138841)
chr8	103461554	103461723	H9_peak_2605	SLC25A32 (-46535), RIMS2 (-39109),CTHRC1(89206)
chr10	103772543	103772694	H9_peak_443	SH3PXD2A (+82787), NEURL1 (+278640)
chr12	104109142	104109399	H9_peak_661	NFYB (+29018), HCFC2 (+44814)
chr12	104220080	104220260	H9_peak_662	EID3 (-83569), TXNRD1 (+4391)
chr12	104494387	104494513	H9_peak_663	CHST11 (+37477), SLC41A2 (+434205)
chr6	104705188	104705317	H9_peak_2254	HACE1 (+154666)
chr12	104733690	104733834	H9_peak_664	SLC41A2 (+194893), CHST11 (+276789)
chr7	104943551	104943738	H9_peak_2450	KMT2E (-70534), LHFPL3 (+614989)
chr7	105257558	105257765	H9_peak_2451	SRPK2 (+131232), KMT2E (+243483)
chr7	105298517	105298635	H9_peak_2452	SRPK2 (+90318), KMT2E (+284397)
chr7	105300743	105300957	H9_peak_2453	SRPK2 (+88044), KMT2E (+286671)
chr9	105405455	105405641	H9_peak_2664	FSD1L (-42554), SLC44A1 (+160926)
chr14	105485767	105486097	H9_peak_818	C14orf80 (-5317), CRIP1 (-385),CRIP2(11158)
chr6	105570508	105570674	H9_peak_2255	PRDM1 (-515729), PREP (-167507)
chr6	105646694	105646818	H9_peak_2256	PRDM1 (-439564), PREP (-243672)
chr7	105673475	105673654	H9_peak_2454	EFCAB10 (-92065), ATXN7L1 (+203039)
chr7	105708086	105708200	H9_peak_2455	EFCAB10 (-126643), ATXN7L1 (+168461)
chr7	105742189	105742332	H9_peak_2456	EFCAB10 (-160761), ATXN7L1 (+134343)
chr3	105806430	105806567	H9_peak_1836	CBLB (+62544), ALCAM (+439590)
chr4	105806860	105806993	H9_peak_1992	INTS12 (-97819), NPNT (-88514)
chr4	105808080	105808314	H9_peak_1993	INTS12 (-99089), NPNT (-87244)
chr6	105810570	105810738	H9_peak_2257	PREP (-407570), PRDM1 (-275666)
chr3	105930819	105930992	H9_peak_1837	CBLB (-61863)
chr12	105932338	105932494	H9_peak_665	APPL2 (-696333), NUAK1 (+207617)
chr3	105933952	105934095	H9_peak_1838	CBLB (-64981)
chr6	105990273	105990432	H9_peak_2258	PREP (-587269), PRDM1 (-95967)
chr14	106081921	106082035	H9_peak_819	TMEM121 (+555375)
chr6	106186314	106186492	H9_peak_2259	PRDM1 (+100083), ATG5 (+139388)
chr14	106330135	106330251	H9_peak_820	TMEM121 (+803590)
chr14	106355142	106355291	H9_peak_821	TMEM121 (+828614)
chr12	106378892	106379017	H9_peak_666	RFX4 (-222182), POLR3B (+21297)
chr9	106443622	106443798	H9_peak_2665	ZNF462 (-419387), TMEM38B (+749166)
chr7	106679357	106679522	H9_peak_2457	PIK3CG (-186039), CCDC71L (-18444)
chr7	106718386	106718534	H9_peak_2458	PIK3CG (-147019), CCDC71L (-57464)
chr12	106895732	106895852	H9_peak_667	TMEM263 (-59930), RIC8B (+121197),MTERF2(-91374)
chr9	106909900	106910087	H9_peak_2666	RAD23B (-373285), ZNF462 (+46897)
chr9	107034566	107034680	H9_peak_2667	RAD23B (-248656), ZNF462 (+171526)
chr6	107042547	107042677	H9_peak_2260	C6orf203 (+14043), BEND3 (+71820)
chr7	107051435	107051549	H9_peak_2459	HBP1 (-117523), PRKAR2B (+6843)
chr9	107288805	107288943	H9_peak_2668	RAD23B (+5595), KLF4 (+200772)
chrX	107549605	107549778	H9_peak_2815	PRPS1 (-78815), FRMPD3 (+27242)
chr4	107692373	107692496	H9_peak_1994	DKK2 (-656138), PAPSS1 (+28017)
chr12	107773855	107773978	H9_peak_668	ASCL4 (-468),PRDM4(12779)
chr7	107874736	107874864	H9_peak_2460	SLC26A3 (-71593), DLD (-16170)
chr7	107875854	107875968	H9_peak_2461	SLC26A3 (-72704), DLD (-15059)
chr3	108124952	108125108	H9_peak_1839	CD47 (-34016), IFT57 (+97540)
chr4	108338058	108338174	H9_peak_1995	RPL34 (-282540), LEF1 (-169694)
chr4	108483769	108483920	H9_peak_1996	LEF1 (-315423), RPL34 (-136811)
chr4	108607547	108607711	H9_peak_1997	LEF1 (-439207), RPL34 (-13027)
chr12	108628342	108628466	H9_peak_669	TMEM119 (-30280), SELPLG (+3674),CORO1C(-74594)
chr2	108651603	108651831	H9_peak_1435	LIMS1 (-3095)
chr2	108678110	108678516	H9_peak_1436	RANBP2 (-41168), LIMS1 (+23501)
chr1	108691796	108691910	H9_peak_118	PRPF38B (-470)
chr3	108728953	108729103	H9_peak_1840	RETNLB (+28356), DZIP3 (+139346)
chr3	108806425	108806610	H9_peak_1841	RETNLB (-49134), TRAT1 (-16180)
chr6	108942935	108943077	H9_peak_2261	ARMC2 (+94584), SESN1 (+151813)
chr11	109065017	109065189	H9_peak_555	C11orf87 (-357017), DDX10 (+400078)
chr2	109199456	109199575	H9_peak_1437	SH3RF3 (+70168), SEPT10 (+414627)
chr2	109214180	109214300	H9_peak_1438	SH3RF3 (+84892), SEPT10 (+399903)
chr9	109355307	109355442	H9_peak_2669	EPB41L4B (-34411), PTPN3 (+142931)
chr9	109419039	109419155	H9_peak_2670	EPB41L4B (-98133), PTPN3 (+79209)
chr9	109422754	109422876	H9_peak_2671	EPB41L4B (-101851), PTPN3 (+75491)
chr9	109464448	109464569	H9_peak_2672	EPB41L4B (-143545), PTPN3 (+33797)
chr6	109606458	109606606	H9_peak_2262	ZBTB24 (-123295), AK9 (+84680)
chr2	109794168	109794309	H9_peak_1439	RGPD5 (-69)
chr1	109802353	109802555	H9_peak_119	CSF1 (-108179), EPS8L3 (-38427)
chr8	109837746	109837883	H9_peak_2606	SYBU (-146024), KCNV1 (+138032)
chr10	109881470	109881619	H9_peak_444	XPNPEP1 (+42008)
chr2	109895268	109895484	H9_peak_1440	LIMS3 (-3052)
chr2	109921806	109922178	H9_peak_1441	LIMS3 (+23564), MALL (+194574)
chr10	110211128	110211261	H9_peak_445	MXI1 (+3590), SMNDC1 (+93756)
chr10	110313804	110313937	H9_peak_446	SMNDC1 (-8920)
chr10	110353932	110354046	H9_peak_447	DUSP5 (-143849), SMNDC1 (-49038)
chr2	110449333	110449508	H9_peak_1442	LINC00116 (-204001), LIMS4 (+23654)
chr12	110456722	110456858	H9_peak_670	ARPC3 (-6383),RAD9B(-45409)
chr2	110475998	110476242	H9_peak_1443	LIMS4 (-3045)
chr2	110657869	110658174	H9_peak_1444	RGPD6 (-80921), BUB1 (+20092)
chr12	110670186	110670347	H9_peak_671	HVCN1 (+18442), TCTN1 (+56103),PPTC7(87007)
chr5	110835060	110835182	H9_peak_2092	TSLP (-236571), SLC25A46 (+96127)
chr2	110858425	110858582	H9_peak_1445	BCL2L11 (-262425), ACOXL (+125931)
chr2	111030774	111030902	H9_peak_1446	BCL2L11 (-90091), ACOXL (+298265)
chrX	111116798	111116912	H9_peak_2816	PAK3 (-6222)
chr2	111200341	111200507	H9_peak_1447	BCL2L11 (+79495), ANAPC1 (+684266)
chr5	111234259	111234373	H9_peak_2093	CAMK4 (+10230), STARD4 (+278194)
chr1	111294547	111294712	H9_peak_120	PIFO (-51658), CHIA (+3714),CHI3L2(64919),DENND2D(90091)
chr3	111319687	111319847	H9_peak_1842	CD96 (-222351), NECTIN3 (+248024)
[truncated: 782 more rows]

## Sheet: MyLa CD4+
Supplementary Table 6. List of genes bound by GATA-3 in cell lines
Chromosome	Start	End	Peak name	Associated genes(distance to TSS)
chr12	10092	10283	Myla CD4+_peak_1106	IQSEC3 (-56577)
chr5	10157	11176	Myla CD4+_peak_3763	PLEKHG4B (-129591)
chr3	10407	10646	Myla CD4+_peak_3277	CHL1 (-186069)
chr5	11420	11661	Myla CD4+_peak_3764	PLEKHG4B (-128717)
chr18	75849	76001	Myla CD4+_peak_2476	USP14 (-82683)
chr8	82687	82893	Myla CD4+_peak_4394	OR4F21 (+84253)
chr18	106777	106888	Myla CD4+_peak_2477	USP14 (-51775)
chr18	107197	107551	Myla CD4+_peak_2478	USP14 (-51234)
chr18	107919	109353	Myla CD4+_peak_2479	USP14 (-49972)
chr18	109720	110781	Myla CD4+_peak_2480	USP14 (-48357)
chr17	117194	117957	Myla CD4+_peak_2219	SCGB1C2 (-19950)
chr2	172184	172389	Myla CD4+_peak_2688	FAM110C (-125902), SH3YL1 (+91778)
chr2	182912	183085	Myla CD4+_peak_2689	FAM110C (-136614), SH3YL1 (+81066)
chr2	229427	229606	Myla CD4+_peak_2690	FAM110C (-183132), SH3YL1 (+34548)
chr18	268270	268452	Myla CD4+_peak_2481	THOC1 (-334)
chr1	278870	278978	Myla CD4+_peak_1	OR4F29 (+172773), OR4F5 (+213505)
chr3	354634	354854	Myla CD4+_peak_3278	CNTN6 (-737832), CHL1 (+158148)
chr6	378278	378445	Myla CD4+_peak_4008	IRF4 (-13377), DUSP22 (+85900),IRF4(-13377)
chr4	384646	384832	Myla CD4+_peak_3475	ZNF141 (+46904), ZNF721 (+114417)
chr7	408751	408930	Myla CD4+_peak_4205	PDGFA (+110553), ENSG00000248767 (+118671)
chrX	432440	432545	Myla CD4+_peak_4875	SHOX (-191851), PPP2R3B (-45783)
chr7	461525	461670	Myla CD4+_peak_4206	PDGFA (+57796), ENSG00000248767 (+171428),PDGFA(-58247)
chr19	488616	488764	Myla CD4+_peak_2548	ODF3L2 (-13707), MADCAM1 (-7764),BSG(-83763),GZMM(-55343)
chrX	522055	522158	Myla CD4+_peak_4876	PPP2R3B (-135397), SHOX (-102237)
chrX	528207	528424	Myla CD4+_peak_4877	PPP2R3B (-141606), SHOX (-96028)
chr4	555209	555413	Myla CD4+_peak_3476	PDE6B (-70295), PIGG (+56081)
chr19	572106	572240	Myla CD4+_peak_2549	BSG (-392)
chrX	580632	581299	Myla CD4+_peak_4878	PPP2R3B (-194256), SHOX (-43378)
chr17	646436	646794	Myla CD4+_peak_2220	RFLNB (-200676), VPS53 (+68241),FAM57A(-85991)
chr4	663164	663371	Myla CD4+_peak_3477	ATP5I (+11070), PDE6B (+37662),MYL5(-14654)
chr8	701065	701305	Myla CD4+_peak_4395	DLGAP2 (-800181), TDRP (-155404)
chr12	795313	795416	Myla CD4+_peak_1107	WNK1 (+42442), RAD52 (+154357)
chr1	882329	882447	Myla CD4+_peak_2	OR4F16 (-195715), SAMD11 (-43350),NOC2L(-76911)
chr2	910952	911053	Myla CD4+_peak_2691	TMEM18 (-233564), SNTG2 (-39865)
chrX	926491	926594	Myla CD4+_peak_4879	CRLF2 (+286207), SHOX (+302199)
chr3	931500	931630	Myla CD4+_peak_3279	CNTN6 (-161011), CHL1 (+734969)
chr11	964982	965224	Myla CD4+_peak_929	AP2A2 (+39294), MUC6 (+71603)
chr12	1085505	1085679	Myla CD4+_peak_1108	ERC1 (+57845), FBXL14 (+508573)
chr1	1099003	1099785	Myla CD4+_peak_3	RNF223 (-25087), C1orf159 (+16687),C1orf159(-16962),ISG15(85928)
chr2	1111833	1111981	Myla CD4+_peak_2692	TPO (-301554), SNTG2 (+161039)
chr12	1121328	1122950	Myla CD4+_peak_1109	ERC1 (+94392), FBXL14 (+472026)
chr19	1170218	1170565	Myla CD4+_peak_2550	SBNO2 (+3891), GPX4 (+66455),HMHA1(93758),MIDN(-78161),POLR2E(74999)
chrX	1184545	1184781	Myla CD4+_peak_4880	CRLF2 (+28087), SHOX (+560319)
chrX	1185623	1185846	Myla CD4+_peak_4881	CRLF2 (+27015), SHOX (+561391)
chrX	1207790	1208014	Myla CD4+_peak_4882	CRLF2 (+4848), SHOX (+583558)
chr1	1217052	1217636	Myla CD4+_peak_4	TNFRSF4 (-3212),ACAP3(-90545),FAM132A(-29378),SCNN1D(-63091),SDF4(-14723),TNFRSF4(3176)
chrX	1219985	1220092	Myla CD4+_peak_4883	CSF2RA (-48761), CRLF2 (-7289)
chrX	1225161	1225851	Myla CD4+_peak_4884	CSF2RA (-43294), CRLF2 (-12756)
chr6	1292100	1292307	Myla CD4+_peak_4009	EXOC2 (-599093), FOXQ1 (-20236)
chrX	1294768	1294925	Myla CD4+_peak_4885	IL3RA (-41769), CSF2RA (+26047),IL3RA(-41769),SLC25A6(-97300)
chr7	1311047	1311203	Myla CD4+_peak_4207	UNCX (+78218), MICALL2 (+148377)
chrX	1316362	1316618	Myla CD4+_peak_4886	IL3RA (-20126), CSF2RA (+47690)
chr6	1320140	1320284	Myla CD4+_peak_4010	FOXF2 (-69622), FOXQ1 (+7772)
chr18	1332446	1332585	Myla CD4+_peak_2482	ADCYAP1 (+427407)
chr12	1424596	1424779	Myla CD4+_peak_1110	FBXL14 (+169477), ERC1 (+396941)
chr4	1434943	1435346	Myla CD4+_peak_3478	NKX1-1 (-28814), FAM53A (+249116)
chr4	1446806	1446941	Myla CD4+_peak_3479	NKX1-1 (-40543), FAM53A (+237387)
chrX	1460128	1460333	Myla CD4+_peak_4887	ASMTL (-7358), P2RY8 (+76876),ASMTL(6468),P2RY8(-76914)
chrX	1460881	1461009	Myla CD4+_peak_4888	ASMTL (-8072), P2RY8 (+76162)
chrX	1461504	1462729	Myla CD4+_peak_4889	ASMTL (-9244), P2RY8 (+74990)
chrX	1481930	1482188	Myla CD4+_peak_4890	ASMTL (-29186), P2RY8 (+55048)
chr2	1490357	1490478	Myla CD4+_peak_2693	TPO (+76957), PXDN (+254088)
chr4	1503524	1503700	Myla CD4+_peak_3480	NKX1-1 (-97281), FAM53A (+180649)
chrX	1508418	1508538	Myla CD4+_peak_4891	ASMTL (-55605), P2RY8 (+28629),AKAP17A(-83114)
chrX	1508831	1509148	Myla CD4+_peak_4892	ASMTL (-56117), P2RY8 (+28117)
chr6	1530320	1530454	Myla CD4+_peak_4011	FOXC1 (-79585), FOXF2 (+140553)
chr6	1531539	1531693	Myla CD4+_peak_4012	FOXC1 (-78356), FOXF2 (+141782)
chr12	1533010	1533383	Myla CD4+_peak_1111	FBXL14 (+60968), ERC1 (+505450),WNT5B(-83859)
chrX	1556384	1556571	Myla CD4+_peak_4893	AKAP17A (-35115), P2RY8 (-19371)
chrX	1576210	1576781	Myla CD4+_peak_4894	P2RY8 (-39389), AKAP17A (-15097)
chr2	1642722	1642868	Myla CD4+_peak_2694	PXDN (+101711), TPO (+229334)
chrX	1873980	1874442	Myla CD4+_peak_4895	ASMT (+259210), ZBED1 (+626756)
chrX	1898796	1898966	Myla CD4+_peak_4896	ASMT (+283880), ZBED1 (+602086)
chrX	2181307	2181503	Myla CD4+_peak_4897	ZBED1 (+319562), ASMT (+566404)
chrX	2186476	2186655	Myla CD4+_peak_4898	ZBED1 (+314401), ASMT (+571565)
chr17	2239999	2240138	Myla CD4+_peak_2221	SRR (-63635), HIC1 (+183759),TSR1(-97316)
chr10	2315239	2315367	Myla CD4+_peak_674	PFKP (-752217), ADARB2 (-577827)
chr17	2388949	2389066	Myla CD4+_peak_2222	MNT (+12110), SGSM2 (+51496)
chr20	2470427	2470635	Myla CD4+_peak_2980	SNRPB (+322)
chr2	2479056	2479188	Myla CD4+_peak_2695	TRAPPC12 (-900564), MYT1L (-147928)
chr7	2521817	2522144	Myla CD4+_peak_4208	LFNG (+2139), BRAT1 (+33746),LFNG(2136)
chr19	2552492	2552946	Myla CD4+_peak_2551	GADD45B (+76592), GNG7 (+149990),LMNB2(95751)
chr5	2556837	2556955	Myla CD4+_peak_3765	IRX4 (-669912), IRX2 (+194766)
chr1	2652257	2652407	Myla CD4+_peak_5	ACTRT2 (-369151), MMEL1 (-19342),TNFRSF14(95968)
chrX	2692264	2692372	Myla CD4+_peak_4899	XG (-59734), CD99 (+1139)
chr19	2696576	2696705	Myla CD4+_peak_2552	GNG7 (+6068), GADD45B (+220514)
chr8	2727607	2727763	Myla CD4+_peak_4396	MYOM2 (+682645)
chr8	2729213	2729416	Myla CD4+_peak_4397	MYOM2 (+684275)
chr12	2956519	2956637	Myla CD4+_peak_1112	TEAD4 (-2836),TULP3(65712)
chr18	2970313	2970460	Myla CD4+_peak_2483	LPIN2 (+41560), EMILIN2 (+123357)
chr18	2971125	2971525	Myla CD4+_peak_2484	LPIN2 (+40622), EMILIN2 (+124295)
chr20	3023238	3023356	Myla CD4+_peak_2981	GNRH2 (-20325), PTPRA (+159113)
chr19	3075941	3076061	Myla CD4+_peak_2553	GNA11 (-18409), AES (-12894),GNA11(-18408),GNA15(-60030),TLE6(98464)
chr10	3109386	3109529	Myla CD4+_peak_675	PFKP (+41938), PITRM1 (+63383),PFKP(40831)
chr19	3133287	3133539	Myla CD4+_peak_2554	GNA15 (-2780)
chr19	3155198	3155462	Myla CD4+_peak_2555	S1PR4 (-23438), GNA15 (+19137)
chr10	3197520	3197873	Myla CD4+_peak_676	PITRM1 (-24856), KLF6 (+587578)
chr6	3251706	3251865	Myla CD4+_peak_4013	TUBB2B (-24051), PSMG4 (-7166)
chr18	3284013	3284151	Myla CD4+_peak_2485	TGIF1 (-167595), MYL12B (+21665)
chr11	3506419	3506531	Myla CD4+_peak_930	ZNF195 (-127308), ART5 (+135780)
chr18	3507932	3508036	Myla CD4+_peak_2486	TGIF1 (+56307), DLGAP1 (+947351)
chr18	3593406	3593904	Myla CD4+_peak_2487	TGIF1 (+141978), DLGAP1 (+861680)
chr17	3600720	3600867	Myla CD4+_peak_2223	TRPV3 (-42989), TRPV1 (+8617),TAX1BP3(-67886)
chr18	3624450	3624582	Myla CD4+_peak_2488	TGIF1 (+172839), DLGAP1 (+830819)
chr10	3708779	3708950	Myla CD4+_peak_677	PITRM1 (-536024), KLF6 (+76410),KLF6(-76417)
chr18	3739113	3739231	Myla CD4+_peak_2489	TGIF1 (+287495), DLGAP1 (+716163)
chr10	3763129	3763326	Myla CD4+_peak_678	PITRM1 (-590387), KLF6 (+22047)
chr17	3796231	3796561	Myla CD4+_peak_2224	ITGAE (+4847), HASPIN (+72493),C17orf85(-49855),GSG2(72494)
chr10	3807923	3808114	Myla CD4+_peak_679	KLF6 (-22744)
chr11	3841543	3841660	Myla CD4+_peak_931	RHOG (-619),RHOG(618)
chr4	3868686	3869156	Myla CD4+_peak_3481	ADRA2C (+102523), OTOP1 (+357968)
chr10	3875890	3876123	Myla CD4+_peak_680	AKR1E2 (-950247), KLF6 (-90732)
chr11	3879156	3879317	Myla CD4+_peak_932	RRM1 (-215572), STIM1 (+23534)
chr10	3892536	3893042	Myla CD4+_peak_681	AKR1E2 (-933465), KLF6 (-107514)
chr12	3897270	3897395	Myla CD4+_peak_1113	CCND2 (-376439), PARP11 (-23959)
chr1	3926145	3926262	Myla CD4+_peak_6	AJAP1 (-728841), C1orf174 (-25919),CEP104(68970)
chr10	3972738	3973028	Myla CD4+_peak_682	AKR1E2 (-853371), KLF6 (-187608)
chr2	4024762	4024868	Myla CD4+_peak_2696	DCDC2C (+321223)
chr12	4142835	4142956	Myla CD4+_peak_1114	PARP11 (-269522), CCND2 (-130876)
chr12	4145293	4145396	Myla CD4+_peak_1115	PARP11 (-271971), CCND2 (-128427)
chr12	4146496	4146832	Myla CD4+_peak_1116	PARP11 (-273290), CCND2 (-127108)
chr19	4153288	4153521	Myla CD4+_peak_2556	CREB3L3 (-196),ANKRD24(-29949),CREB3L3(-196),EBI3(-76138)
chr5	4241130	4241230	Myla CD4+_peak_3766	ADAMTS16 (-899150), IRX1 (+645126)
chr12	4272412	4272738	Myla CD4+_peak_1117	CCND2 (-1197),CCND2(-1160)
chr11	4387601	4387772	Myla CD4+_peak_933	ENSG00000284438 (-48443), TRIM21 (+6009)
chr12	4415258	4415365	Myla CD4+_peak_1118	FGF23 (-35584), FGF6 (+30302)
chr5	4533630	4533968	Myla CD4+_peak_3767	ADAMTS16 (-606531), IRX1 (+937745)
chr20	4666163	4666456	Myla CD4+_peak_2982	ADRA1D (-417236), PRNP (-19926)
chr10	4704305	4704469	Myla CD4+_peak_683	KLF6 (-919112), AKR1E2 (-121867)
chr19	4725161	4725357	Myla CD4+_peak_2557	DPP9 (-1396)
chr3	4804634	4804856	Myla CD4+_peak_3280	BHLHE40 (-174371), ITPR1 (+311397)
chr3	4899800	4900508	Myla CD4+_peak_3281	BHLHE40 (-78962), ITPR1 (+406806),BHLHE40(-79257)
chr3	4908616	4908970	Myla CD4+_peak_3282	BHLHE40 (-70323), ITPR1 (+415445)
chr3	5002481	5002635	Myla CD4+_peak_3283	ARL8B (-119662), BHLHE40 (+23442)
chr4	5031737	5031846	Myla CD4+_peak_3482	STK32B (-19650), CYTL1 (-12320)
chr18	5207539	5208035	Myla CD4+_peak_2490	AKAIN1 (-10284), ZBTB14 (+88253)
chr2	5239918	5240034	Myla CD4+_peak_2697	SOX11 (-452691)
chr6	5279270	5279375	Myla CD4+_peak_4014	FARS2 (+18279), NRN1 (+724721),LYRM4(18372)
chr6	5280494	5280759	Myla CD4+_peak_4015	FARS2 (+19583), NRN1 (+723417)
chr6	5302111	5302639	Myla CD4+_peak_4016	FARS2 (+41331), NRN1 (+701669)
chr10	5462534	5462703	Myla CD4+_peak_684	CALML5 (+36936), NET1 (+50068),NET1(16068)
chr7	5583781	5583884	Myla CD4+_peak_4209	ACTB (-53124), FSCN1 (-8990),ACTB(53231),FSCN1(-8972)
chr6	5589559	5589675	Myla CD4+_peak_4017	FARS2 (+328573), NRN1 (+414427)
chr4	5706018	5706300	Myla CD4+_peak_3483	EVC2 (+2408), STK32B (+654717)
chr4	5712751	5713129	Myla CD4+_peak_3484	EVC2 (-4373), EVC (+1743)
chr5	5751151	5751350	Myla CD4+_peak_3768	ICE1 (+328557), MED10 (+627343)
chr5	5752001	5752173	Myla CD4+_peak_3769	ICE1 (+329393), MED10 (+626507)
chr10	5806287	5806387	Myla CD4+_peak_685	GDI2 (+7212), FAM208B (+121499)
chr18	6004542	6004646	Myla CD4+_peak_2491	TMEM200C (-108639), L3MBTL4 (+363089)
chr10	6011207	6011429	Myla CD4+_peak_686	IL15RA (-33707), IL2RA (+51007),IL15RA(33131),RBM17(-77667)
chr4	6011778	6011892	Myla CD4+_peak_3485	CRMP1 (-118777), ENSG00000284684 (+58327)
chr10	6038187	6038478	Myla CD4+_peak_687	IL15RA (-60722), IL2RA (+23992)
chr10	6045535	6045708	Myla CD4+_peak_688	IL15RA (-68011), IL2RA (+16703)
chr10	6051311	6051596	Myla CD4+_peak_689	IL15RA (-73843), IL2RA (+10871)
chr10	6083642	6083748	Myla CD4+_peak_690	IL2RA (-21370), RBM17 (-5651)
chr20	6121306	6121479	Myla CD4+_peak_2983	LRRN4 (-67344), FERMT1 (+2151)
chr10	6141433	6141696	Myla CD4+_peak_691	PFKFB3 (-4751)
chrX	6302569	6302709	Myla CD4+_peak_4900	NLGN4X (-73776), VCX3A (+232479)
chr1	6359961	6360065	Myla CD4+_peak_7	GPR153 (-99038), ACOT7 (+25800)
chrY	6600381	6600534	Myla CD4+_peak_4925	AMELY (+273569), TSPY2 (+354189)
chr11	6607257	6607536	Myla CD4+_peak_934	RRP8 (-3777), ILK (+3581),ILK(3587),MRPL17(-76005),TPP1(-12065)
chr4	6664052	6664268	Myla CD4+_peak_3486	S100P (-28909), MRFAP1 (+24069)
chr4	6696334	6696557	Myla CD4+_peak_3487	S100P (+3377), MRFAP1L1 (+13434)
chr20	6707438	6707754	Myla CD4+_peak_2984	FERMT1 (-584052), BMP2 (-60068)
chr2	6906651	6906772	Myla CD4+_peak_2698	RNF144A (-10680), RSAD2 (+29047),RNF144A(-10680)
chr12	6961380	6961639	Myla CD4+_peak_1119	PHB2 (+9315), PTPN6 (+10239)
chr3	7024495	7024689	Myla CD4+_peak_3284	GRM7 (+163477)
chr10	7046271	7046374	Myla CD4+_peak_692	PRKCQ (-466022), SFMBT2 (+365163)
chr17	7214782	7215074	Myla CD4+_peak_2225	ACADVL (-2197),CTDNEP1(-36748),DVL2(-19616),EIF5A(-92608),ELP5(-37272),PHF23(-24002)
chrY	7290251	7290409	Myla CD4+_peak_4926	TBL1Y (+379644)
chrY	7334835	7334946	Myla CD4+_peak_4927	TBL1Y (+424205)
chr19	7450679	7450970	Myla CD4+_peak_2558	ARHGEF18 (+11137), PEX11G (+38194)
chr8	7766824	7766971	Myla CD4+_peak_4399	DEFB107A (+48818), DEFB107B (+271052)
chr17	7857811	7858197	Myla CD4+_peak_2226	NAA38 (-150), CYB5D1 (+21),KDM6B(18088)
chr5	7858150	7858448	Myla CD4+_peak_3770	FASTKD3 (+10703), ADCY2 (+462091)
chr17	7887632	7887853	Myla CD4+_peak_2227	CHD3 (+2937), ENSG00000179859 (+28533)
chr21	7947824	7947952	Myla CD4+_peak_3069	KCNE1B (-118296)
chr18	7959069	7959239	Myla CD4+_peak_2492	RAB12 (-650291), PTPRM (+392372)
chr21	7988883	7989006	Myla CD4+_peak_3070	KCNE1B (-159353)
chr21	7995905	7996265	Myla CD4+_peak_3071	KCNE1B (-166493)
chr1	8015150	8015399	Myla CD4+_peak_8	ERRFI1 (+11033), PARK7 (+53583)
chr4	8019694	8019927	Myla CD4+_peak_3488	AFAP1 (-79885), ABLIM2 (+138898),AFAP1(79884)
chr8	8031603	8031704	Myla CD4+_peak_4400	USP17L3 (-53669), PRAG1 (+354844)
chr10	8048704	8048898	Myla CD4+_peak_693	GATA3 (-5892), TAF3 (+230297),GATA3(-5902)
chr10	8054622	8055280	Myla CD4+_peak_694	GATA3 (+258)
chr11	8153875	8154002	Myla CD4+_peak_935	RIC3 (+15050), TUB (+115306)
chr4	8159074	8159384	Myla CD4+_peak_3489	ABLIM2 (-520),SH3TC1(-40103)
chr21	8203284	8203398	Myla CD4+_peak_3072	KCNE1B (-373749)
chr21	8205735	8205875	Myla CD4+_peak_3073	KCNE1B (-376213)
chr21	8206422	8206761	Myla CD4+_peak_3074	KCNE1B (-377000)
chr21	8207102	8208031	Myla CD4+_peak_3075	KCNE1B (-377975)
chr21	8208390	8208511	Myla CD4+_peak_3076	KCNE1B (-378859)
chr19	8208607	8208770	Myla CD4+_peak_2559	CERS4 (-664)
chr21	8208755	8208945	Myla CD4+_peak_3077	KCNE1B (-379258)
chr21	8209852	8209979	Myla CD4+_peak_3078	KCNE1B (-380324)
chr21	8211047	8211292	Myla CD4+_peak_3079	KCNE1B (-381578)
chr21	8212384	8212561	Myla CD4+_peak_3080	KCNE1B (-382881)
chr21	8214008	8214172	Myla CD4+_peak_3081	KCNE1B (-384498)
chr21	8215273	8215502	Myla CD4+_peak_3082	KCNE1B (-385796)
chr21	8219637	8220078	Myla CD4+_peak_3083	KCNE1B (-390266)
chr21	8220378	8220638	Myla CD4+_peak_3084	KCNE1B (-390916)
chr21	8223744	8224143	Myla CD4+_peak_3085	KCNE1B (-394352)
chr21	8234395	8234626	Myla CD4+_peak_3086	KCNE1B (-404919)
chr21	8245259	8245468	Myla CD4+_peak_3087	KCNE1B (-415772)
chr21	8246272	8246410	Myla CD4+_peak_3088	KCNE1B (-416749)
chr21	8250706	8250869	Myla CD4+_peak_3089	KCNE1B (-421196)
chr21	8251742	8251987	Myla CD4+_peak_3090	KCNE1B (-422273)
chr21	8254015	8254183	Myla CD4+_peak_3091	KCNE1B (-424507)
chr21	8254521	8254663	Myla CD4+_peak_3092	KCNE1B (-425000)
chr8	8289244	8289506	Myla CD4+_peak_4401	USP17L3 (-311390), PRAG1 (+97123)
chr2	8302267	8302379	Myla CD4+_peak_2699	ID2 (-376522)
chr10	8325518	8325636	Myla CD4+_peak_695	GATA3 (+270884)
chr10	8326747	8326867	Myla CD4+_peak_696	GATA3 (+272114)
chr10	8342196	8342329	Myla CD4+_peak_697	GATA3 (+287570)
chr10	8349495	8349657	Myla CD4+_peak_698	GATA3 (+294883)
chr10	8350057	8350284	Myla CD4+_peak_699	GATA3 (+295478)
chr10	8361493	8361654	Myla CD4+_peak_700	GATA3 (+306881)
chr21	8386310	8386474	Myla CD4+_peak_3093	KCNE1B (-556800)
chr21	8389531	8389834	Myla CD4+_peak_3094	KCNE1B (-560091)
chr21	8390684	8391050	Myla CD4+_peak_3095	KCNE1B (-561275)
chr21	8392837	8393108	Myla CD4+_peak_3096	KCNE1B (-563381)
chr6	8394321	8394474	Myla CD4+_peak_4018	EEF1E1 (-291820), SLC35B3 (+41085)
chr21	8397074	8397236	Myla CD4+_peak_3097	KCNE1B (-567563)
chr21	8398356	8398766	Myla CD4+_peak_3098	KCNE1B (-568969)
chr21	8399452	8399692	Myla CD4+_peak_3099	KCNE1B (-569980)
chr21	8402679	8402883	Myla CD4+_peak_3100	KCNE1B (-573189)
chr21	8406152	8406278	Myla CD4+_peak_3101	KCNE1B (-576623)
chr21	8406912	8407154	Myla CD4+_peak_3102	KCNE1B (-577441)
chr21	8408425	8409016	Myla CD4+_peak_3103	KCNE1B (-579129)
chr21	8413427	8413543	Myla CD4+_peak_3104	KCNE1B (-583893)
chr21	8417873	8418069	Myla CD4+_peak_3105	KCNE1B (-588379)
chr21	8420451	8420551	Myla CD4+_peak_3106	KCNE1B (-590909)
chr21	8426505	8426798	Myla CD4+_peak_3107	KCNE1B (-597060)
chr21	8427483	8427602	Myla CD4+_peak_3108	KCNE1B (-597951)
chr21	8428229	8428543	Myla CD4+_peak_3109	KCNE1B (-598794)
chr21	8434480	8434700	Myla CD4+_peak_3110	KCNE1B (-604998)
chr21	8437096	8437256	Myla CD4+_peak_3111	KCNE1B (-607584)
chr21	8441299	8441780	Myla CD4+_peak_3112	KCNE1B (-611948)
chr21	8443598	8443920	Myla CD4+_peak_3113	KCNE1B (-614167)
chr21	8445556	8445693	Myla CD4+_peak_3114	KCNE1B (-616033)
chr21	8446911	8447048	Myla CD4+_peak_3115	KCNE1B (-617388)
chr21	8449885	8450447	Myla CD4+_peak_3116	KCNE1B (-620574)
chr21	8451137	8451361	Myla CD4+_peak_3117	KCNE1B (-621657)
chr21	8451887	8452162	Myla CD4+_peak_3118	KCNE1B (-622433)
chr21	8452682	8452783	Myla CD4+_peak_3119	KCNE1B (-623141)
chr21	8457939	8458106	Myla CD4+_peak_3120	KCNE1B (-628431)
chrY	8489909	8490312	Myla CD4+_peak_4928	TSPY4 (-847399)
chr3	8503970	8504103	Myla CD4+_peak_3285	LMCD1 (+2330), SSUH2 (+140761)
chr19	8517844	8517981	Myla CD4+_peak_2560	ZNF414 (-3753),PRAM1(15258)
chr10	8563428	8563640	Myla CD4+_peak_701	GATA3 (+508841)
chr19	8581031	8581193	Myla CD4+_peak_2561	MYO1F (-3535)
chr4	8643102	8643246	Myla CD4+_peak_3490	CPZ (+50514), HMX1 (+228643)
chr1	8771755	8771910	Myla CD4+_peak_9	RERE (+45632), SLC45A1 (+454007)
chr3	8793424	8793665	Myla CD4+_peak_3286	OXTR (-23928), RAD18 (+169957)
chr21	8810148	8810307	Myla CD4+_peak_3121	KCNE1B (-980636)
chr10	8831082	8831225	Myla CD4+_peak_702	GATA3 (+776461)
chr8	8844516	8844693	Myla CD4+_peak_4402	MFHAS1 (+49040), CLDN23 (+142667)
chr8	8860035	8860444	Myla CD4+_peak_4403	MFHAS1 (+33405), CLDN23 (+158302)
chr1	8989344	8989456	Myla CD4+_peak_10	SLC2A7 (+36945), CA6 (+43513)
chr2	9033681	9033794	Myla CD4+_peak_2700	ASAP2 (-173027), MBOAT2 (-29925)
chr2	9050258	9050506	Myla CD4+_peak_2701	ASAP2 (-156383), MBOAT2 (-46569)
chr18	9083959	9084103	Myla CD4+_peak_2493	NDUFV2 (-18599), MTCL1 (+366660)
chr17	9097408	9097543	Myla CD4+_peak_2228	NTN1 (+75934), STX8 (+478760)
chr4	9213033	9213178	Myla CD4+_peak_3491	USP17L11 (-2299)
chr4	9234235	9234431	Myla CD4+_peak_3492	USP17L15 (-52)
chr11	9371155	9371286	Myla CD4+_peak_936	TMEM41B (-56441), IPO7 (-13401),IPO7(-13401)
chr18	9385403	9385508	Myla CD4+_peak_2494	RALBP1 (-89553), TWSG1 (+50689),TWSG1(50689)
chr19	9390054	9390155	Myla CD4+_peak_2562	ZNF559-ZNF177 (+11849), ZNF266 (+30640)
chrY	9397590	9397820	Myla CD4+_peak_4929	TSPY3 (-762)
chr6	9481537	9481782	Myla CD4+_peak_4019	OFCC1 (+457659)
chr6	9521071	9521258	Myla CD4+_peak_4020	OFCC1 (+418154)
chr2	9655903	9656166	Myla CD4+_peak_2702	TAF1B (-187319), YWHAQ (-25419),YWHAQ(24979)
chr4	9702091	9702249	Myla CD4+_peak_3493	DRD5 (-79510), DEFB131A (+257636)
chr4	9702482	9702672	Myla CD4+_peak_3494	DRD5 (-79103), DEFB131A (+258043)
chr4	9704189	9704297	Myla CD4+_peak_3495	DRD5 (-77437), DEFB131A (+259709)
chr21	9818930	9819125	Myla CD4+_peak_3125	TPTE (-702547)
chr21	9819458	9819666	Myla CD4+_peak_3126	TPTE (-702013)
chr21	9821445	9821919	Myla CD4+_peak_3127	TPTE (-699893)
chr21	9837759	9837869	Myla CD4+_peak_3128	TPTE (-683761)
chr21	9839632	9839740	Myla CD4+_peak_3129	TPTE (-681889)
chr11	9839747	9840145	Myla CD4+_peak_937	SWAP70 (+175869), SBF2 (+454261)
chr4	9963488	9963762	Myla CD4+_peak_3496	SLC2A9 (+57858), DRD5 (+181945)
chr17	9966137	9966331	Myla CD4+_peak_2229	RCVRN (-60613), GAS7 (+232317),GAS7(6785)
chr4	9970887	9971007	Myla CD4+_peak_3497	SLC2A9 (+50536), DRD5 (+189267)
chr3	9974619	9974724	Myla CD4+_peak_3287	PRRT3 (-22278), EMC3 (+12448),JAGN1(84085),PRRT3(22277)
chr4	10018351	10018720	Myla CD4+_peak_3498	SLC2A9 (+2947), DRD5 (+236856)
chr17	10051667	10052101	Myla CD4+_peak_2230	RCVRN (-146263), GAS7 (+146667)
chr1	10062421	10062560	Myla CD4+_peak_11	KIF1B (-148314), UBE4B (+28895)
chrY	10139969	10140115	Myla CD4+_peak_4930	TSPY1 (+673087)
chr3	10198993	10199165	Myla CD4+_peak_3288	TATDN2 (-48944), IRAK2 (+34214),GHRL(-93868)
chr21	10270216	10270440	Myla CD4+_peak_3130	TPTE (-251247)
chr21	10272316	10272505	Myla CD4+_peak_3131	TPTE (-249164)
chr21	10274093	10274253	Myla CD4+_peak_3132	TPTE (-247402)
chr19	10288475	10288768	Myla CD4+_peak_2563	ICAM5 (-1359),DNMT1(93542),ICAM1(17781),ICAM5(-1357)
chr3	10292698	10292979	Myla CD4+_peak_3289	GHRL (+108)
chr17	10317444	10317682	Myla CD4+_peak_2231	GAS7 (-119012), MYH13 (+55567)
chr21	10325663	10325900	Myla CD4+_peak_3133	TPTE (-195793)
chr8	10325730	10325847	Myla CD4+_peak_4404	PRSS51 (+192226), MSRA (+271521)
chr21	10367700	10367832	Myla CD4+_peak_3134	TPTE (-153809)
chr21	10368413	10368883	Myla CD4+_peak_3135	TPTE (-152927)
chrY	10371418	10371520	Myla CD4+_peak_4931	TSPY1 (+904514)
chr21	10371751	10371920	Myla CD4+_peak_3136	TPTE (-149739)
chr1	10514974	10515136	Myla CD4+_peak_12	PEX14 (+40168), CASZ1 (+281593),APITD1(84954),APITD1-CORT(84309)
chr21	10607287	10607410	Myla CD4+_peak_3137	TPTE (+85774)
chr21	10607640	10608464	Myla CD4+_peak_3138	TPTE (+86477)
chr4	10654884	10655035	Myla CD4+_peak_3499	ZNF518B (-197600), CLNK (+29905),CLNK(-29803)
chr4	10655790	10655900	Myla CD4+_peak_3500	ZNF518B (-198485), CLNK (+29020)
chr4	10657224	10657396	Myla CD4+_peak_3501	ZNF518B (-199950), CLNK (+27555)
chr4	10657660	10657782	Myla CD4+_peak_3502	ZNF518B (-200361), CLNK (+27144)
chr4	10658015	10658251	Myla CD4+_peak_3503	ZNF518B (-200773), CLNK (+26732)
chr4	10717716	10718030	Myla CD4+_peak_3504	CLNK (-33008), HS3ST1 (+711892)
chr17	10727987	10728109	Myla CD4+_peak_2232	TMEM220 (+2268), ADPRM (+30454),MYH3(70739),SCO1(30480)
chr21	10769941	10770151	Myla CD4+_peak_3139	TPTE (+248471)
chr11	10857820	10858016	Myla CD4+_peak_938	ZBED5 (+155),EIF4G2(48883)
chr19	10942471	10942902	Myla CD4+_peak_2564	SMARCA4 (-18314), TIMM29 (+13954),CARM1(71110)
chr16	10964653	10964919	Myla CD4+_peak_2102	CLEC16A (+20298), SOCS1 (+291393),CIITA(87589)
chr16	10979326	10979614	Myla CD4+_peak_2103	CLEC16A (+34982), SOCS1 (+276709)
chr8	11016782	11016985	Myla CD4+_peak_4405	PINX1 (-177008), XKR6 (+184482)
chr5	11036500	11036763	Myla CD4+_peak_3771	DAP (-275404), CTNND2 (+867411)
chr2	11104232	11104415	Myla CD4+_peak_2703	C2orf50 (-28729), KCNF1 (+192387)
chr16	11105153	11105305	Myla CD4+_peak_2104	SOCS1 (+150950), CLEC16A (+160741)
chr17	11155562	11155673	Myla CD4+_peak_2233	PIRT (-317173), SHISA6 (-85645)
chr17	11170489	11170624	Myla CD4+_peak_2234	PIRT (-332112), SHISA6 (-70706)
chr10	11178923	11179161	Myla CD4+_peak_703	CELF2 (+161112), USP6NL (+353233)
chr16	11201699	11202144	Myla CD4+_peak_2105	SOCS1 (+54257), CLEC16A (+257434)
chr20	11225236	11225457	Myla CD4+_peak_2985	BTBD3 (-665481), JAG1 (-551240)
chr6	11276007	11276136	Myla CD4+_peak_4021	TMEM170B (-262206), NEDD9 (-43390)
chr18	11323461	11323709	Myla CD4+_peak_2495	SLC35G4 (-286011), PIEZO2 (-174997)
chr6	11326685	11326845	Myla CD4+_peak_4022	TMEM170B (-211513), NEDD9 (-94083),NEDD9(-55583)
chr16	11345898	11346080	Myla CD4+_peak_2106	RMI2 (+558),RMI2(552)
chr2	11386852	11387044	Myla CD4+_peak_2704	ROCK2 (-42363), E2F6 (+79201)
chr6	11410883	11411062	Myla CD4+_peak_4023	NEDD9 (-178291), TMEM170B (-127305)
chr6	11412100	11412555	Myla CD4+_peak_4024	NEDD9 (-179646), TMEM170B (-125950)
chr6	11459316	11459691	Myla CD4+_peak_4025	NEDD9 (-226822), TMEM170B (-78774),TMEM170B(-78723)
chr12	11476270	11476371	Myla CD4+_peak_1120	ETV6 (-173533), PRB2 (-80756)
chr6	11495933	11496105	Myla CD4+_peak_4026	NEDD9 (-263337), TMEM170B (-42259)
chr12	11504645	11504769	Myla CD4+_peak_1121	ETV6 (-145147), PRB2 (-109142)
chr4	11513821	11514215	Myla CD4+_peak_3505	HS3ST1 (-84253)
chr16	11641642	11641788	Myla CD4+_peak_2107	LITAF (-54152), SNN (-26699),LITAF(54765)
chr5	11858708	11858817	Myla CD4+_peak_3772	CTNND2 (+45280),CTNND2(-45281)
chr11	11885793	11885933	Myla CD4+_peak_939	USP47 (+43797), DKK3 (+123906)
chr12	12008088	12008445	Myla CD4+_peak_1122	BCL2L14 (-62672), ETV6 (+358413)
chr6	12008386	12008795	Myla CD4+_peak_4027	HIVEP1 (-3747)
chr1	12013686	12013861	Myla CD4+_peak_13	MIIP (-5692), MFN2 (+33462),MIIP(-5468)
chr2	12081578	12081715	Myla CD4+_peak_2705	TRIB2 (-635242), LPIN1 (+404052)
chr2	12177154	12177266	Myla CD4+_peak_2706	TRIB2 (-539679), LPIN1 (+499615)
chr3	12193743	12194176	Myla CD4+_peak_3290	PPARG (-157512), TIMP4 (-34609),PPARG(-94977)
chr5	12353411	12353550	Myla CD4+_peak_3773	CTNND2 (-449438)
chr17	12396370	12396490	Myla CD4+_peak_2235	MYOCD (-269559), MAP2K4 (+375596)
chr2	12413173	12413474	Myla CD4+_peak_2707	TRIB2 (-303565), LPIN1 (+735729)
chr18	12432435	12432535	Myla CD4+_peak_2496	PRELID3A (+24589), SPIRE1 (+225649)
chr2	12514594	12514868	Myla CD4+_peak_2708	TRIB2 (-202158), LPIN1 (+837136)
chr20	12662717	12662854	Myla CD4+_peak_2986	SPTLC3 (-346208), BTBD3 (+771958)
chr19	12724041	12724421	Myla CD4+_peak_2565	TNPO2 (-235),C19orf43(-10484),MAN2B1(57454)
chr10	12750807	12750977	Myla CD4+_peak_704	CCDC3 (+250805), CAMK1D (+401410)
chr4	12906806	12906966	Myla CD4+_peak_3506	RAB28 (+577479)
chr19	12940478	12940619	Myla CD4+_peak_2566	RAD23A (-5339), CALR (+1942)
chr16	13024234	13024350	Myla CD4+_peak_2108	ERCC4 (-895865), SHISA9 (+122672)
chr19	13172532	13172888	Myla CD4+_peak_2567	IER2 (+20735), CACNA1A (+333750),IER2(22243)
chr8	13174714	13174815	Myla CD4+_peak_4406	KIAA1456 (+229088), DLC1 (+340121)
chr10	13337536	13337678	Myla CD4+_peak_705	PHYH (-37506), SEPHS1 (+10690),SEPHS1(-10691)
chr4	13386829	13386931	Myla CD4+_peak_3507	RAB28 (+97485),RAB28(-97485)
chr1	13583901	13584016	Myla CD4+_peak_14	PDPN (+494)
chr18	13608090	13608372	Myla CD4+_peak_2497	FAM210A (+118329), LDLRAD4 (+330128)
chr8	13639733	13639837	Myla CD4+_peak_4407	C8orf48 (+72942)
chr8	13641973	13642245	Myla CD4+_peak_4408	C8orf48 (+75266)
chr1	13674045	13674213	Myla CD4+_peak_15	PRDM2 (-30726), PDPN (+90664),PRDM2(-75251)
chr4	13731996	13732232	Myla CD4+_peak_3508	BOD1L1 (-104391)
chr1	13749475	13749644	Myla CD4+_peak_16	KAZN (-849144), PRDM2 (+44705)
chr1	13781374	13781581	Myla CD4+_peak_17	KAZN (-817226), PRDM2 (+76623)
chr20	13848720	13848848	Myla CD4+_peak_2987	NDUFAF5 (+63834), SEL1L2 (+141832)
chr10	13894196	13894518	Myla CD4+_peak_706	ENSG00000282246 (+284310), FRMD4A (+436527)
chr19	13951562	13952117	Myla CD4+_peak_2568	DCAF15 (-652)
chr19	14058436	14058550	Myla CD4+_peak_2569	PALM3 (+666),ASF1B(-78135),SAMD1(-31927)
chr12	14239909	14240060	Myla CD4+_peak_1123	GRIN2B (-259622), ATF7IP (-145079)
chr17	14269591	14269710	Myla CD4+_peak_2236	HS3ST3B1 (-31432), COX10 (+200122)
chr6	14342479	14342619	Myla CD4+_peak_4028	JARID2 (-903747), CD83 (+224908)
chr12	14368849	14369013	Myla CD4+_peak_1124	GRIN2B (-388568), ATF7IP (-16133)
chr11	14415065	14415278	Myla CD4+_peak_940	RRAS2 (-55988), COPB1 (+84680)
chr19	14418080	14418291	Myla CD4+_peak_2570	DDX39A (+1181), ADGRE5 (+36742)
chr6	14449485	14450161	Myla CD4+_peak_4029	JARID2 (-796473), CD83 (+332182)
chr6	14452600	14452778	Myla CD4+_peak_4030	JARID2 (-793607), CD83 (+335048)
chr11	14520614	14520798	Myla CD4+_peak_941	ENSG00000256206 (-362)
chr11	14537239	14537417	Myla CD4+_peak_942	ENSG00000256206 (-16984), PSMA1 (+106289)
chr21	14561858	14561987	Myla CD4+_peak_3140	HSPA13 (-178736), SAMSN1 (+21479),LOC388813(-81185),SAMSN1(-21480)
chr21	14582197	14582322	Myla CD4+_peak_3141	HSPA13 (-199073), SAMSN1 (+1142)
chr10	14604587	14604729	Myla CD4+_peak_707	FRMD4A (-273774), CDNF (+233414)
chr5	14661632	14661873	Myla CD4+_peak_3774	OTULIN (-2995),OTULIN(-2921)
chr19	14680126	14680242	Myla CD4+_peak_2571	ZNF333 (-9917), ADGRE3 (-5313)
chr12	14716553	14716769	Myla CD4+_peak_1125	GUCY2C (-20076), HIST4H4 (+54470),WBP11(-86806)
chr12	14797574	14797744	Myla CD4+_peak_1126	WBP11 (+5881), H2AFJ (+23276)
chr5	14823634	14823749	Myla CD4+_peak_3775	ANKH (+48086), OTULIN (+158944)
chrY	14833629	14833820	Myla CD4+_peak_4983	NLGN4Y (+309979)
chr12	14869559	14869678	Myla CD4+_peak_1127	ART4 (-26124), MGP (+16238)
chr4	14882744	14882909	Myla CD4+_peak_3509	CPEB2 (-119847)
chr6	15017968	15018831	Myla CD4+_peak_4031	JARID2 (-227896), CD83 (+900759)
chr16	15024604	15024810	Myla CD4+_peak_2109	NTAN1 (+31357), PDXDC1 (+49604),NPIPA1(87265)
chr6	15058710	15058870	Myla CD4+_peak_4032	JARID2 (-187506), CD83 (+941149)
chr20	15156092	15156273	Myla CD4+_peak_2988	FLRT3 (-818575)
chrX	15246851	15246979	Myla CD4+_peak_4901	ASB9 (+23233), MOSPD2 (+373474)
chr6	15247017	15247161	Myla CD4+_peak_4033	JARID2 (+793),JARID2(-1765)
chr6	15247603	15247885	Myla CD4+_peak_4034	JARID2 (+1448), DTNBP1 (+415298)
chr2	15287829	15287942	Myla CD4+_peak_2709	NBAS (+273444)
chr1	15406830	15406971	Myla CD4+_peak_18	EFHD2 (-2994)
chr1	15411930	15412321	Myla CD4+_peak_19	CTRC (-26313), EFHD2 (+2231)
chr1	15417419	15417663	Myla CD4+_peak_20	CTRC (-20898), EFHD2 (+7646)
chr19	15467335	15467522	Myla CD4+_peak_2572	RASAL3 (-2858),RASAL3(2857),WIZ(17477)
chr18	15539198	15539323	Myla CD4+_peak_2498	ANKRD30B (+791021)
chr22	15553773	15553920	Myla CD4+_peak_3191	OR11H1 (+25689)
chr8	15561256	15561360	Myla CD4+_peak_4409	TUSC3 (+21025), MSR1 (+631407)
chr3	15630641	15630940	Myla CD4+_peak_3291	HACL1 (-28960), ANKRD28 (+228980),BTD(28822),HACL1(28938)
chr3	15637109	15637250	Myla CD4+_peak_3292	HACL1 (-35349), ANKRD28 (+222591)
chr22	15671046	15671216	Myla CD4+_peak_3192	OR11H1 (+142973), CCT8L2 (+921679)
chr3	15685938	15686141	Myla CD4+_peak_3293	HACL1 (-84209), ANKRD28 (+173731),ANKRD28(-70512)
chr18	15693285	15693415	Myla CD4+_peak_2499	ANKRD30B (+945110)
chr22	15787268	15787509	Myla CD4+_peak_3193	OR11H1 (+259231), CCT8L2 (+805421)
chr10	15801582	15801983	Myla CD4+_peak_708	ITGA8 (-81658), MINDY3 (+58737)
chr20	15895506	15895845	Myla CD4+_peak_2989	KIF16B (+677757)
chr12	15911661	15911818	Myla CD4+_peak_1128	DERA (+568)
chr22	15921467	15921806	Myla CD4+_peak_3194	OR11H1 (+393479), CCT8L2 (+671173)
chr22	15952195	15952308	Myla CD4+_peak_3195	OR11H1 (+424094), CCT8L2 (+640558)
chr22	15957559	15957713	Myla CD4+_peak_3196	OR11H1 (+429478), CCT8L2 (+635174)
chr17	15958267	15958382	Myla CD4+_peak_2237	TTC19 (-41055), ADORA2B (+13408),ZSWIM7(-41368)
chr21	16061365	16061539	Myla CD4+_peak_3142	USP25 (+331427)
chr19	16110913	16111126	Myla CD4+_peak_2573	RAB8A (-609),RAB8A(-660)
chr19	16184991	16185315	Myla CD4+_peak_2574	FAM32A (-265)
chr19	16266394	16267273	Myla CD4+_peak_2575	KLF2 (-57983), AP1M1 (+68900),KLF2(-58006)
chr7	16268902	16269044	Myla CD4+_peak_4210	MEOX2 (-582161), ISPD (+152349)
chr19	16369232	16370022	Myla CD4+_peak_2576	KLF2 (+44810), EPS15L1 (+102385)
chr19	16370337	16370645	Myla CD4+_peak_2577	KLF2 (+45674), EPS15L1 (+101521)
chr6	16397321	16397550	Myla CD4+_peak_4035	GMPR (+158856), ATXN1 (+364020)
chr10	16441480	16441603	Myla CD4+_peak_709	PTER (+4558), C1QL3 (+80463),PTER(4599)
chr8	16457147	16457322	Myla CD4+_peak_4410	MSR1 (-264520), FGF20 (+544946)
chr22	16528823	16529098	Myla CD4+_peak_3197	CCT8L2 (+63849)
chr22	16561566	16561668	Myla CD4+_peak_3198	CCT8L2 (+31193)
chr21	16563195	16563385	Myla CD4+_peak_3143	CXADR (-949092), USP25 (+833265)
chr8	16598701	16598892	Myla CD4+_peak_4411	MSR1 (-406082), FGF20 (+403384)
chr22	16601069	16601237	Myla CD4+_peak_3199	CCT8L2 (-8343), XKR3 (+220546)
chr6	16704489	16704667	Myla CD4+_peak_4036	ATXN1 (+56878), GMPR (+465998)
chr6	16731405	16731582	Myla CD4+_peak_4037	ATXN1 (+29962), GMPR (+492914)
chr7	16734666	16734888	Myla CD4+_peak_4211	TSPAN13 (-18758), BZW2 (+88643)
chr20	16775038	16775172	Myla CD4+_peak_2990	PCSK2 (-451886), OTOR (+26747)
chr6	16803856	16803999	Myla CD4+_peak_4038	STMND1 (-298330), ATXN1 (-42472)
chr21	16883995	16884110	Myla CD4+_peak_3144	CXADR (-628329)
chr8	16885527	16885701	Myla CD4+_peak_4412	MSR1 (-692899), FGF20 (+116567)
chr22	16985947	16986089	Myla CD4+_peak_3200	XKR3 (-164319), IL17RA (-98941)
chr10	17027339	17027475	Myla CD4+_peak_710	RSU1 (-210024), CUBN (+102424)
chr19	17041112	17041224	Myla CD4+_peak_2578	CPAMD8 (-14353), HAUS8 (+34445),MYO9B(-34612)
chrX	17077839	17077973	Myla CD4+_peak_4902	NHS (-297514), REPS2 (+131215)
chr16	17171714	17171872	Myla CD4+_peak_2110	XYLT1 (+299088), NPIPA7 (+792738)
chr7	17205937	17206117	Myla CD4+_peak_4212	AGR3 (-324040), AHR (-92595)
chr5	17238382	17238672	Myla CD4+_peak_3776	ENSG00000284552 (-247704), BASP1 (+20967),BASP1(20967)
chr8	17348920	17349131	Myla CD4+_peak_4413	CNOT7 (-102148), MTMR7 (+64301)
chr21	17353343	17353556	Myla CD4+_peak_3145	CXADR (-158932)
chr8	17354540	17354698	Myla CD4+_peak_4414	CNOT7 (-107741), MTMR7 (+58708)
chr4	17398192	17398313	Myla CD4+_peak_3510	LDB2 (-499444), QDPR (+113981)
chr19	17405263	17405607	Myla CD4+_peak_2579	BST2 (+213),ANO8(70606),PLVAP(28086)
chr21	17437368	17437469	Myla CD4+_peak_3146	CXADR (-74963)
chr22	17451541	17451650	Myla CD4+_peak_3201	SLC25A18 (-111843), CECR2 (+91647)
chr4	17470373	17470518	Myla CD4+_peak_3511	LDB2 (-571637), QDPR (+41788)
chr12	17489387	17489508	Myla CD4+_peak_1129	LMO3 (-882298), RERGL (+600745)
chr5	17599029	17599186	Myla CD4+_peak_3777	ENSG00000283988 (-4714), ENSG00000284356 (-1280)
chr10	17655618	17655784	Myla CD4+_peak_711	TMEM236 (-96551), STAM (+11576)
chr20	17682867	17683042	Myla CD4+_peak_2991	RRBP1 (-672),RRBP1(671)
chr8	17747075	17747248	Myla CD4+_peak_4415	MTUS1 (+53506), PDGFRL (+170729)
chr21	17812490	17812621	Myla CD4+_peak_3147	BTG3 (-199712), C21orf91 (+6830),C21orf91(-6831)
chr22	17877070	17877363	Myla CD4+_peak_3202	BID (-103201), MICAL3 (+147342)
chr6	18152831	18152951	Myla CD4+_peak_4039	KDM1B (-2561), TPMT (+2183)
chr22	18205492	18205663	Myla CD4+_peak_3203	USP18 (+55679), GGTLC3 (+312583)
chr13	18211777	18212518	Myla CD4+_peak_1759	TUBA3C (+969704)
chr20	18219997	18220152	Myla CD4+_peak_2992	ZNF133 (-68208), KAT14 (+77755)
chr12	18245007	18245187	Myla CD4+_peak_1130	RERGL (-154904), PIK3C2G (-16443)
chr4	18293668	18293771	Myla CD4+_peak_3512	LCORL (-271860)
chr17	18300220	18300331	Myla CD4+_peak_2238	TOP3A (+14731), MIEF2 (+39166),SHMT1(-63288)
chr13	18303084	18303386	Myla CD4+_peak_1760	TUBA3C (+878617)
chr12	18442279	18442445	Myla CD4+_peak_1131	PIK3C2G (+180822), PLCZ1 (+295695)
chr8	18548756	18548901	Myla CD4+_peak_4416	NAT2 (+157584), PSD3 (+464857)
chr14	18646240	18646403	Myla CD4+_peak_1829	OR11H12 (+45277)
chr3	18646451	18646556	Myla CD4+_peak_3294	KCNH8 (-501950), SATB1 (-221931)
chr10	18651306	18651668	Myla CD4+_peak_712	NSUN6 (+135)
chr22	18730453	18730737	Myla CD4+_peak_3204	DGCR6 (-175628), RIMBP3 (-118676)
chr3	18741024	18741365	Myla CD4+_peak_3295	KCNH8 (-407259), SATB1 (-316622)
chr16	18756644	18756832	Myla CD4+_peak_2111	NOMO2 (-194626), RPS15A (+33596)
chr19	18764049	18764672	Myla CD4+_peak_2580	COMP (+26953), CRTC1 (+80683)
chr16	18834285	18834385	Myla CD4+_peak_2112	ARL6IP1 (-32657), SMG1 (+92119)
chr22	18890509	18890663	Myla CD4+_peak_3205	RIMBP3 (-278667), DGCR6 (-15637)
chr22	18892370	18892554	Myla CD4+_peak_3206	RIMBP3 (-280543), DGCR6 (-13761)
chr22	18896264	18896571	Myla CD4+_peak_3207	RIMBP3 (-284499), DGCR6 (-9805)
chr1	19133668	19133892	Myla CD4+_peak_21	IFFO2 (-177094), UBR4 (+76496)
chr19	19138682	19138797	Myla CD4+_peak_2581	TMEM161A (-247),MEF2BNB(-53852)
chr14	19239102	19239343	Myla CD4+_peak_1830	OR11H2 (+475109), OR11H12 (+638178)
chr1	19274162	19274344	Myla CD4+_peak_22	EMC1 (-22701), AKR7A3 (+14997)
chrY	19317494	19317749	Myla CD4+_peak_4984	HSFY2 (-543887), KDM5D (+427301)
chr12	19440389	19440535	Myla CD4+_peak_1132	AEBP2 (+788)
chr8	19497113	19497309	Myla CD4+_peak_4417	CSGALNACT1 (+105284), SH2D4A (+183594)
chr22	19524375	19524523	Myla CD4+_peak_3208	CLDN5 (+3096), CDC45 (+44623)
chr22	19525890	19526310	Myla CD4+_peak_3209	CLDN5 (+1445), CDC45 (+46274)
chr16	19543453	19544150	Myla CD4+_peak_2113	C16orf62 (-11613), CCP110 (+19945),CCP110(19945)
chr13	19587173	19587469	Myla CD4+_peak_1761	TPTE2 (-84042), MPHOSPH8 (-46360)
chr8	19656941	19657435	Myla CD4+_peak_4418	INTS10 (-159952), CSGALNACT1 (-54693),CSGALNACT1(-25395)
chr17	19679475	19679605	Myla CD4+_peak_2239	ALDH3A2 (+30789), SLC47A2 (+37066),ALDH3A1(-68893),ALDH3A2(30790)
chr19	19739329	19739452	Myla CD4+_peak_2582	ZNF14 (-6294), ZNF506 (+82318),GMIP(95723),ZNF506(-82361)
chr17	19755695	19755870	Myla CD4+_peak_2240	ALDH3A1 (-10324), ULK2 (+112134)
chr8	19756931	19757133	Myla CD4+_peak_4419	CSGALNACT1 (-154537), INTS10 (-60108),INTS10(-60374)
chr11	19801202	19801395	Myla CD4+_peak_943	NAV2 (+87702), DBX1 (+359314)
chr12	19829253	19829502	Myla CD4+_peak_1133	PDE3A (-539867), AEBP2 (+389704)
chr22	19855575	19855907	Myla CD4+_peak_3210	RTL10 (-855), GNB1L (-802)
chr14	19917942	19918111	Myla CD4+_peak_1831	OR4K5 (-2555)
chr22	19960480	19960789	Myla CD4+_peak_3211	TXNRD2 (-18643), ARVCF (+56173),COMT(-1912)
chr19	20065319	20065597	Myla CD4+_peak_2583	ZNF682 (-25952), ZNF90 (-12563)
chr3	20104392	20104595	Myla CD4+_peak_3296	KAT2B (+64471), SGO1 (+81697),KAT2B(64462),SGOL1(-81713)
chr19	20176685	20176798	Myla CD4+_peak_2584	ZNF486 (+9468), ZNF737 (+388993)
chr11	20369937	20370166	Myla CD4+_peak_944	PRMT3 (-17478), HTATIP2 (+6309),HTATIP2(5911),PRMT3(-17478)
chr13	20402483	20402680	Myla CD4+_peak_1762	GJB6 (-170187), CRYL1 (+123275)
chr11	20421768	20421877	Myla CD4+_peak_945	SLC6A5 (-177577), PRMT3 (+34293)
chr22	20429341	20429681	Myla CD4+_peak_3212	SCARF2 (+8315), ZNF74 (+35396)
chr11	20451188	20451337	Myla CD4+_peak_946	SLC6A5 (-148137), PRMT3 (+63733)
chr11	20490407	20490652	Myla CD4+_peak_947	SLC6A5 (-108870), PRMT3 (+103000)
chr17	20494840	20494991	Myla CD4+_peak_2241	CDRT15L2 (-84808), LGALS9B (-27381)
chr14	20506125	20506232	Myla CD4+_peak_1832	RNASE10 (-4274),TEP1(92758)
chr2	20539490	20539602	Myla CD4+_peak_2710	RHOB (+92472), HS1BP3 (+111543)
chr16	20540383	20540531	Myla CD4+_peak_2114	ACSM2B (+35910), ACSM2A (+88881)
chr17	20540907	20541041	Myla CD4+_peak_2242	LGALS9B (-73439), CDRT15L2 (-38750)
chr18	20586490	20586863	Myla CD4+_peak_2510	ROCK1 (+525174)
chr18	20593919	20594441	Myla CD4+_peak_2511	ROCK1 (+517671)
chr13	20705042	20705168	Myla CD4+_peak_1763	IL17D (+1762), EEF1AKMT1 (+68844)
chr18	20744614	20744745	Myla CD4+_peak_2512	ROCK1 (+367171)
chr16	20814230	20814606	Myla CD4+_peak_2115	REXO5 (+7919), DCUN1D3 (+85966)
chr18	20817026	20817343	Myla CD4+_peak_2513	ROCK1 (+294666)
chr5	20908708	20908873	Myla CD4+_peak_3778	CDH18 (-332918)
chr22	20916955	20917219	Myla CD4+_peak_3213	CRKL (-339),CRKL(-338),P2RX6(-98087)
chr5	20938104	20938276	Myla CD4+_peak_3779	CDH18 (-362317)
chr18	20938526	20938922	Myla CD4+_peak_2514	ROCK1 (+173127)
chr19	20987604	20987754	Myla CD4+_peak_2585	ZNF430 (-32941), ZNF85 (+64391)
chr6	21040941	21041051	Myla CD4+_peak_4040	SOX4 (-551772), CDKAL1 (+506539)
chr17	21041660	21041864	Myla CD4+_peak_2243	USP22 (+1277), CDRT15L2 (+462038)
chr17	21042541	21042862	Myla CD4+_peak_2244	USP22 (+337)
chr8	21054911	21055079	Myla CD4+_peak_4420	LZTS1 (-751032), GFRA2 (+733815)
chr19	21070931	21071040	Myla CD4+_peak_2586	ZNF714 (-11214), ZNF430 (+50366),ZNF431(-71051)
chr15	21110415	21110532	Myla CD4+_peak_2020	ENSG00000182974 (-527435)
chr17	21127008	21127235	Myla CD4+_peak_2245	DHRS7B (+470)
chr19	21213282	21213409	Myla CD4+_peak_2587	ZNF431 (+71306), ZNF708 (+116064)
chr22	21324514	21324717	Myla CD4+_peak_3214	GGT2 (-96979), RIMBP3B (-58758)
chr22	21325319	21325519	Myla CD4+_peak_3215	GGT2 (-97782), RIMBP3B (-57955)
chr22	21326176	21326330	Myla CD4+_peak_3216	GGT2 (-98616), RIMBP3B (-57121)
chr10	21350654	21350824	Myla CD4+_peak_713	NEBL (-453137), MLLT10 (-183604)
chr10	21351471	21352068	Myla CD4+_peak_714	NEBL (-454168), MLLT10 (-182573)
chr14	21375192	21375363	Myla CD4+_peak_1833	SUPT16H (+8988), RPGRIP1 (+87301)
chr5	21381299	21381534	Myla CD4+_peak_3780	CDH18 (-805544)
chr5	21396408	21396524	Myla CD4+_peak_3781	CDH18 (-820593)
chr22	21420239	21420407	Myla CD4+_peak_3217	HIC2 (-22137), RIMBP3B (+36949)
chr17	21444885	21445220	Myla CD4+_peak_2246	KCNJ18 (-247470), KCNJ12 (+68856),KCNJ12(68666)
chr2	21488900	21489137	Myla CD4+_peak_2711	APOB (-444946)
chr18	21514357	21514544	Myla CD4+_peak_2515	ESCO1 (+86285), GREB1L (+150858)
chr19	21615809	21615975	Myla CD4+_peak_2588	ZNF429 (+110328), ZNF100 (+151736)
chr19	21812174	21812291	Myla CD4+_peak_2589	ZNF100 (-44605), ZNF43 (+39835)
chr17	21844405	21844554	Myla CD4+_peak_2247	MTRNR2L1 (-678631), KCNJ18 (+151957)
chrY	21878263	21878379	Myla CD4+_peak_4985	RBMY1D (+16205), RBMY1A1 (+343442)
chr17	21973018	21973177	Myla CD4+_peak_2248	MTRNR2L1 (-550013), KCNJ18 (+280575)
chr16	21991044	21991171	Myla CD4+_peak_2116	VWA3A (-101434), UQCRC2 (+38448)
chr1	22026046	22026192	Myla CD4+_peak_23	CDC42 (-26508), CELA3A (+24463),CDC42(-26507),HSPG2(88822)
chr19	22028426	22028570	Myla CD4+_peak_2590	ZNF257 (-23991), ZNF208 (-17555)
chr13	22107847	22108408	Myla CD4+_peak_1764	FGF9 (+436745)
chr13	22111608	22111718	Myla CD4+_peak_1765	FGF9 (+440280)
chr10	22280167	22280357	Myla CD4+_peak_715	DNAJC1 (-276537), COMMD3 (-35712),BMI1(-40947)
chr17	22392876	22393013	Myla CD4+_peak_2249	MTRNR2L1 (-130166), KCNJ18 (+700422)
chr10	22435577	22435714	Myla CD4+_peak_716	SPAG6 (+90176), PIP4K2A (+278909)
chr17	22453305	22453457	Myla CD4+_peak_2250	MTRNR2L1 (-69730), KCNJ18 (+760858)
chr19	22478421	22478626	Myla CD4+_peak_2591	ZNF492 (-155800), ZNF98 (-56178)
chr16	22535112	22535897	Myla CD4+_peak_2117	HS3ST2 (-278672), NPIPB5 (+21982),NPIPB5(21982)
chr14	22556494	22556904	Myla CD4+_peak_1834	DAD1 (+32570), OR4E2 (+902864)
chr4	22596178	22596410	Myla CD4+_peak_3514	ADGRA3 (-80240),GPR125(80240)
chr4	22608895	22609037	Myla CD4+_peak_3515	ADGRA3 (-92912)
chr10	22618187	22618324	Myla CD4+_peak_717	PIP4K2A (+96299), SPAG6 (+272786)
chr10	22625965	22626234	Myla CD4+_peak_718	PIP4K2A (+88455), SPAG6 (+280630)
chr10	22628828	22629162	Myla CD4+_peak_719	PIP4K2A (+85560), SPAG6 (+283525)
chr10	22645824	22646007	Myla CD4+_peak_720	PIP4K2A (+68639), SPAG6 (+300446)
chr10	22656912	22657038	Myla CD4+_peak_721	PIP4K2A (+57580), SPAG6 (+311505)
chr10	22683765	22683928	Myla CD4+_peak_722	PIP4K2A (+30708), SPAG6 (+338377)
chr17	22753748	22753868	Myla CD4+_peak_2251	MTRNR2L1 (+230697)
chr19	22807602	22807803	Myla CD4+_peak_2592	ZNF99 (-23596), ZNF728 (+195473)
chr17	22841814	22841925	Myla CD4+_peak_2252	MTRNR2L1 (+318759)
chr17	22852984	22853158	Myla CD4+_peak_2253	MTRNR2L1 (+329960)
chr17	22854998	22855150	Myla CD4+_peak_2254	MTRNR2L1 (+331963)
chr17	22884712	22884820	Myla CD4+_peak_2255	MTRNR2L1 (+361655)
chr17	22891760	22891934	Myla CD4+_peak_2256	MTRNR2L1 (+368736)
chr14	22921587	22921762	Myla CD4+_peak_1835	RBM23 (-2491),HAUS4(-35468),MMP14(85142),PRMT5(-7911)
chr17	22940866	22940998	Myla CD4+_peak_2257	MTRNR2L1 (+417821)
chr17	22977504	22977675	Myla CD4+_peak_2258	MTRNR2L1 (+454479)
chr17	23016258	23016474	Myla CD4+_peak_2259	MTRNR2L1 (+493255)
chr17	23035702	23035829	Myla CD4+_peak_2260	MTRNR2L1 (+512655)
chr17	23068732	23068938	Myla CD4+_peak_2261	MTRNR2L1 (+545724)
chr10	23111150	23111315	Myla CD4+_peak_723	PTF1A (-81094), MSRB2 (+15727)
chr17	23112368	23112474	Myla CD4+_peak_2262	MTRNR2L1 (+589310)
chr8	23161052	23161532	Myla CD4+_peak_4421	TNFRSF10D (+2738), TNFRSF10C (+58702)
chr17	23190271	23190455	Myla CD4+_peak_2263	MTRNR2L1 (+667252)
chr4	23191912	23192036	Myla CD4+_peak_3516	ADGRA3 (-675920), PPARGC1A (+698103)
chr17	23210463	23210600	Myla CD4+_peak_2264	MTRNR2L1 (+687421)
chr17	23256012	23256172	Myla CD4+_peak_2265	MTRNR2L1 (+732981)
chr17	23264460	23264582	Myla CD4+_peak_2266	MTRNR2L1 (+741410)
chr17	23293295	23293506	Myla CD4+_peak_2267	MTRNR2L1 (+770290)
chr16	23296532	23296653	Myla CD4+_peak_2118	SCNN1B (-5677), SCNN1G (+113878)
chr16	23305983	23306208	Myla CD4+_peak_2119	SCNN1B (+3826), COG7 (+147084)
chr16	23306535	23306708	Myla CD4+_peak_2120	SCNN1B (+4352), COG7 (+146558)
chr17	23411949	23412071	Myla CD4+_peak_2268	MTRNR2L1 (+888899)
chr1	23452122	23452406	Myla CD4+_peak_24	TCEA3 (-27524), ASAP3 (+31914)
chrX	23493997	23494160	Myla CD4+_peak_4903	PRDX4 (-173367), PTCHD1 (+160063)
chr15	23503422	23503694	Myla CD4+_peak_2021	MKRN3 (-62126), GOLGA6L2 (-56324)
chr1	23540000	23540407	Myla CD4+_peak_25	E2F2 (-8984), ID3 (+19590)
chr11	23616709	23616825	Myla CD4+_peak_948	LUZP2 (-880411), SVIP (-786902)
chr22	23638544	23638829	Myla CD4+_peak_3218	RGL4 (-52174), DRICH1 (-6366),IGLL1(58378)
chr19	23658437	23658550	Myla CD4+_peak_2593	ZNF91 (-262934), ZNF675 (+28708),ZNF675(-28722)
chr11	23684677	23684869	Myla CD4+_peak_949	SVIP (-854908), LUZP2 (-812405)
chr10	23686055	23686261	Myla CD4+_peak_724	KIAA1217 (-523006), OTUD1 (+246700)
chr14	23752414	23752522	Myla CD4+_peak_1836	DHRS4 (-201118), DHRS2 (+116095)
chr7	23766283	23766427	Myla CD4+_peak_4213	NPY (-517833), STK31 (+56188)
chr11	23790074	23790286	Myla CD4+_peak_950	SVIP (-960315), LUZP2 (-706998)
chr2	23911101	23911299	Myla CD4+_peak_2712	ATAD2B (+15914), KLHL29 (+525983)
chr13	24050096	24050274	Myla CD4+_peak_1766	C1QTNF9 (-256981), SPATA13 (+70380)
chr7	24060152	24060487	Myla CD4+_peak_4214	NPY (-223868), STK31 (+350153)
chr13	24122431	24122583	Myla CD4+_peak_1767	C1QTNF9 (-184659), SPATA13 (+142702)
chr14	24130769	24131125	Myla CD4+_peak_1837	FITM1 (-328),IRF9(-30265),PSME1(-5210),PSME2(-15699)
chr7	24136137	24136285	Myla CD4+_peak_4215	NPY (-147977), STK31 (+426044)
chr7	24227655	24227756	Myla CD4+_peak_4216	NPY (-56482), STK31 (+517539)
chr11	24377357	24377491	Myla CD4+_peak_951	LUZP2 (-119754)
chr22	24442444	24442610	Myla CD4+_peak_3219	UPB1 (-52533), ADORA2A (+10408),UPB1(-52755)
chr20	24448393	24448544	Myla CD4+_peak_2993	GGTLC1 (-459690), SYNDIG1 (-20730)
chr2	24521377	24521594	Myla CD4+_peak_2713	CENPO (-271659), NCOA1 (+29554)
chr10	24558283	24558387	Myla CD4+_peak_725	ARHGAP21 (+165333), KIAA1217 (+349171)
chr12	24589159	24589330	Myla CD4+_peak_1134	SOX5 (-639542), BCAT1 (+313830)
chr13	24599553	24599858	Myla CD4+_peak_1768	PARP4 (-86896), ATP12A (-80705),PARP4(86895)
chr13	24625318	24625481	Myla CD4+_peak_1769	PARP4 (-112590), ATP12A (-55011)
chr13	24641027	24641235	Myla CD4+_peak_1770	PARP4 (-128321), ATP12A (-39280)
chr4	24672780	24672979	Myla CD4+_peak_3517	SOD3 (-122583), DHX15 (-88330)
chr8	24682689	24682863	Myla CD4+_peak_4422	NEFM (-230236), ADAM7 (+241750)
chr16	24802277	24802413	Myla CD4+_peak_2121	SLC5A11 (-43496), TNRC6A (+72632)
chr10	24825882	24826165	Myla CD4+_peak_726	ARHGAP21 (-102356), PRTFDC1 (+126580)
chr1	24848228	24848420	Myla CD4+_peak_26	CLIC4 (+102967), RUNX3 (+116686)
chr19	24891600	24891764	Myla CD4+_peak_2594	ZNF254 (+804489)
chr19	24893094	24893231	Myla CD4+_peak_2595	ZNF254 (+805970)
chr7	24905708	24905864	Myla CD4+_peak_4217	DFNA5 (-147673), OSBPL3 (+74402),OSBPL3(13165)
chr7	24908598	24908720	Myla CD4+_peak_4218	DFNA5 (-150546), OSBPL3 (+71529)
chr7	24910599	24911048	Myla CD4+_peak_4219	DFNA5 (-152711), OSBPL3 (+69364)
chr14	24924486	24924640	Myla CD4+_peak_1838	GZMB (-290296), STXBP6 (+125734)
chr6	24926438	24926662	Myla CD4+_peak_4041	ENSG00000282804 (-116752), RIPOR2 (+9502),FAM65B(-9502)
chr6	24927201	24928063	Myla CD4+_peak_4042	ENSG00000282804 (-117834), RIPOR2 (+8420)
chr13	24949039	24949226	Myla CD4+_peak_1771	PABPC3 (-146735), CENPJ (-26253)
chr6	25143081	25143493	Myla CD4+_peak_4043	RIPOR2 (-207235), CARMIL1 (-136141)
chr18	25223307	25223531	Myla CD4+_peak_2516	ZNF521 (+128733), HRH4 (+762790)
chr22	25421341	25421463	Myla CD4+_peak_3220	GRK3 (-143447), CRYBB2 (+201880)
chr21	25487635	25487995	Myla CD4+_peak_3150	MRPL39 (+119702)
chr1	25635953	25636154	Myla CD4+_peak_27	SELENON (-164122), MAN1C1 (+18586)
chr4	25723218	25723378	Myla CD4+_peak_3518	SLC34A2 (+67454), SEL1L3 (+139661)
chr18	25806116	25806260	Myla CD4+_peak_2517	ZNF521 (-454036), SS18 (+284437)
chr4	25900674	25900816	Myla CD4+_peak_3519	SEL1L3 (-37786), SMIM20 (-13459),SEL1L3(37150)
chr4	26162071	26162234	Myla CD4+_peak_3520	RBPJ (-157557), SMIM20 (+247949)
chr6	26188489	26188921	Myla CD4+_peak_4044	HIST1H4D (+371)
chr17	26382968	26383118	Myla CD4+_peak_2319	WSB1 (-911037)
chr17	26399771	26399922	Myla CD4+_peak_2320	WSB1 (-894233)
chr20	26447017	26447127	Myla CD4+_peak_2994	ZNF337 (-760115)
chr20	26493807	26493949	Myla CD4+_peak_2995	ZNF337 (-806921)
chr17	26494647	26494800	Myla CD4+_peak_2321	WSB1 (-799356)
chr1	26500968	26501464	Myla CD4+_peak_28	RPS6KA1 (-44636), HMGN2 (+28697)
chr17	26516834	26516993	Myla CD4+_peak_2322	WSB1 (-777166)
chr17	26522296	26522437	Myla CD4+_peak_2323	WSB1 (-771713)
chr17	26538522	26538672	Myla CD4+_peak_2324	WSB1 (-755483)
chr10	26545420	26545552	Myla CD4+_peak_727	PDSS1 (-152173), APBB1IP (+107283)
chr8	26583382	26583553	Myla CD4+_peak_4423	PNMA2 (-69376), ADRA1A (+281937),DPYSL2(5063)
chr17	26603736	26604026	Myla CD4+_peak_2325	WSB1 (-690199)
chr17	26619501	26620150	Myla CD4+_peak_2326	WSB1 (-674254)
chr18	26790947	26791076	Myla CD4+_peak_2518	KCTD1 (-241577), AQP4 (+74806)
chr3	26792009	26792152	Myla CD4+_peak_3297	LRRC3B (+169275), NEK10 (+577340)
chr16	26840643	26840756	Myla CD4+_peak_2122	KDM8 (-363275)
chr17	26880959	26881558	Myla CD4+_peak_2327	WSB1 (-412821)
chr17	26882280	26882988	Myla CD4+_peak_2328	WSB1 (-411446)
chr17	26883410	26883601	Myla CD4+_peak_2329	WSB1 (-410574)
chr17	26883954	26884330	Myla CD4+_peak_2330	WSB1 (-409938)
chr17	26884788	26884986	Myla CD4+_peak_2331	WSB1 (-409193)
chr17	26885278	26885908	Myla CD4+_peak_2332	WSB1 (-408487)
chr17	26938547	26938654	Myla CD4+_peak_2333	WSB1 (-355479)
chr8	27045180	27045282	Myla CD4+_peak_4424	ADRA1A (-179826), STMN4 (+213155)
chr11	27185849	27186013	Myla CD4+_peak_952	BBOX1 (+144969), LGR4 (+286815)
chr16	27235412	27235573	Myla CD4+_peak_2123	KDM8 (+31518), NSMCE1 (+33301)
chr8	27319389	27319505	Myla CD4+_peak_4425	PTK2B (+7965), CHRNA2 (+159849),PTK2B(-2954)
chr21	27371963	27372141	Myla CD4+_peak_3151	ADAMTS5 (-405539)
chr6	27381138	27381338	Myla CD4+_peak_4045	POM121L2 (-69068), ZNF391 (-7480)
chr17	27461221	27461758	Myla CD4+_peak_2334	KSR1 (-10520), WSB1 (+167410),KSR1(-10520)
chr15	27468387	27468684	Myla CD4+_peak_2022	GABRG3 (+497254), OCA2 (+630822)
chr17	27473326	27473495	Myla CD4+_peak_2335	LGALS9 (-156387), KSR1 (+1401)
chr6	27519232	27519421	Myla CD4+_peak_4046	ZNF184 (-46209), HIST1H2BL (+288604)
chr6	27556585	27556692	Myla CD4+_peak_4047	ZNF184 (-83521), HIST1H2BL (+251292)
chr9	27573130	27573249	Myla CD4+_peak_4596	C9orf72 (+676)
chr17	27616413	27616886	Myla CD4+_peak_2336	LGALS9 (-13148), KSR1 (+144640)
chr12	27781317	27781463	Myla CD4+_peak_1135	KLHL42 (+1370), PTHLH (+191315),KLHL42(1137)
chr6	27837141	27837283	Myla CD4+_peak_4048	HIST1H2BN (-548)
chr7	27925958	27926224	Myla CD4+_peak_4220	TAX1BP1 (+185902), JAZF1 (+254652)
chr13	28019827	28020006	Myla CD4+_peak_1772	URAD (-31263), FLT3 (+80675)
chr13	28020488	28020917	Myla CD4+_peak_1773	URAD (-32049), FLT3 (+79889)
chr11	28069921	28070080	Myla CD4+_peak_953	BDNF (-368948), KIF18A (+38307),KIF18A(-38199)
chr17	28133885	28134279	Myla CD4+_peak_2337	TMEM97 (-185013), NLK (+91926)
chr10	28179437	28179620	Myla CD4+_peak_728	ARMC4 (-180481), MPP7 (+100613)
chr12	28191048	28191276	Myla CD4+_peak_1136	CCDC91 (+716)
chr1	28236681	28236930	Myla CD4+_peak_29	DNAJC8 (-3781), ATPIF1 (+673),SESN2(-22646)
chr22	28329607	28329769	Myla CD4+_peak_3221	PITPNB (-410489), TTC28 (+350177)
chr1	28647843	28648222	Myla CD4+_peak_30	GMEB1 (-20747), TAF12 (-5028)
chr6	28682987	28683492	Myla CD4+_peak_4049	ZBED9 (-95905), TRIM27 (+240749)
chr19	28695046	28695233	Myla CD4+_peak_2597	UQCRFS1 (+518401)
chr11	28793084	28793242	Myla CD4+_peak_954	METTL15 (+684809)
chr17	28912536	28913018	Myla CD4+_peak_2338	DHRS13 (-9706), PHF12 (+38994)
chr17	28913253	28913554	Myla CD4+_peak_2339	DHRS13 (-10333), PHF12 (+38367)
chr1	28940025	28940151	Myla CD4+_peak_31	EPB41 (+52997), TMEM200B (+182413)
chr7	29054466	29054581	Myla CD4+_peak_4221	CHN2 (-139888), TRIL (-96232)
chr8	29170579	29171053	Myla CD4+_peak_4426	KIF13B (+92257), HMBOX1 (+206953),KIF13B(-92277)
chr15	29183285	29183626	Myla CD4+_peak_2023	NSMCE3 (+86373), APBA2 (+297482)
chr1	29183375	29183527	Myla CD4+_peak_32	SRSF4 (-1464),PTPRU(-53064),TMEM200B(59542)
chr10	29254738	29254985	Myla CD4+_peak_729	LYZL1 (-34199), BAMBI (+577520)
chr7	29281952	29282094	Myla CD4+_peak_4222	PRR15 (-281788), CPVL (-86747),CHN2(84283)
chr8	29348878	29348983	Myla CD4+_peak_4427	KIF13B (-85858), DUSP4 (+1737),DUSP4(125)
chr16	29381505	29381685	Myla CD4+_peak_2124	NPIPB11 (+22434), LAT (+396769)
chr16	29382258	29383717	Myla CD4+_peak_2125	NPIPB11 (+21041), LAT (+398162)
chr8	29401982	29402196	Myla CD4+_peak_4428	DUSP4 (-51421), SARAF (+681118)
chr10	29812299	29812704	Myla CD4+_peak_730	SVIL (-177530), JCAD (+247022),SVIL(76700)
chr15	29825188	29825347	Myla CD4+_peak_2024	TJP1 (-3240)
chr8	30155730	30156147	Myla CD4+_peak_4429	DCTN6 (-358)
chr22	30168807	30169041	Myla CD4+_peak_3222	LIF (+77927), HORMAD2 (+88750),LIF(-77927)
chr6	30175155	30175308	Myla CD4+_peak_4050	TRIM15 (+12016), TRIM26 (+38134)
chr22	30181666	30182131	Myla CD4+_peak_3223	LIF (+64952), HORMAD2 (+101725)
chr22	30183479	30184145	Myla CD4+_peak_3224	LIF (+63039), HORMAD2 (+103638)
chr4	30209080	30209211	Myla CD4+_peak_3522	PCDH7 (-511707)
chr6	30212126	30212283	Myla CD4+_peak_4051	TRIM26 (+1161), TRIM15 (+48989)
chr16	30224863	30224999	Myla CD4+_peak_2126	NPIPB13 (+20870), SULT1A3 (+25071),CORO1A(41522),SLX1A(31089)
chr22	30267554	30268234	Myla CD4+_peak_3225	OSM (-1054),TBC1D10A(-59072)
chr22	30306226	30306406	Myla CD4+_peak_3226	CASTOR1 (-16689), TBC1D10A (+20585)
chr20	30309088	30309206	Myla CD4+_peak_3021	DEFB115 (-948517)
chr15	30362904	30363004	Myla CD4+_peak_2025	CHRFAM7A (+30595), GOLGA8T (+227805)
chr20	30373290	30373390	Myla CD4+_peak_3022	DEFB115 (-884324)
chr2	30421114	30421283	Myla CD4+_peak_2714	LCLAT1 (-26058), LBH (+189668),LCLAT1(-26027)
chr8	30464673	30464842	Myla CD4+_peak_4430	SMIM18 (-173842), RBPMS (+80247),RBPMS(80257)
chr10	30493131	30493497	Myla CD4+_peak_731	MAP3K8 (+59377), LYZL2 (+136448)
chr10	30682531	30682722	Myla CD4+_peak_732	LYZL2 (-52865), ZNF438 (+349310)
chr10	30687369	30687896	Myla CD4+_peak_733	LYZL2 (-57871), ZNF438 (+344304)
chr4	30717246	30717353	Myla CD4+_peak_3523	PCDH7 (-3553)
chr8	30723096	30723305	Myla CD4+_peak_4431	GTF2E2 (-64950), GSR (+4725),PPP2CB(-89636)
chr6	30737048	30737206	Myla CD4+_peak_4052	FLOT1 (+5606), TUBB (+16926),MDC1(19446),NRM(45707),TUBB(15579)
chr10	30754564	30754696	Myla CD4+_peak_734	LYZL2 (-124868), ZNF438 (+277307)
chr21	30831458	30831723	Myla CD4+_peak_3152	KRTAP7-1 (-1832)
chr10	30832259	30832400	Myla CD4+_peak_735	LYZL2 (-202568), ZNF438 (+199607)
chr20	30862123	30862242	Myla CD4+_peak_3023	DEFB115 (-395481)
chr20	30862831	30863037	Myla CD4+_peak_3024	DEFB115 (-394730)
chr8	30868567	30868728	Myla CD4+_peak_4432	TEX15 (-19631), PURG (+165067)
chr16	30875463	30875621	Myla CD4+_peak_2127	ZNF629 (-88340), BCL7C (+18760),SETD1A(-81751)
chr5	30880926	30881422	Myla CD4+_peak_3782	CDH6 (-312576)
chr10	30953988	30954092	Myla CD4+_peak_736	LYZL2 (-324278), ZNF438 (+77897)
chr3	31055785	31056045	Myla CD4+_peak_3298	STT3B (-476875), GADL1 (-161150)
chr20	31056159	31056306	Myla CD4+_peak_3025	DEFB115 (-201431)
chr20	31058329	31058462	Myla CD4+_peak_3026	DEFB115 (-199268)
chr20	31059377	31059519	Myla CD4+_peak_3027	DEFB115 (-198216)
chr20	31060303	31060830	Myla CD4+_peak_3028	DEFB115 (-197097)
chr20	31064102	31064225	Myla CD4+_peak_3029	DEFB115 (-193500)
chr20	31065163	31065351	Myla CD4+_peak_3030	DEFB115 (-192407)
chr20	31065633	31066034	Myla CD4+_peak_3031	DEFB115 (-191830)
chr20	31068098	31069135	Myla CD4+_peak_3032	DEFB115 (-189047)
chr20	31071203	31071597	Myla CD4+_peak_3033	DEFB115 (-186264)
chr20	31071918	31072105	Myla CD4+_peak_3034	DEFB115 (-185652)
chr20	31074257	31074460	Myla CD4+_peak_3035	DEFB115 (-183305)
chr20	31075502	31075808	Myla CD4+_peak_3036	DEFB115 (-182009)
chr20	31185081	31185190	Myla CD4+_peak_3037	DEFB115 (-72528)
chr16	31357722	31357961	Myla CD4+_peak_2128	ITGAD (-35470), ITGAX (+2620),ITGAD(-35470),ITGAM(97875),ITGAX(2708)
chr13	31395053	31395319	Myla CD4+_peak_1774	RXFP2 (-344356), B3GLCT (+195250)
chr2	31406617	31406771	Myla CD4+_peak_2715	XDH (+8021), EHD3 (+172357)
chr16	31451755	31451942	Myla CD4+_peak_2129	ZNF843 (-8824), ARMC5 (-6231)
chr19	31500558	31500664	Myla CD4+_peak_2598	ZNF507 (-844983), TSHZ3 (-151064)
chr17	31508462	31508661	Myla CD4+_peak_2340	RAB11FIP4 (+116938), COPRS (+350775)
chr20	31680354	31680492	Myla CD4+_peak_3038	BCL2L1 (+42475), COX4I2 (+42535),BCL2L1(-42430)
chr20	31680947	31681123	Myla CD4+_peak_3039	BCL2L1 (+41863), COX4I2 (+43147)
chr12	31708203	31708375	Myla CD4+_peak_1137	ETFBKMT (+48601), H3F3C (+83952)
chr20	31722373	31722563	Myla CD4+_peak_3040	BCL2L1 (+430),MYLK2(-96906)
chr2	31783517	31783659	Myla CD4+_peak_2716	SRD5A2 (-202521), MEMO1 (+226969)
chr12	31803893	31804163	Myla CD4+_peak_1138	BICD1 (-303201), H3F3C (-11787)
chr5	31804906	31805016	Myla CD4+_peak_3783	PDZD2 (+165551), GOLPH3 (+369389)
chr2	31894548	31894663	Myla CD4+_peak_2717	SRD5A2 (-313539), MEMO1 (+115951)
chr13	31928412	31928515	Myla CD4+_peak_1775	FRY (-102836), RXFP2 (+188922)
chr1	31957515	31957784	Myla CD4+_peak_33	KHDRBS1 (-56179), PTP4A2 (-38167),KHDRBS1(-56044),PTP4A2(19262)
chr12	31959089	31959200	Myla CD4+_peak_1139	H3F3C (-166904), BICD1 (-148084),KIAA1551(-274)
chr18	31973879	31973996	Myla CD4+_peak_2519	RNF125 (-44434), TRAPPC8 (-30838)
chr3	31995254	31995576	Myla CD4+_peak_3299	GPD1L (-111096), ZNF860 (+13641)
chr2	32000455	32000635	Myla CD4+_peak_2718	SRD5A2 (-419478), MEMO1 (+10012),SPAST(-63065)
chr14	32010828	32010977	Myla CD4+_peak_1839	ARHGAP5 (-66386), NUBPL (+449508)
chr18	32049702	32050357	Myla CD4+_peak_2520	RNF138 (-41825), RNF125 (+31658)
chr22	32051473	32051573	Myla CD4+_peak_3227	SLC5A1 (+8491), RFPL2 (+151954)
chr16	32084494	32084597	Myla CD4+_peak_2130	TP53TG3D (-168173), ZNF267 (+210788)
chr16	32110100	32110222	Myla CD4+_peak_2131	TP53TG3D (-142558), ZNF267 (+236403)
chr16	32116431	32116844	Myla CD4+_peak_2132	TP53TG3D (-136081), ZNF267 (+242880)
chr9	32123738	32123881	Myla CD4+_peak_4597	ACO1 (-260810)
chr17	32127662	32127838	Myla CD4+_peak_2341	RHOT1 (-14716), LRRC37B (+106608),RHOT1(-14703)
chr11	32146943	32147045	Myla CD4+_peak_955	RCN1 (+56090), WT1 (+288636)
chr10	32150912	32151315	Myla CD4+_peak_737	KIF5B (-94683), EPC1 (+196071)
chr7	32202395	32202727	Myla CD4+_peak_4223	PDE1C (+96768), PPP1R17 (+515846)
chr14	32233243	32233431	Myla CD4+_peak_1840	AKAP6 (-95936), ARHGAP5 (+156048)
chr20	32285526	32285996	Myla CD4+_peak_3041	ASXL1 (-72591), KIF3B (+8097),ASXL1(-72582),KIF3B(8111),POFUT1(77869)
chr20	32301750	32301934	Myla CD4+_peak_3042	ASXL1 (-56510), KIF3B (+24178)
chr11	32421059	32421279	Myla CD4+_peak_956	WT1 (+14461), RCN1 (+330265)
chr19	32466369	32466606	Myla CD4+_peak_2599	PDCD5 (-114580), DPY19L3 (+60363)
chr9	32508391	32508493	Myla CD4+_peak_4598	DDX58 (+17882), ACO1 (+123822)
chr9	32525989	32526247	Myla CD4+_peak_4599	DDX58 (+206)
chr9	32552416	32552544	Myla CD4+_peak_4600	SMIM27 (-63), TOPORS (+73)
chr15	32591958	32592103	Myla CD4+_peak_2026	GOLGA8N (-1425),ARHGAP11A(-23113)
chr1	32650097	32650538	Myla CD4+_peak_34	RBBP4 (-830), ZBTB8OS (+266),RBBP4(-830)
chr14	32804220	32804436	Myla CD4+_peak_1841	NPAS3 (-134989), AKAP6 (+475055)
chr17	32805133	32805366	Myla CD4+_peak_2342	MYO1D (+71927), CDK5R1 (+318631),MYO1D(-71924)
chr11	32892026	32892128	Myla CD4+_peak_957	DEPDC7 (-123787), PRRG4 (+62134)
chr21	32914645	32914753	Myla CD4+_peak_3153	OLIG2 (-111236), C21orf62 (-100956)
chr3	32960318	32960570	Myla CD4+_peak_3300	CCR4 (+8870), TMPPE (+136357),CCR4(8871)
chr20	32976313	32976792	Myla CD4+_peak_3043	SUN5 (+27880), EFCAB8 (+117630)
chr1	32984481	32984659	Myla CD4+_peak_35	RNF19B (-19885), AK2 (+52422),HPCA(98074),RNF19B(19757),TMEM54(83218)
chr3	32999407	32999628	Myla CD4+_peak_3301	CCR4 (+47944), TMPPE (+97283)
chr3	33007848	33008196	Myla CD4+_peak_3302	CCR4 (+56448), TMPPE (+88779)
chr2	33016532	33016725	Myla CD4+_peak_2719	RASGRP3 (-459599), LTBP1 (+69657),LTBP1(69327)
chr3	33023344	33023534	Myla CD4+_peak_3303	CCR4 (+71865), TMPPE (+73362),CRTAP(-90518)
chr17	33077708	33077816	Myla CD4+_peak_2343	SPACA3 (+85893), ASIC2 (+215226)
chr16	33085204	33085333	Myla CD4+_peak_2133	TP53TG3 (-408537), TP53TG3C (-108390)
chr8	33122233	33122445	Myla CD4+_peak_4433	FUT10 (+351083), NRG1 (+573704)
chr1	33127530	33127715	Myla CD4+_peak_36	AZIN2 (+45373), TRIM62 (+54043)
chr6	33180200	33180319	Myla CD4+_peak_4053	HLA-DPA1 (-99550), COL11A2 (+12239),COL11A2(-12209),HLA-DPA1(99481),VPS52(-91706)
chr13	33207986	33208243	Myla CD4+_peak_1776	STARD13 (+77640), KL (+191682)
chr19	33235681	33236096	Myla CD4+_peak_2600	SLC7A10 (-10039), CEBPA (+66675)
chr15	33264369	33264498	Myla CD4+_peak_2027	FMN1 (-69701), RYR3 (-46511)
chr21	33308988	33309115	Myla CD4+_peak_3154	IFNAR1 (-15852), IL10RB (+42694),IFNAR2(79157),IL10RB(42692)
chr10	33309968	33310112	Myla CD4+_peak_738	ITGB1 (-352146), NRP1 (+26222)
chr22	33486291	33486448	Myla CD4+_peak_3228	SYN3 (-427998), LARGE1 (+434051)
chr16	33491738	33491886	Myla CD4+_peak_2134	TP53TG3F (+32767), ENSG00000259680 (+353417)
chr2	33496681	33497028	Myla CD4+_peak_2720	RASGRP3 (+20627), FAM98A (+102507),RASGRP3(-17020)
chr15	33548701	33548890	Myla CD4+_peak_2028	CHRM5 (-420092), RYR3 (+237851)
chr9	33608240	33608371	Myla CD4+_peak_4601	PRSS3 (-142211), NOL6 (-134376)
chr21	33641529	33641712	Myla CD4+_peak_3155	ITSN1 (-837), CRYZL1 (+139)
chr21	33642408	33643074	Myla CD4+_peak_3156	CRYZL1 (-981), ITSN1 (+283)
chr17	33667208	33667317	Myla CD4+_peak_2344	CCL2 (-588022), ASIC2 (-374275)
chr16	33707511	33707807	Myla CD4+_peak_2135	ENSG00000259680 (+137570), TP53TG3F (+248614)
chr10	33753225	33753331	Myla CD4+_peak_739	NRP1 (-417016)
chr2	33775179	33775427	Myla CD4+_peak_2721	FAM98A (-175941)
chr15	33838410	33838636	Myla CD4+_peak_2029	CHRM5 (-130365), RYR3 (+527578)
chr16	33886157	33886308	Myla CD4+_peak_2136	ENSG00000259680 (-41004)
chr13	33894315	33894424	Myla CD4+_peak_1777	RFC3 (+76321),RFC3(76301)
chr15	34048913	34049070	Myla CD4+_peak_2030	AVEN (-9816), EMC7 (+52956)
chr2	34155548	34155685	Myla CD4+_peak_2722	FAM98A (-556255)
chr17	34181742	34182347	Myla CD4+_peak_2345	ASIC2 (-889057), CCL2 (-73240)
chr11	34186099	34186280	Myla CD4+_peak_958	NAT10 (+80588), ABTB2 (+171818),NAT10(80626)
chr14	34212880	34213034	Myla CD4+_peak_1842	EGLN3 (-261876), SPTSSA (+249399)
chr6	34291065	34291177	Myla CD4+_peak_4054	SMIM29 (-42013), NUDT3 (+101553),HMGA1(52331)
chr19	34313287	34313404	Myla CD4+_peak_2601	GPI (-51394), LSM14A (+140780)
chr12	34333528	34333646	Myla CD4+_peak_1140	ALG10 (+311306)
chr9	34376502	34377076	Myla CD4+_peak_4602	KIAA1161 (+64)
chr15	34436542	34436702	Myla CD4+_peak_2031	GOLGA8A (-46866), GOLGA8B (+99388),GOLGA8A(46822),GOLGA8B(-99399),NOP10(93461)
chr16	34571588	34572214	Myla CD4+_peak_2137	ENSG00000259680 (-726672)
chr16	34572587	34572819	Myla CD4+_peak_2138	ENSG00000259680 (-727474)
chr16	34573101	34573275	Myla CD4+_peak_2139	ENSG00000259680 (-727959)
chr16	34573942	34574157	Myla CD4+_peak_2140	ENSG00000259680 (-728821)
chr16	34576361	34576617	Myla CD4+_peak_2141	ENSG00000259680 (-731260)
chr16	34581407	34581621	Myla CD4+_peak_2142	ENSG00000259680 (-736285)
chr16	34582187	34582457	Myla CD4+_peak_2143	ENSG00000259680 (-737093)
chr16	34582928	34583730	Myla CD4+_peak_2144	ENSG00000259680 (-738100)
chr5	34583831	34584054	Myla CD4+_peak_3784	C1QTNF3-AMACR (-459415), RAI14 (-100611),RAI14(-72548)
chr16	34584792	34584978	Myla CD4+_peak_2145	ENSG00000259680 (-739656)
chr16	34585637	34585975	Myla CD4+_peak_2146	ENSG00000259680 (-740577)
chr16	34586529	34586947	Myla CD4+_peak_2147	ENSG00000259680 (-741509)
chr22	34587265	34587418	Myla CD4+_peak_3229	LARGE1 (-666921), ISX (-478794)
chr16	34588049	34588587	Myla CD4+_peak_2148	ENSG00000259680 (-743089)
chr16	34590282	34590419	Myla CD4+_peak_2149	ENSG00000259680 (-745122)
chr16	34592640	34592862	Myla CD4+_peak_2150	ENSG00000259680 (-747522)
chr16	34593231	34593621	Myla CD4+_peak_2151	ENSG00000259680 (-748197)
chr16	34594811	34595201	Myla CD4+_peak_2152	ENSG00000259680 (-749777)
chr16	34595432	34595783	Myla CD4+_peak_2153	ENSG00000259680 (-750379)
chr6	34607293	34607523	Myla CD4+_peak_4055	SPDEF (-51094), C6orf106 (+89439),C6orf106(-89442),PACSIN1(92537)
chr16	34622852	34623306	Myla CD4+_peak_2154	ENSG00000259680 (-777850)
chr16	34624209	34624679	Myla CD4+_peak_2155	ENSG00000259680 (-779215)
chr21	34640472	34640690	Myla CD4+_peak_3157	RCAN1 (-115114), CLIC6 (-28808)
chr10	34666207	34666382	Myla CD4+_peak_740	PARD3 (+149026)
chr5	34668897	34669004	Myla CD4+_peak_3785	C1QTNF3-AMACR (-544423), RAI14 (-15603)
chr6	34671233	34671893	Myla CD4+_peak_4056	SPDEF (-115249), C6orf106 (+25284)
chr12	34715545	34715876	Myla CD4+_peak_1141	ALG10 (+693430)
chr21	34730264	34730586	Myla CD4+_peak_3158	CLIC6 (+61036), RUNX1 (+318919)
chr16	34731594	34731871	Myla CD4+_peak_2156	ENSG00000259680 (-886504)
chr15	34806845	34806994	Myla CD4+_peak_2032	ACTC1 (-10781), AQR (+162919)
chr12	34830242	34830717	Myla CD4+_peak_1142	ALG10 (+808199)
chr12	34833539	34833980	Myla CD4+_peak_1143	ALG10 (+811479)
chr17	34859463	34859736	Myla CD4+_peak_2346	CCT6B (+101909), TMEM132E (+278591)
chr7	34878181	34878294	Myla CD4+_peak_4224	DPY19L1 (+159803), NPSR1 (+219829)
chr6	34905996	34906097	Myla CD4+_peak_4057	ANKS1A (+16782), TCP11 (+235600),TAF11(17975)
chr12	34953198	34953368	Myla CD4+_peak_1144	ALG10 (+931002)
chr17	34975032	34975287	Myla CD4+_peak_2347	LIG3 (-5334), ZNF830 (+13630),RFFL(-88581),ZNF830(13630)
chr11	34998248	34998373	Myla CD4+_peak_959	CD44 (-140870), PDHX (+81739)
chr11	35035377	35035898	Myla CD4+_peak_960	CD44 (-103543), PDHX (+119066)
chr11	35040453	35040774	Myla CD4+_peak_961	CD44 (-98567), PDHX (+124042),CD44(-98256)
chr21	35063751	35063992	Myla CD4+_peak_3159	RUNX1 (-14528), SETD4 (+996389)
chr11	35077917	35078082	Myla CD4+_peak_962	CD44 (-61181), PDHX (+161428)
chr11	35078341	35078443	Myla CD4+_peak_963	CD44 (-60789), PDHX (+161820)
chr5	35172207	35172387	Myla CD4+_peak_3786	AGXT2 (-124204), PRLR (+58292)
chr17	35214119	35214279	Myla CD4+_peak_2348	SLFN5 (-28837), SLC35G3 (-19676),RAD51D(94330),SLFN5(-28867)
chr17	35214616	35214790	Myla CD4+_peak_2349	SLFN5 (-28333), SLC35G3 (-20180)
chr11	35235888	35236077	Myla CD4+_peak_964	CD44 (+96802), SLC1A2 (+183266)
chr18	35289697	35290170	Myla CD4+_peak_2521	ZSCAN30 (+298)
chr5	35319999	35320141	Myla CD4+_peak_3787	IL7R (-536779), PRLR (-89481)
chr19	35347460	35347690	Myla CD4+_peak_2602	FFAR1 (-3977),LSR(98920)
chr6	35467826	35467971	Myla CD4+_peak_4058	RPL10A (-509)
chr10	35535126	35535414	Myla CD4+_peak_741	GJD4 (-70140), CCNY (+198396)
chr13	35663990	35664150	Myla CD4+_peak_1778	MAB21L1 (-186861), DCLK1 (+467236)
chr5	35908618	35908918	Myla CD4+_peak_3788	CAPSL (+30011), IL7R (+51919),IL7R(51894)
chr9	35914121	35914247	Myla CD4+_peak_4603	SPAAR (+4701), OR2S2 (+43970),HINT2(99139)
chr6	35920036	35920195	Myla CD4+_peak_4059	SRPK1 (+1226), LHFPL5 (+114823),SRPK1(-1065)
chr20	35975081	35975182	Myla CD4+_peak_3044	EPB41L1 (-179618), CNBD2 (+6525)
chr8	36077076	36077177	Myla CD4+_peak_4434	KCNU1 (-707247), UNC5D (+841670)
chr3	36104957	36105083	Myla CD4+_peak_3304	STAC (-275324), ARPP21 (+425235)
chr6	36131972	36132132	Myla CD4+_peak_4060	BRPF3 (-64692), MAPK13 (+1731)
chr15	36182944	36183097	Myla CD4+_peak_2033	DPH6 (-636853), MEIS2 (+916864)
chr9	36209639	36209778	Myla CD4+_peak_4604	CLTA (+18772), GNE (+67347),GLIPR2(72924)
chr19	36223763	36223903	Myla CD4+_peak_2603	ZNF565 (-9160), ZFP14 (+155366),ZNF146(9232)
chr19	36268774	36269009	Myla CD4+_peak_2604	ZNF565 (-54219), ZFP14 (+110307)
chr19	36271040	36271958	Myla CD4+_peak_2605	ZNF565 (-56826), ZFP14 (+107700)
chr19	36272597	36272830	Myla CD4+_peak_2606	ZNF565 (-58041), ZFP14 (+106485)
chr19	36276038	36276731	Myla CD4+_peak_2607	ZNF565 (-61712), ZFP14 (+102814)
chr19	36277780	36277953	Myla CD4+_peak_2608	ZNF565 (-63194), ZFP14 (+101332)
chr19	36278222	36278372	Myla CD4+_peak_2609	ZNF565 (-63624), ZFP14 (+100902)
chr19	36280751	36282001	Myla CD4+_peak_2610	ZNF565 (-66703), ZFP14 (+97823)
chr19	36282757	36283033	Myla CD4+_peak_2611	ZNF565 (-68222), ZFP14 (+96304)
chr19	36284040	36284781	Myla CD4+_peak_2612	ZNF565 (-69738), ZFP14 (+94788)
chr19	36286099	36286254	Myla CD4+_peak_2613	ZNF565 (-71504), ZFP14 (+93022)
chr19	36287930	36288149	Myla CD4+_peak_2614	ZNF565 (-73367), ZFP14 (+91159)
chr19	36288756	36288934	Myla CD4+_peak_2615	ZNF565 (-74172), ZFP14 (+90354)
chr19	36289203	36289833	Myla CD4+_peak_2616	ZNF565 (-74845), ZFP14 (+89681)
chr19	36295054	36295296	Myla CD4+_peak_2617	ZNF565 (-80502), ZFP14 (+84024)
chr19	36297253	36297371	Myla CD4+_peak_2618	ZNF565 (-82639), ZFP14 (+81887)
chr19	36299617	36299904	Myla CD4+_peak_2619	ZNF565 (-85088), ZFP14 (+79438)
chr19	36300552	36300978	Myla CD4+_peak_2620	ZNF565 (-86092), ZFP14 (+78434)
chr19	36301791	36302219	Myla CD4+_peak_2621	ZNF565 (-87332), ZFP14 (+77194)
chr19	36303545	36303909	Myla CD4+_peak_2622	ZNF565 (-89054), ZFP14 (+75472)
chr19	36304789	36305346	Myla CD4+_peak_2623	ZNF565 (-90395), ZFP14 (+74131)
chr19	36305655	36305837	Myla CD4+_peak_2624	ZNF565 (-91073), ZFP14 (+73453)
chr19	36306848	36306995	Myla CD4+_peak_2625	ZNF565 (-92249), ZFP14 (+72277)
chr1	36307099	36307293	Myla CD4+_peak_37	SH3D21 (+86),STK40(-78731)
chr19	36307859	36308110	Myla CD4+_peak_2626	ZNF565 (-93312), ZFP14 (+71214)
chr1	36385990	36386550	Myla CD4+_peak_38	STK40 (-382)
chr8	36444407	36444662	Myla CD4+_peak_4435	KCNU1 (-339839)
chr8	36445427	36445845	Myla CD4+_peak_4436	KCNU1 (-338738)
chr20	36465058	36465179	Myla CD4+_peak_3045	MYL9 (-76365), DLGAP4 (+158783),DLGAP4(3336)
chr14	36521620	36521778	Myla CD4+_peak_1843	NKX2-1 (-1471),NKX2-8(-60882)
chr14	36577752	36577986	Myla CD4+_peak_1844	NKX2-1 (-57641), NKX2-8 (+4738)
chr20	36592375	36592492	Myla CD4+_peak_3046	C20orf24 (-13388), TGIF2-C20orf24 (+17881)
chr11	36686062	36686225	Myla CD4+_peak_965	RAG2 (-87865)
chr11	36771575	36771718	Myla CD4+_peak_966	RAG2 (-173368)
chr13	36837977	36838114	Myla CD4+_peak_1779	RFXAP (+18822), SMAD9 (+82226)
chr14	36881490	36881718	Myla CD4+_peak_1845	PAX9 (+219739), SLC25A21 (+291262)
chr22	36901400	36901821	Myla CD4+_peak_3230	CSF2RB (-12017), NCF4 (+40623),CSF2RB(-12022),NCF4(40623)
chr3	36901511	36901790	Myla CD4+_peak_3305	DCLK3 (-161790), EPM2AIP1 (+91517),TRANK1(-43407)
chr3	36969897	36970039	Myla CD4+_peak_3306	DCLK3 (-230107), EPM2AIP1 (+23200)
chr3	36988253	36988425	Myla CD4+_peak_3307	MLH1 (-4993), EPM2AIP1 (+4829)
chr20	36993192	36993301	Myla CD4+_peak_3047	SAMHD1 (-41404), RBL1 (+102748),SAMHD1(41403)
chr7	37013216	37013375	Myla CD4+_peak_4225	AOAH (-288847), ELMO1 (+435953)
chr9	37079355	37079568	Myla CD4+_peak_4605	PAX5 (-45277), ZCCHC7 (-41136)
chr22	37150041	37150431	Myla CD4+_peak_3231	IL2RB (-246),C1QTNF6(-38054),IL2RB(314),RAC2(-94063)
chr6	37155514	37155834	Myla CD4+_peak_4061	PIM1 (-14529), FGD2 (+150027)
chr6	37156678	37157117	Myla CD4+_peak_4062	PIM1 (-13305), FGD2 (+151251)
chr6	37171247	37171581	Myla CD4+_peak_4063	PIM1 (+1211), TMEM217 (+86182)
chr19	37193404	37193571	Myla CD4+_peak_2627	ZNF585A (-20747), ZNF585B (+17061),ZNF585A(20746)
chr19	37220253	37220430	Myla CD4+_peak_2628	ZNF585B (-9793), ZNF383 (-6122)
chr22	37242708	37242866	Myla CD4+_peak_3232	SSTR3 (-30465), RAC2 (+1483),CYTH4(-39666)
chr2	37243027	37243384	Myla CD4+_peak_2723	CEBPZ (-11493), PRKD3 (+74688),PRKD3(-73874)
chr19	37251771	37251902	Myla CD4+_peak_2629	HKR1 (-82841), ZNF383 (+25373)
chr19	37270359	37270544	Myla CD4+_peak_2630	HKR1 (-64226), ZNF383 (+43988)
chr19	37279908	37280050	Myla CD4+_peak_2631	HKR1 (-54699), ZNF383 (+53515)
chr19	37281352	37281517	Myla CD4+_peak_2632	HKR1 (-53243), ZNF383 (+54971)
chr19	37282760	37282880	Myla CD4+_peak_2633	HKR1 (-51858), ZNF383 (+56356)
chr6	37289877	37290025	Myla CD4+_peak_4064	RNF8 (-64021), TBC1D22B (+32179)
chr19	37291647	37291848	Myla CD4+_peak_2634	HKR1 (-42930), ZNF383 (+65284)
chr19	37293390	37293648	Myla CD4+_peak_2635	HKR1 (-41159), ZNF383 (+67055)
chr19	37294432	37294685	Myla CD4+_peak_2636	HKR1 (-40119), ZNF383 (+68095)
chr19	37296809	37296985	Myla CD4+_peak_2637	HKR1 (-37781), ZNF383 (+70433)
chr19	37299974	37300136	Myla CD4+_peak_2638	HKR1 (-34623), ZNF383 (+73591)
chr8	37336774	37337149	Myla CD4+_peak_4437	ZNF703 (-358789), KCNU1 (+552588)
chr7	37341241	37341718	Myla CD4+_peak_4226	AOAH (-617031), ELMO1 (+107769),ELMO1(-12189)
chr7	37376313	37376446	Myla CD4+_peak_4227	AOAH (-651931), ELMO1 (+72869)
chr6	37421202	37421407	Myla CD4+_peak_4065	CMTR1 (-11915), RNF8 (+67333)
chr10	37706094	37706228	Myla CD4+_peak_742	MTRNR2L7 (-103187), ZNF248 (+151449)
chr19	37713503	37713633	Myla CD4+_peak_2639	ZNF781 (-21246), ENSG00000267552 (+5557)
chr10	37748801	37748930	Myla CD4+_peak_743	MTRNR2L7 (-145892), ZNF248 (+108744)
chr10	37773060	37773161	Myla CD4+_peak_744	MTRNR2L7 (-170137), ZNF248 (+84499)
chr7	37825077	37825212	Myla CD4+_peak_4228	NME8 (-23452), GPR141 (+141273),NME8(-23452)
chr7	37833389	37833746	Myla CD4+_peak_4229	NME8 (-15029), GPR141 (+149696)
chr8	37864597	37864767	Myla CD4+_peak_4438	BRF2 (-14778), RAB11FIP1 (+34772),BRF2(14769),RAB11FIP1(-34815)
chr17	37875736	37875863	Myla CD4+_peak_2350	HNF1B (-130553), TBC1D3K (-48615),TBC1D3(-48660)
chr4	37891234	37891347	Myla CD4+_peak_3525	TBC1D1 (+204),TBC1D1(207)
chr5	38006622	38006797	Myla CD4+_peak_3789	EGFLAM (-251699), GDNF (-170883)
chr2	38042324	38042610	Myla CD4+_peak_2724	CYP1B1 (+33714), RMDN2 (+92004),CYP1B1(-33714)
chr12	38168604	38168718	Myla CD4+_peak_1183	ALG10B (-147917)
chr6	38308569	38308707	Myla CD4+_peak_4066	BTBD9 (+331286), ZFAND3 (+489139)
chr8	38360036	38360249	Myla CD4+_peak_4439	PLPP5 (-90923), NSD3 (+22129)
chr8	38360685	38360788	Myla CD4+_peak_4440	PLPP5 (-91517), NSD3 (+21535)
chr2	38377101	38377209	Myla CD4+_peak_2725	ATL2 (+107)
chr8	38386206	38386343	Myla CD4+_peak_4441	NSD3 (-4003), LETM2 (-201)
chr10	38456810	38456914	Myla CD4+_peak_745	ENSG00000283930 (+362494)
chr3	38496347	38496586	Myla CD4+_peak_3308	EXOG (+195),ACVR2B(42168)
chr13	38502517	38502626	Myla CD4+_peak_1780	FREM2 (-184557), UFM1 (+152721)
chr17	38591751	38591951	Myla CD4+_peak_2351	SRCIN1 (+14079), ARHGAP23 (+163433),C17orf96(-83083)
chr8	38593503	38593723	Myla CD4+_peak_4442	TACC1 (-193591), FGFR1 (-125768)
chr17	38701200	38701423	Myla CD4+_peak_2352	MLLT6 (-4230),CISD3(-28945),PSMB3(-51401)
chr21	38830717	38830840	Myla CD4+_peak_3160	ETS2 (+25472), PSMG1 (+353072)
chr19	38850733	38850905	Myla CD4+_peak_2640	HNRNPL (-486),NFKBIB(-48880)
chr20	38875031	38875754	Myla CD4+_peak_3048	FAM83D (-51033), PPP1R16B (+69688)
chr13	38884105	38884253	Myla CD4+_peak_1781	STOML3 (+106887), FREM2 (+197050)
chr8	38938618	38938782	Myla CD4+_peak_4443	HTRA4 (-35464), PLEKHA2 (+37409),PLEKHA2(37466)
chr9	38983409	38983645	Myla CD4+_peak_4606	IGFBPL1 (-559080), CNTNAP3 (+304611)
chr4	39012773	39012910	Myla CD4+_peak_3526	TMEM156 (+19579), FAM114A1 (+145026),KLHL5(-31989),TMEM156(-19580)
chr3	39061623	39061770	Myla CD4+_peak_3309	TTC21A (-46007), WDR48 (+9699)
chr2	39127917	39128130	Myla CD4+_peak_2726	SOS1 (-6973), CDKL4 (+101508),SOS1(7560)
chr2	39139915	39140091	Myla CD4+_peak_2727	SOS1 (-18952), CDKL4 (+89529)
chr15	39145292	39145535	Myla CD4+_peak_2034	RASGRP1 (-580608), THBS1 (-435679)
chr17	39153089	39153454	Myla CD4+_peak_2353	PLXDC1 (-1623)
chr2	39216883	39217292	Myla CD4+_peak_2728	SOS1 (-96037), CDKL4 (+12444)
chr2	39217644	39217849	Myla CD4+_peak_2729	SOS1 (-96696), CDKL4 (+11785)
chr15	39235415	39235672	Myla CD4+_peak_2035	RASGRP1 (-670738), THBS1 (-345549)
chr1	39270010	39270242	Myla CD4+_peak_39	BMP8A (-221520), MACF1 (+185959)
chr1	39270564	39270827	Myla CD4+_peak_40	BMP8A (-220950), MACF1 (+186529)
chr21	39311952	39312374	Myla CD4+_peak_3161	PSMG1 (-128312), BRWD1 (+1656),BRWD1(-1623),HMGN1(-36958)
chr3	39327387	39327561	Myla CD4+_peak_3310	CCR8 (-2232),CCR8(-2231)
chr1	39333180	39333389	Myla CD4+_peak_41	BMP8A (-158361), MACF1 (+249118)
chr4	39353832	39354019	Myla CD4+_peak_3527	RFC1 (+12449), WDR19 (+171522)
chr3	39359161	39359389	Myla CD4+_peak_3311	SLC25A38 (-24073), CCR8 (+29569)
chr7	39413912	39414058	Myla CD4+_peak_4230	YAE1D1 (-152391), POU6F2 (+435987)
chr7	39414304	39414532	Myla CD4+_peak_4231	YAE1D1 (-151958), POU6F2 (+436420)
chr9	39466300	39466451	Myla CD4+_peak_4607	SPATA31A1 (+110707)
chr1	39575974	39576084	Myla CD4+_peak_42	PABPC4 (+372),BMP8A(84384)
chr1	39615935	39616086	Myla CD4+_peak_43	PABPC4 (-39610), HEYL (+23934)
chr22	39774106	39774408	Myla CD4+_peak_3233	GRAP2 (-126825), CACNA1I (+203504)
chr17	39790689	39790797	Myla CD4+_peak_2354	GRB7 (+51972), IKZF3 (+73445),ERBB2(90766),IKZF3(12518)
chr4	39809521	39809790	Myla CD4+_peak_3528	UBE2K (+111612), PDS5A (+168300)
chr17	39813904	39814202	Myla CD4+_peak_2355	IKZF3 (+50135), GRB7 (+75282)
chr5	39916279	39916494	Myla CD4+_peak_3790	PTGER4 (-763111), DAB2 (-491217)
chr17	39919583	39919711	Myla CD4+_peak_2356	GSDMB (-997),GSDMB(997),ORMDL3(-7984),PSMD3(-61120)
chr22	39919902	39920439	Myla CD4+_peak_3234	TNRC6B (-257754), GRAP2 (+19089)
chr2	39938739	39938873	Myla CD4+_peak_2730	THUMPD2 (-159539), SLC8A1 (+573555)
chr19	39971221	39971536	Myla CD4+_peak_2641	PSMC4 (+374),FCGBP(36752)
chr7	40068990	40069105	Myla CD4+_peak_4232	MPLKIP (+65611), CDK13 (+119011),MPLKIP(-65605)
chr7	40077614	40077793	Myla CD4+_peak_4233	MPLKIP (+56955), CDK13 (+127667)
chr1	40097300	40097451	Myla CD4+_peak_44	PPT1 (+351),CAP1(56793),PPT1(-95)
chr3	40239651	40239759	Myla CD4+_peak_3312	EIF1B (-69979), MYRIP (+430100)
chr5	40284865	40284982	Myla CD4+_peak_3791	DAB2 (-859754), PTGER4 (-394574)
chr4	40294730	40295473	Myla CD4+_peak_3529	CHRNA9 (-40227), RHOH (+98195)
chr1	40341627	40342029	Myla CD4+_peak_45	SMAP2 (-31869), COL9A2 (-24534),COL9A2(24561)
chr9	40411669	40411786	Myla CD4+_peak_4608	FOXD4L6 (+716735)
chr5	40429367	40430072	Myla CD4+_peak_3792	PTGER4 (-249778)
chr21	40435099	40435258	Myla CD4+_peak_3162	DSCAM (+411960), PCP4 (+567862)
chr5	40479668	40479927	Myla CD4+_peak_3793	PTGER4 (-199700)
chr5	40480303	40480897	Myla CD4+_peak_3794	PTGER4 (-198898)
chr5	40481754	40481949	Myla CD4+_peak_3795	PTGER4 (-197646)
chr5	40491720	40491874	Myla CD4+_peak_3796	PTGER4 (-187701)
chr21	40503577	40503775	Myla CD4+_peak_3163	DSCAM (+343463), PCP4 (+636359)
chr21	40506092	40506193	Myla CD4+_peak_3164	DSCAM (+340996), PCP4 (+638826)
chr20	40590320	40590514	Myla CD4+_peak_3049	MAFB (+98823)
chr5	40591626	40591738	Myla CD4+_peak_3797	PTGER4 (-87816),PTGER4(-88247)
chr4	40647731	40647920	Myla CD4+_peak_3530	RBM47 (-133068), NSUN7 (-102071),RBM47(17959)
chr21	40659372	40659733	Myla CD4+_peak_3165	DSCAM (+187586), PCP4 (+792236)
chr21	40660526	40660638	Myla CD4+_peak_3166	DSCAM (+186557), PCP4 (+793265)
chr21	40667684	40667828	Myla CD4+_peak_3167	DSCAM (+179383), PCP4 (+800439)
chr5	40674523	40674708	Myla CD4+_peak_3798	PTGER4 (-4882)
chr4	40702869	40703119	Myla CD4+_peak_3531	RBM47 (-188236), NSUN7 (-46903)
chr20	40715669	40716003	Myla CD4+_peak_3050	TOP1 (-312982), MAFB (-26596)
chr9	40863359	40863568	Myla CD4+_peak_4609	FOXD4L6 (+264999)
chr21	40903357	40903614	Myla CD4+_peak_3168	BACE2 (-264315), DSCAM (-56347)
chr21	41148949	41149455	Myla CD4+_peak_3169	DSCAM (-302063), BACE2 (-18599)
chr15	41150874	41151121	Myla CD4+_peak_2036	INO80 (-34644), EXD1 (+79693)
chr9	41189512	41189680	Myla CD4+_peak_4610	CBWD6 (-160)
chr9	41207366	41207485	Myla CD4+_peak_4611	CBWD6 (-17990), CNTNAP3B (+922061)
chr9	41216785	41216973	Myla CD4+_peak_4612	CBWD6 (-27443), CNTNAP3B (+912608)
chr9	41266110	41266256	Myla CD4+_peak_4613	CBWD6 (-76747), CNTNAP3B (+863304)
chr8	41273772	41273911	Myla CD4+_peak_4444	ZMAT4 (-376017), SFRP1 (+35655)
chr15	41284080	41284211	Myla CD4+_peak_2037	OIP5 (+48475), CHP1 (+53003)
chr15	41284468	41284712	Myla CD4+_peak_2038	OIP5 (+48031), CHP1 (+53447)
chr3	41424638	41424813	Myla CD4+_peak_3313	CTNNB1 (+225287), ULK4 (+537704)
chr15	41434995	41435164	Myla CD4+_peak_2039	ITPKA (-58795), RTF1 (+17976)
chr15	41537072	41537190	Myla CD4+_peak_2040	LTK (-23325), RPAP1 (+7128)
chr9	41660649	41660766	Myla CD4+_peak_4614	CBWD6 (-471272), CNTNAP3B (+468779)
chr5	41772846	41773030	Myla CD4+_peak_3799	PLCXD3 (-262337), OXCT1 (+97581)
chr14	41792443	41792669	Myla CD4+_peak_1846	LRFN5 (+184986)
chr19	41801196	41801301	Myla CD4+_peak_2642	CEACAM3 (+4812), LYPD4 (+43424),RPS19(-58669)
chr19	41819450	41819700	Myla CD4+_peak_2643	CEACAM3 (+23138), LYPD4 (+25098)
chr7	41835106	41835230	Myla CD4+_peak_4234	INHBA (-132060), GLI3 (+401845)
chr10	41839570	41839954	Myla CD4+_peak_804	ZNF33B (+798782)
chr10	41841343	41841732	Myla CD4+_peak_805	ZNF33B (+797006)
chr10	41844527	41845002	Myla CD4+_peak_806	ZNF33B (+793779)
chr10	41845605	41845747	Myla CD4+_peak_807	ZNF33B (+792868)
chr10	41851771	41851906	Myla CD4+_peak_808	ZNF33B (+786705)
chr10	41852780	41852916	Myla CD4+_peak_809	ZNF33B (+785696)
chr10	41859681	41859880	Myla CD4+_peak_810	ZNF33B (+778763)
chr10	41860907	41861079	Myla CD4+_peak_811	ZNF33B (+777551)
chr10	41863335	41863544	Myla CD4+_peak_812	ZNF33B (+775104)
chr10	41867456	41867649	Myla CD4+_peak_813	ZNF33B (+770991)
chr7	41874356	41874602	Myla CD4+_peak_4235	INHBA (-171371), GLI3 (+362534)
chr10	41883155	41883272	Myla CD4+_peak_814	ZNF33B (+755330)
chr10	41896874	41896996	Myla CD4+_peak_815	ZNF33B (+741609)
chr10	41898659	41898965	Myla CD4+_peak_816	ZNF33B (+739732)
chr10	41899517	41899685	Myla CD4+_peak_817	ZNF33B (+738943)
chr10	41910733	41910910	Myla CD4+_peak_818	ZNF33B (+727722)
chr10	41914612	41914793	Myla CD4+_peak_819	ZNF33B (+723841)
chr1	42036376	42036517	Myla CD4+_peak_46	HIVEP3 (-117949), GUCA2B (-116974)
chr10	42066401	42066673	Myla CD4+_peak_820	ZNF33B (+572007)
chr10	42067183	42067669	Myla CD4+_peak_821	ZNF33B (+571118)
chr10	42068529	42068845	Myla CD4+_peak_822	ZNF33B (+569857)
chr10	42069581	42069788	Myla CD4+_peak_823	ZNF33B (+568859)
chr10	42070478	42071054	Myla CD4+_peak_824	ZNF33B (+567778)
chr10	42071357	42071607	Myla CD4+_peak_825	ZNF33B (+567062)
chr13	42072052	42072225	Myla CD4+_peak_1782	AKAP11 (-200014), DGKH (+23386)
chr10	42072762	42072949	Myla CD4+_peak_826	ZNF33B (+565688)
chr10	42073352	42073664	Myla CD4+_peak_827	ZNF33B (+565036)
chr10	42073977	42074405	Myla CD4+_peak_828	ZNF33B (+564353)
chr10	42075297	42075975	Myla CD4+_peak_829	ZNF33B (+562908)
chr10	42076890	42077455	Myla CD4+_peak_830	ZNF33B (+561371)
chr10	42077731	42077910	Myla CD4+_peak_831	ZNF33B (+560723)
chr10	42078471	42078743	Myla CD4+_peak_832	ZNF33B (+559937)
chr10	42079558	42079972	Myla CD4+_peak_833	ZNF33B (+558779)
chr10	42080498	42080784	Myla CD4+_peak_834	ZNF33B (+557903)
chr10	42081756	42081905	Myla CD4+_peak_835	ZNF33B (+556713)
chr10	42082403	42082639	Myla CD4+_peak_836	ZNF33B (+556023)
chr10	42083531	42083659	Myla CD4+_peak_837	ZNF33B (+554949)
chr10	42086401	42086683	Myla CD4+_peak_838	ZNF33B (+552002)
chrX	42090739	42090975	Myla CD4+_peak_4904	CASK (-167842), PPP1R2P9 (+687390)
chr4	42092738	42092859	Myla CD4+_peak_3532	SHISA3 (-305040), SLC30A9 (+102327)
chrX	42127197	42127368	Myla CD4+_peak_4905	CASK (-204268), PPP1R2P9 (+650964)
chr2	42132923	42133397	Myla CD4+_peak_2731	EML4 (-36190), PKDCC (+85140)
chr10	42149132	42149302	Myla CD4+_peak_839	ZNF33B (+489327)
chr14	42223456	42223621	Myla CD4+_peak_1847	LRFN5 (+615969)
chr13	42253702	42253848	Myla CD4+_peak_1783	AKAP11 (-18378), DGKH (+205022)
chr13	42287286	42287401	Myla CD4+_peak_1784	TNFSF11 (-286809), AKAP11 (+15191)
chr2	42340539	42340669	Myla CD4+_peak_2732	COX7A2L (+28406), EML4 (+171254)
chr13	42393039	42393253	Myla CD4+_peak_1785	TNFSF11 (-181007), AKAP11 (+120993)
chr13	42401799	42401903	Myla CD4+_peak_1786	TNFSF11 (-172302), AKAP11 (+129698)
chr21	42423375	42423496	Myla CD4+_peak_3170	UBASH3A (+19521), RSPH1 (+72918),TMPRSS3(27344)
chr7	42471540	42471781	Myla CD4+_peak_4236	GLI3 (-234648), C7orf25 (+440429)
chr5	42480963	42481067	Myla CD4+_peak_3800	GHR (+56563), SELENOP (+331064)
chr13	42497649	42497906	Myla CD4+_peak_1787	TNFSF11 (-76375), AKAP11 (+225625)
chr6	42547941	42548161	Myla CD4+_peak_4067	TRERF1 (-96000), UBR2 (-16011)
chr5	42583089	42583245	Myla CD4+_peak_3801	GHR (+158715), SELENOP (+228912)
chr13	42599056	42599192	Myla CD4+_peak_1788	DNAJC15 (-424079), TNFSF11 (+24971)
chr2	42618877	42619060	Myla CD4+_peak_2733	MTA3 (+50223), OXER1 (+145292)
chr21	42629194	42629419	Myla CD4+_peak_3171	PDE9A (-24448), SLC37A1 (+115393)
chr4	42642001	42642114	Myla CD4+_peak_3533	ATP8A1 (+15047), SHISA3 (+244219),ATP8A1(-15048)
chr17	42704755	42704859	Myla CD4+_peak_2357	CNTNAP1 (+22194), EZH1 (+40223),CCR10(22980),CNTNAP1(22194),PLEKHH3(27777),TUBG2(45560),WNK4(-75823)
chr8	42768671	42768835	Myla CD4+_peak_4445	CHRNA6 (+33),CHRNA6(-33)
chr22	42828133	42828323	Myla CD4+_peak_3235	A4GALT (-133242), ARFGAP3 (+29174)
chr5	42855371	42855569	Myla CD4+_peak_3802	SELENOP (-43391), ANXA2R (+187700)
chr8	42893881	42894282	Myla CD4+_peak_4446	HOOK3 (-2850), RNF170 (+2641)
chr3	42901081	42901276	Myla CD4+_peak_3314	ZNF662 (-4987)
chr10	42901458	42901653	Myla CD4+_peak_840	RET (-175471), BMS1 (+118755)
chr17	43068060	43068184	Myla CD4+_peak_2358	RND2 (+42881), BRCA1 (+57361),IFI35(61398),RPL27(69694),VAT1(45680)
chr3	43119733	43119902	Myla CD4+_peak_3315	SNRK (-166722), POMGNT2 (-13742)
chr17	43232225	43232451	Myla CD4+_peak_2359	ARL4D (-166621), TMEM106A (+20463)
chr17	43235827	43236433	Myla CD4+_peak_2360	ARL4D (-162829), TMEM106A (+24255)
chr17	43237332	43237615	Myla CD4+_peak_2361	ARL4D (-161485), TMEM106A (+25599)
chr17	43238173	43238324	Myla CD4+_peak_2362	ARL4D (-160710), TMEM106A (+26374)
chr17	43240997	43241126	Myla CD4+_peak_2363	ARL4D (-157897), TMEM106A (+29187)
chr17	43243204	43243460	Myla CD4+_peak_2364	ARL4D (-155627), TMEM106A (+31457)
chr17	43244775	43244986	Myla CD4+_peak_2365	ARL4D (-154078), TMEM106A (+33006)
chr17	43246449	43246779	Myla CD4+_peak_2366	ARL4D (-152345), TMEM106A (+34739)
chr17	43251675	43251851	Myla CD4+_peak_2367	ARL4D (-147196), TMEM106A (+39888)
chr17	43253074	43253325	Myla CD4+_peak_2368	ARL4D (-145759), TMEM106A (+41325)
chr17	43258636	43259078	Myla CD4+_peak_2369	ARL4D (-140102), TMEM106A (+46982)
chr17	43266828	43266962	Myla CD4+_peak_2370	ARL4D (-132064), TMEM106A (+55020)
chr17	43267919	43268186	Myla CD4+_peak_2371	ARL4D (-130906), TMEM106A (+56178)
chr17	43272290	43272450	Myla CD4+_peak_2372	ARL4D (-126589), TMEM106A (+60495)
chr17	43273722	43273836	Myla CD4+_peak_2373	ARL4D (-125180), TMEM106A (+61904)
chr17	43278217	43278339	Myla CD4+_peak_2374	ARL4D (-120681), TMEM106A (+66403)
chr17	43282864	43283092	Myla CD4+_peak_2375	ARL4D (-115981), TMEM106A (+71103)
chr17	43285523	43285715	Myla CD4+_peak_2376	ARL4D (-113340), TMEM106A (+73744)
chr17	43288168	43288695	Myla CD4+_peak_2377	ARL4D (-110527), TMEM106A (+76557)
chr17	43290512	43290652	Myla CD4+_peak_2378	ARL4D (-108377), TMEM106A (+78707)
chr17	43292331	43292596	Myla CD4+_peak_2379	ARL4D (-106495), TMEM106A (+80589)
chr17	43295268	43295655	Myla CD4+_peak_2380	ARL4D (-103497), TMEM106A (+83587)
chr17	43300567	43300798	Myla CD4+_peak_2381	ARL4D (-98276), TMEM106A (+88808),ARL4D(-98302)
chr15	43329791	43330220	Myla CD4+_peak_2041	LCMT2 (+599)
chr17	43492719	43492820	Myla CD4+_peak_2382	DHX8 (+8804), ETV4 (+53662)
chr3	43629610	43629849	Myla CD4+_peak_3316	ABHD5 (-61140), ANO10 (-7662),ANO10(7661)
chr2	43725272	43725479	Myla CD4+_peak_2734	C1GALT1C1L (-49054), DYNC2LI1 (-48706),PLEKHH2(88076)
chr2	43726960	43727167	Myla CD4+_peak_2735	C1GALT1C1L (-50742), DYNC2LI1 (-47018)
chr2	43737047	43737208	Myla CD4+_peak_2736	C1GALT1C1L (-60806), DYNC2LI1 (-36954)
chr12	43848454	43848556	Myla CD4+_peak_1184	TMEM117 (+12407),TWF1(42130)
chr20	43950306	43950685	Myla CD4+_peak_3051	TOX2 (+35632), JPH2 (+237082)
chr2	43993487	43994016	Myla CD4+_peak_2737	LRPPRC (+2253), ABCG8 (+154788),LRPPRC(-2254)
chr20	44028989	44029094	Myla CD4+_peak_3052	TOX2 (+114178), JPH2 (+158536)
chr8	44089814	44090127	Myla CD4+_peak_4447	HGSNAT (+949516)
chr17	44185594	44186126	Myla CD4+_peak_2383	TMUB2 (-1189),UBTF(-33813)
chr11	44466152	44466443	Myla CD4+_peak_967	ALX4 (-156132), CD82 (-99293)
chr20	44500262	44500388	Myla CD4+_peak_3053	SERINC3 (+21784), TTPAL (+24437)
chr12	44566900	44567044	Myla CD4+_peak_1185	NELL2 (+310125), TMEM117 (+730874)
chr15	44633609	44633787	Myla CD4+_peak_2042	SPG11 (+29966), EIF3J (+96641),B2M(-77788),PATL2(-43190)
chr15	44710965	44711295	Myla CD4+_peak_2043	B2M (-347)
chr19	44721900	44722300	Myla CD4+_peak_2644	BCL3 (-26447), CEACAM16 (+22949),BCL3(-26620)
chr6	44783501	44783688	Myla CD4+_peak_4068	RUNX2 (-544774), CDC5L (+396070)
chr1	44819259	44819415	Myla CD4+_peak_47	TCTEX1D4 (-12662), PTCH2 (+23726),RPS8(43764)
chr15	44856171	44856677	Myla CD4+_peak_2044	TERB2 (-100278), TRIM69 (+127436)
chr14	44961331	44961667	Myla CD4+_peak_1848	TOGARAM1 (-740), KLHL28 (-367)
chr20	44969987	44970102	Myla CD4+_peak_3054	STK4 (+3571), KCNS1 (+131067)
chr10	44978618	44978759	Myla CD4+_peak_841	C10orf10 (+121),C10orf10(-194)
chr15	44979644	44980121	Myla CD4+_peak_2045	SORD (-43221), TERB2 (+23181),SORD(-43221)
chr3	44982009	44982214	Myla CD4+_peak_3317	CLEC3B (-44071), EXOSC7 (+5882),ZDHHC3(5929)
chr7	45027132	45027376	Myla CD4+_peak_4237	CCM2 (-380),CCM2(-379),MYO1G(48149)
chr17	45031555	45032200	Myla CD4+_peak_2384	C1QL1 (-63807), NMT1 (-19732),NMT1(-29421)
chr21	45078686	45079083	Myla CD4+_peak_3172	ADARB1 (-92757), FAM207A (+138875)
chr7	45198682	45198846	Myla CD4+_peak_4238	ADCY1 (-375758), RAMP3 (+40973)
chr7	45202228	45202539	Myla CD4+_peak_4239	ADCY1 (-372138), RAMP3 (+44593)
chr19	45250625	45250757	Myla CD4+_peak_2645	MARK4 (-567),MARK4(-566)
chr19	45254048	45254408	Myla CD4+_peak_2646	MARK4 (+2970), CKM (+68749)
chr17	45304270	45304480	Myla CD4+_peak_2385	MAP3K14 (-13399), ARHGAP27 (+125922),FMNL1(82451)
chr17	45321114	45321366	Myla CD4+_peak_2386	MAP3K14 (-30264), ARHGAP27 (+109057)
chr17	45326293	45326840	Myla CD4+_peak_2387	MAP3K14 (-35591), ARHGAP27 (+103730)
chr17	45327212	45327396	Myla CD4+_peak_2388	MAP3K14 (-36328), ARHGAP27 (+102993)
chr6	45414613	45414813	Myla CD4+_peak_4069	SUPT3H (-36780), CLIC5 (+665682),RUNX2(-7863)
chr6	45424321	45424443	Myla CD4+_peak_4070	SUPT3H (-46449), CLIC5 (+656013)
chr6	45439908	45440072	Myla CD4+_peak_4071	SUPT3H (-62057), CLIC5 (+640405)
chr6	45441696	45441876	Myla CD4+_peak_4072	SUPT3H (-63853), CLIC5 (+638609)
chr10	45470567	45470798	Myla CD4+_peak_842	MARCH8 (+64711), ALOX5 (+96456)
chr14	45477774	45477875	Myla CD4+_peak_1849	MIS18BP1 (-224423)
chr7	45545031	45545176	Myla CD4+_peak_4240	ADCY1 (-29418), RAMP3 (+387313)
chr17	45584722	45584823	Myla CD4+_peak_2389	CRHR1 (-199772), PLEKHM1 (-94029),PLEKHM1(93992)
chr6	45591745	45591951	Myla CD4+_peak_4073	SUPT3H (-213915), CLIC5 (+488547)
chr10	45672414	45672573	Myla CD4+_peak_843	ZFAND4 (-146),ZFAND4(-239)
chr21	45699104	45699374	Myla CD4+_peak_3173	COL6A1 (-282498), PCBP3 (+55545)
chr12	45780656	45780852	Myla CD4+_peak_1186	ARID2 (+51089), SCAF11 (+209811),ARID2(50918)
chr5	45793977	45794197	Myla CD4+_peak_3803	HCN1 (-97753)
chr7	45917334	45917435	Myla CD4+_peak_4241	IGFBP3 (+3866), IGFBP1 (+29028)
chr2	45964329	45964515	Myla CD4+_peak_2738	EPAS1 (-332980), PRKCE (+312648)
chr12	45991063	45991248	Myla CD4+_peak_1187	SCAF11 (-591)
chr6	46014269	46014575	Myla CD4+_peak_4074	SUPT3H (-636489), CLIC5 (+65973)
chr3	46023120	46023221	Myla CD4+_peak_3318	FYCO1 (-27356), XCR1 (+4571)
chr20	46029674	46029774	Myla CD4+_peak_3055	SLC12A5 (+8034), NCOA5 (+60228),NCOA5(-60217),PCIF1(95047)
chr18	46036745	46036847	Myla CD4+_peak_2523	EPG5 (-69522), PSTPIP2 (+35464)
chr2	46067463	46067780	Myla CD4+_peak_2739	EPAS1 (-229780), PRKCE (+415848)
chr18	46098714	46098861	Myla CD4+_peak_2524	ATP5A1 (-435)
chr17	46100948	46101547	Myla CD4+_peak_2390	KANSL1 (+91950), STH (+101998)
chr2	46144238	46144440	Myla CD4+_peak_2740	EPAS1 (-153063), PRKCE (+492565)
chr2	46146964	46147315	Myla CD4+_peak_2741	EPAS1 (-150262), PRKCE (+495366)
chr13	46162496	46162656	Myla CD4+_peak_1789	CPB2 (-57550), LCP1 (+48772),LCP1(-19748)
chr13	46182424	46182688	Myla CD4+_peak_1790	CPB2 (-77530), LCP1 (+28792)
chr17	46226168	46226288	Myla CD4+_peak_2391	LRRC37A (-68903), KANSL1 (-33030)
chr17	46259507	46259741	Myla CD4+_peak_2392	KANSL1 (-66426), LRRC37A (-35507)
chr16	46380790	46380998	Myla CD4+_peak_2177	SHCBP1 (+240732)
chr16	46386331	46386618	Myla CD4+_peak_2178	SHCBP1 (+235151)
chr16	46386930	46387086	Myla CD4+_peak_2179	SHCBP1 (+234618)
chr16	46387679	46388117	Myla CD4+_peak_2180	SHCBP1 (+233728)
chr16	46388621	46389361	Myla CD4+_peak_2181	SHCBP1 (+232635)
chr16	46389705	46391228	Myla CD4+_peak_2182	SHCBP1 (+231159)
chr16	46394471	46395052	Myla CD4+_peak_2183	SHCBP1 (+226864)
chr16	46398565	46399011	Myla CD4+_peak_2184	SHCBP1 (+222838)
chr16	46399267	46399619	Myla CD4+_peak_2185	SHCBP1 (+222183)
chr16	46400050	46401552	Myla CD4+_peak_2186	SHCBP1 (+220825)
chr17	46534772	46534893	Myla CD4+_peak_2393	LRRC37A2 (+23322), ARL17A (+44849),LRRC37A2(22123)
chr2	46690818	46690960	Myla CD4+_peak_2742	SOCS5 (-8063), CRIPT (+73738)
chr22	46763588	46763700	Myla CD4+_peak_3236	TBC1D22A (+1023)
chr19	46786633	46787293	Myla CD4+_peak_2647	STRN4 (-40082), SLC1A5 (+1631),SLC1A5(-325)
chr19	46792025	46792195	Myla CD4+_peak_2648	SLC1A5 (-3516)
chr1	46901512	46901623	Myla CD4+_peak_48	CYP4A11 (+39897), CYP4B1 (+102522)
chr1	46907763	46908068	Myla CD4+_peak_49	CYP4A11 (+33549), CYP4B1 (+108870)
chr3	46947314	46948388	Myla CD4+_peak_3319	NBEAL2 (-31832), PTH1R (+64494),NBEAL2(-31831)
chr3	46948640	46948744	Myla CD4+_peak_3320	NBEAL2 (-30991), PTH1R (+65335)
chr19	46956170	46956294	Myla CD4+_peak_2649	NPAS1 (-63588), ARHGAP35 (+37556)
chr2	47137843	47137944	Myla CD4+_peak_2743	STPG4 (+17393), TTC7A (+196608)
chr2	47175600	47175864	Myla CD4+_peak_2744	CALM2 (+869)
chr2	47176607	47176818	Myla CD4+_peak_2745	CALM2 (-112)
chr8	47187606	47187733	Myla CD4+_peak_4459	SPIDR (-72905)
chr18	47285419	47285557	Myla CD4+_peak_2525	SKOR2 (-33885), SMAD2 (+645071)
chr17	47300687	47301327	Myla CD4+_peak_2394	NPEPPS (-230057), ENSG00000259753 (+47110),ITGB3(47166)
chr18	47325765	47325884	Myla CD4+_peak_2526	SKOR2 (-74222), SMAD2 (+604734)
chr19	47352109	47352219	Myla CD4+_peak_2650	DHX34 (+2883), MEIS3 (+67124)
chr12	47360972	47361130	Myla CD4+_peak_1188	AMIGO2 (-281186), RPAP3 (+345010)
chr12	47427205	47427353	Myla CD4+_peak_1189	AMIGO2 (-347414), RPAP3 (+278782)
chr17	47502731	47503178	Myla CD4+_peak_2395	NPEPPS (-28109), ENSG00000259753 (+249058),NPEPPS(-28123)
chr2	47751889	47752262	Myla CD4+_peak_2746	KCNK12 (-181137), MSH6 (-31006)
chr19	47830581	47830732	Myla CD4+_peak_2651	CRX (+8818), SULT2A1 (+55740)
chr19	47907158	47907296	Myla CD4+_peak_2652	SULT2A1 (-20830), BSPH1 (+84943)
chr19	47912517	47912732	Myla CD4+_peak_2653	SULT2A1 (-26228), BSPH1 (+79545)
chr11	47944423	47944530	Myla CD4+_peak_968	NUP160 (-96010), PTPRJ (-36084)
chr19	47954288	47954458	Myla CD4+_peak_2654	SULT2A1 (-67976), BSPH1 (+37797)
chr11	48055050	48055422	Myla CD4+_peak_969	OR4B1 (-161574), PTPRJ (+74675)
chr8	48059271	48059534	Myla CD4+_peak_4460	UBE2V2 (+51003), EFCAB1 (+675829)
chr12	48068072	48068279	Myla CD4+_peak_1190	COL2A1 (-63690), SENP1 (+37632)
chr3	48112793	48113045	Myla CD4+_peak_3321	MAP4 (-23647), CDC25A (+75437)
chr17	48194155	48194346	Myla CD4+_peak_2396	SNX11 (+86693), SKAP1 (+235939),SNX11(86693)
chr22	48204023	48204222	Myla CD4+_peak_3237	FAM19A5 (-285337)
chr19	48329953	48330097	Myla CD4+_peak_2655	EMP3 (+4700), TMEM143 (+34212),CARD8(74079)
chr17	48399590	48399812	Myla CD4+_peak_2397	SKAP1 (+30489), SNX11 (+292143)
chr15	48565032	48565165	Myla CD4+_peak_2046	FBN1 (+80750), DUT (+233676)
chr4	48653344	48653447	Myla CD4+_peak_3534	FRYL (+126903), ZAR1 (+163144)
chr8	48699601	48699830	Myla CD4+_peak_4461	EFCAB1 (+35516), UBE2V2 (+691316)
chr20	48767236	48767463	Myla CD4+_peak_3056	SULF2 (-980764), PREX1 (+60533)
chr18	48835056	48835209	Myla CD4+_peak_2527	SMAD7 (+115578), CTIF (+295975)
chr18	48931866	48931994	Myla CD4+_peak_2528	SMAD7 (+18781), CTIF (+392772)
chr18	48940877	48941109	Myla CD4+_peak_2529	SMAD7 (+9718), CTIF (+401835)
chr4	49091495	49092243	Myla CD4+_peak_3535	CWH43 (+105622)
chr4	49092964	49093091	Myla CD4+_peak_3536	CWH43 (+106781)
chr4	49096377	49096498	Myla CD4+_peak_3537	CWH43 (+110191)
chr4	49097228	49097422	Myla CD4+_peak_3538	CWH43 (+111078)
chr4	49097826	49098280	Myla CD4+_peak_3539	CWH43 (+111806)
chr4	49098974	49099139	Myla CD4+_peak_3540	CWH43 (+112810)
chr4	49101508	49101822	Myla CD4+_peak_3541	CWH43 (+115418)
chr4	49102423	49102696	Myla CD4+_peak_3542	CWH43 (+116313)
chr4	49104392	49104554	Myla CD4+_peak_3543	CWH43 (+118226)
chr4	49105712	49106090	Myla CD4+_peak_3544	CWH43 (+119654)
chr4	49107343	49107589	Myla CD4+_peak_3545	CWH43 (+121219)
chr4	49108001	49108117	Myla CD4+_peak_3546	CWH43 (+121812)
chr4	49108435	49109038	Myla CD4+_peak_3547	CWH43 (+122490)
chr4	49109437	49109562	Myla CD4+_peak_3548	CWH43 (+123253)
chr4	49109915	49110111	Myla CD4+_peak_3549	CWH43 (+123766)
chr4	49112288	49112441	Myla CD4+_peak_3550	CWH43 (+126118)
chr4	49118629	49118760	Myla CD4+_peak_3551	CWH43 (+132448)
chr4	49119505	49119714	Myla CD4+_peak_3552	CWH43 (+133363)
chr4	49120053	49120360	Myla CD4+_peak_3553	CWH43 (+133960)
chr4	49120992	49121167	Myla CD4+_peak_3554	CWH43 (+134833)
chr4	49130435	49130619	Myla CD4+_peak_3555	CWH43 (+144280)
chr4	49145626	49145841	Myla CD4+_peak_3556	CWH43 (+159487)
chr4	49149162	49149776	Myla CD4+_peak_3557	CWH43 (+163222)
chr4	49154455	49154581	Myla CD4+_peak_3558	CWH43 (+168271)
chr10	49184084	49184255	Myla CD4+_peak_844	FAM170B (-50162), C10orf128 (+4206)
chr20	49246352	49246626	Myla CD4+_peak_3057	DDX27 (+27194), ZNFX1 (+31730),ZNFX1(-31730)
chr14	49268649	49268800	Myla CD4+_peak_1850	RPS29 (+317651)
chr4	49270609	49270855	Myla CD4+_peak_3559	CWH43 (+284485)
chr4	49271309	49271491	Myla CD4+_peak_3560	CWH43 (+285153)
chr4	49309428	49309530	Myla CD4+_peak_3561	CWH43 (+323232)
chr12	49444615	49444856	Myla CD4+_peak_1191	KCNH3 (-94421), SPATS2 (+77271)
chr22	49499890	49500346	Myla CD4+_peak_3238	BRD1 (+324686)
chr3	49513140	49513310	Myla CD4+_peak_3322	BSN (-41264), DAG1 (+43093),AMT(90547)
chr20	49535505	49535821	Myla CD4+_peak_3058	KCNB1 (-52987), PTGIS (+32483)
chr17	49557784	49557976	Myla CD4+_peak_2398	NXPH3 (-17978), NGFR (+62587)
chr5	49599455	49600929	Myla CD4+_peak_3810	EMB (+841175)
chr5	49601497	49601700	Myla CD4+_peak_3811	EMB (+839768)
chr5	49601989	49602241	Myla CD4+_peak_3812	EMB (+839252)
chr5	49602525	49602795	Myla CD4+_peak_3813	EMB (+838707)
chr4	49607534	49607682	Myla CD4+_peak_3562	CWH43 (+621361)
chr5	49609951	49610480	Myla CD4+_peak_3814	EMB (+831151)
chr5	49611073	49611290	Myla CD4+_peak_3815	EMB (+830185)
chr5	49612354	49612454	Myla CD4+_peak_3816	EMB (+828963)
chr5	49612996	49613783	Myla CD4+_peak_3817	EMB (+827977)
chr5	49615057	49615897	Myla CD4+_peak_3818	EMB (+825890)
chr5	49618482	49618954	Myla CD4+_peak_3819	EMB (+822649)
chr5	49621891	49622042	Myla CD4+_peak_3820	EMB (+819400)
chr5	49622376	49622844	Myla CD4+_peak_3821	EMB (+818757)
chr5	49623745	49624458	Myla CD4+_peak_3822	EMB (+817265)
chr5	49630863	49631120	Myla CD4+_peak_3823	EMB (+810375)
chr5	49631571	49632034	Myla CD4+_peak_3824	EMB (+809564)
chr5	49633248	49633738	Myla CD4+_peak_3825	EMB (+807874)
chr4	49634235	49634382	Myla CD4+_peak_3563	CWH43 (+648062)
chr4	49634752	49634860	Myla CD4+_peak_3564	CWH43 (+648559)
chr4	49635296	49635489	Myla CD4+_peak_3565	CWH43 (+649146)
chr4	49638039	49638158	Myla CD4+_peak_3566	CWH43 (+651852)
chr5	49642283	49643117	Myla CD4+_peak_3826	EMB (+798667)
chr5	49643681	49644183	Myla CD4+_peak_3827	EMB (+797435)
chr5	49644650	49646294	Myla CD4+_peak_3828	EMB (+795895)
chr4	49647512	49647668	Myla CD4+_peak_3567	CWH43 (+661343)
chr4	49656312	49656414	Myla CD4+_peak_3568	CWH43 (+670116)
chr14	49656700	49656819	Myla CD4+_peak_1851	DNAAF2 (-21530), POLE2 (+31543)
chr5	49657197	49657942	Myla CD4+_peak_3829	EMB (+783797)
chr4	49657532	49657716	Myla CD4+_peak_3569	CWH43 (+671377)
chr5	49658216	49659009	Myla CD4+_peak_3830	EMB (+782754)
chr5	49659376	49660439	Myla CD4+_peak_3831	EMB (+781459)
chr5	49660719	49661062	Myla CD4+_peak_3832	EMB (+780476)
chr5	49661405	49661829	Myla CD4+_peak_3833	EMB (+779750)
chr5	49666320	49666806	Myla CD4+_peak_3834	EMB (+774804)
chr5	49667203	49667344	Myla CD4+_peak_3835	EMB (+774093)
chr4	49709362	49709525	Myla CD4+_peak_3570	CWH43 (+723197)
chr4	49710623	49710776	Myla CD4+_peak_3571	CWH43 (+724453)
chr5	49748304	49748447	Myla CD4+_peak_3836	EMB (+692991)
chr5	49753783	49753908	Myla CD4+_peak_3837	EMB (+687521)
chr15	49760028	49760144	Myla CD4+_peak_2047	FGF7 (+336990), ATP8B4 (+359136)
chr5	49763760	49763966	Myla CD4+_peak_3838	EMB (+677504)
chr4	49792269	49792461	Myla CD4+_peak_3572	CWH43 (+806118)
chr5	49803528	49803688	Myla CD4+_peak_3839	EMB (+637759)
chr5	49811247	49811411	Myla CD4+_peak_3840	EMB (+630038)
chr5	49827748	49827903	Myla CD4+_peak_3841	EMB (+613541)
chr5	49828247	49828409	Myla CD4+_peak_3842	EMB (+613039)
chr18	49829855	49829989	Myla CD4+_peak_2530	ACAA2 (-15962), MYO5B (+365171)
chr5	49844068	49844186	Myla CD4+_peak_3843	EMB (+597240)
chr5	49846121	49846221	Myla CD4+_peak_3844	EMB (+595196)
chr5	49851704	49851850	Myla CD4+_peak_3845	EMB (+589590)
chr14	49852890	49853662	Myla CD4+_peak_1852	NEMF (-73)
chr5	49862788	49862960	Myla CD4+_peak_3846	EMB (+578493)
chr22	49869266	49869425	Myla CD4+_peak_3239	ZBED4 (+15504), ALG12 (+49112),CRELD2(-49284),PIM3(-91149)
chr4	49887591	49887939	Myla CD4+_peak_3573	CWH43 (+901518)
chr15	49898886	49899003	Myla CD4+_peak_2048	ATP8B4 (+220277), FGF7 (+475849)
chr5	49911395	49911571	Myla CD4+_peak_3847	EMB (+529884)
chr5	49917489	49917590	Myla CD4+_peak_3848	EMB (+523827)
chr5	49930678	49931018	Myla CD4+_peak_3849	EMB (+510519)
chr5	49936952	49937059	Myla CD4+_peak_3850	EMB (+504361)
chr5	49939450	49939641	Myla CD4+_peak_3851	EMB (+501821)
chr5	49962857	49963005	Myla CD4+_peak_3852	EMB (+478436)
chr5	49966591	49966694	Myla CD4+_peak_3853	EMB (+474724)
chr4	49967155	49967385	Myla CD4+_peak_3574	CWH43 (+981023)
chr4	49978672	49978880	Myla CD4+_peak_3575	CWH43 (+992529)
chr5	49984627	49984804	Myla CD4+_peak_3854	EMB (+456651)
chr5	49991286	49991443	Myla CD4+_peak_3855	EMB (+450002)
chr14	49999313	49999614	Myla CD4+_peak_1853	ARF6 (+106372), VCPKMT (+117093)
chr5	50004563	50004730	Myla CD4+_peak_3856	EMB (+436720)
chr5	50008193	50008333	Myla CD4+_peak_3857	EMB (+433104)
chr5	50014002	50014194	Myla CD4+_peak_3858	EMB (+427269)
chr5	50016733	50016886	Myla CD4+_peak_3859	EMB (+424557)
chr5	50023565	50023760	Myla CD4+_peak_3860	EMB (+417704)
chr5	50036285	50036422	Myla CD4+_peak_3861	EMB (+405013)
chr22	50043071	50043702	Myla CD4+_peak_3240	IL17REL (-30728), TTLL8 (+13548)
chr5	50049869	50049988	Myla CD4+_peak_3862	EMB (+391438)
chr5	50055459	50055561	Myla CD4+_peak_3863	EMB (+385857)
chr15	50119466	50119645	Myla CD4+_peak_2049	ATP8B4 (-334),ATP8B4(333),SLC27A2(-62640)
chr5	50129556	50129704	Myla CD4+_peak_3864	EMB (+311737)
chr5	50135358	50135829	Myla CD4+_peak_3865	EMB (+305773)
chr5	50137839	50138268	Myla CD4+_peak_3866	EMB (+303313)
chr15	50138108	50138291	Myla CD4+_peak_2050	SLC27A2 (-43996), ATP8B4 (-18978)
chr5	50140523	50140935	Myla CD4+_peak_3867	EMB (+300638)
chr5	50143033	50143182	Myla CD4+_peak_3868	EMB (+298259)
chr5	50144931	50145035	Myla CD4+_peak_3869	EMB (+296384)
chr5	50156565	50156872	Myla CD4+_peak_3870	EMB (+284648)
chr15	50165897	50166032	Myla CD4+_peak_2051	ATP8B4 (-46743), SLC27A2 (-16231)
chr14	50195660	50195819	Myla CD4+_peak_1854	VCPKMT (-79183), SOS2 (+35818)
chr7	50212868	50213459	Myla CD4+_peak_4242	IKZF1 (-91618), C7orf72 (+117128)
chr7	50227753	50227886	Myla CD4+_peak_4243	IKZF1 (-76962), C7orf72 (+131784)
chr7	50261841	50262009	Myla CD4+_peak_4244	IKZF1 (-42857), C7orf72 (+165889)
chr7	50262735	50262895	Myla CD4+_peak_4245	IKZF1 (-41967), C7orf72 (+166779)
chr5	50275570	50275672	Myla CD4+_peak_3871	EMB (+165746)
chr7	50315447	50315668	Myla CD4+_peak_4246	IKZF1 (+10776), FIGNL1 (+134166)
chr7	50333456	50333810	Myla CD4+_peak_4247	IKZF1 (+28851), FIGNL1 (+116091)
chr18	50340396	50340551	Myla CD4+_peak_2531	CXXC1 (-52838), SKA1 (-34521),CFAP53(73978),SKA1(-34548)
chr7	50362367	50362512	Myla CD4+_peak_4248	IKZF1 (+57658), FIGNL1 (+87284)
chr7	50367395	50367661	Myla CD4+_peak_4249	IKZF1 (+62746), FIGNL1 (+82196)
chr7	50396802	50397022	Myla CD4+_peak_4250	FIGNL1 (+52812), IKZF1 (+92130)
chr10	50511722	50511908	Myla CD4+_peak_845	ASAH2 (-263205), SGMS1 (+112168)
chr5	50563884	50564006	Myla CD4+_peak_3872	EMB (-122578), PARP8 (-102993)
chr5	50564398	50564536	Myla CD4+_peak_3873	EMB (-123100), PARP8 (-102471)
chr5	50592212	50592364	Myla CD4+_peak_3874	EMB (-150921), PARP8 (-74650)
chr16	50685015	50685162	Myla CD4+_peak_2187	SNX20 (-3737),SNX20(3735)
chr17	50779878	50780223	Myla CD4+_peak_2399	WFIKKN2 (-55359), LUC7L3 (+60452),ANKRD40(72141)
chr4	50890993	50891302	Myla CD4+_peak_3603	DCUN1D4 (-952431)
chr4	50906874	50907120	Myla CD4+_peak_3604	DCUN1D4 (-936582)
chr4	51018650	51018817	Myla CD4+_peak_3605	DCUN1D4 (-824845)
chr19	51019310	51019483	Myla CD4+_peak_2656	KLK10 (+629)
chr4	51094094	51094204	Myla CD4+_peak_3606	DCUN1D4 (-749430)
chr4	51143563	51143709	Myla CD4+_peak_3607	DCUN1D4 (-699943)
chr4	51152234	51152344	Myla CD4+_peak_3608	DCUN1D4 (-691290)
chr4	51195345	51195464	Myla CD4+_peak_3609	DCUN1D4 (-648174)
chr4	51238904	51239087	Myla CD4+_peak_3610	DCUN1D4 (-604583)
chr4	51247370	51247553	Myla CD4+_peak_3611	DCUN1D4 (-596117)
chr4	51268593	51268724	Myla CD4+_peak_3612	DCUN1D4 (-574920)
chr4	51279655	51279846	Myla CD4+_peak_3613	DCUN1D4 (-563828)
chr8	51299917	51300050	Myla CD4+_peak_4462	PXDNL (+509461)
chr4	51305699	51305853	Myla CD4+_peak_3614	DCUN1D4 (-537803)
chr4	51370595	51370761	Myla CD4+_peak_3615	DCUN1D4 (-472901)
chr18	51439112	51439523	Myla CD4+_peak_2532	DCC (-900854), MEX3C (-241998)
chr4	51443234	51443342	Myla CD4+_peak_3616	DCUN1D4 (-400291)
chr4	51526391	51526522	Myla CD4+_peak_3617	DCUN1D4 (-317122)
chr20	51540670	51540827	Myla CD4+_peak_3059	KCNG1 (-517620), NFATC2 (+1970)
chr4	51599076	51599224	Myla CD4+_peak_3618	DCUN1D4 (-244429)
chr4	51614428	51614817	Myla CD4+_peak_3619	DCUN1D4 (-228956)
chr8	51632308	51632531	Myla CD4+_peak_4463	PXDNL (+177025)
chr4	51635138	51635303	Myla CD4+_peak_3620	DCUN1D4 (-208358)
chr4	51668636	51668917	Myla CD4+_peak_3621	DCUN1D4 (-174802)
chr4	51714852	51714978	Myla CD4+_peak_3622	DCUN1D4 (-128664)
chr17	51757671	51758077	Myla CD4+_peak_2400	CA10 (+400853), UTP18 (+497346)
chr17	51778552	51779259	Myla CD4+_peak_2401	CA10 (+379821), UTP18 (+518378)
chr19	51807121	51807298	Myla CD4+_peak_2657	FPR3 (+12047), ZNF577 (+80741)
chr19	51841634	51841804	Myla CD4+_peak_2658	ZNF577 (+46232), FPR3 (+46556)
chr7	51845087	51845993	Myla CD4+_peak_4251	COBL (-528722)
chr17	51857443	51858008	Myla CD4+_peak_2402	CA10 (+301001), UTP18 (+597198)
chr15	51982181	51982322	Myla CD4+_peak_2052	MAPK6 (-36949), LEO1 (-10446),MAPK6(-36962)
chr20	52048222	52048400	Myla CD4+_peak_3060	SALL4 (-245791), ZFP64 (+143675)
chr17	52115579	52115791	Myla CD4+_peak_2403	CA10 (+43042), UTP18 (+855157),CA10(-43087)
chr3	52190129	52190277	Myla CD4+_peak_3323	POC1A (-35791), ALAS1 (-7891),PPM1M(-55589),WDR82(-88440)
chr6	52266148	52266311	Myla CD4+_peak_4075	IL17F (-21693), MCM3 (+18651)
chr5	52319091	52319197	Myla CD4+_peak_3875	ITGA1 (-468752), ISL1 (+935753)
chr7	52324135	52324357	Myla CD4+_peak_4252	POM121L12 (-711396)
chr8	52374565	52374688	Myla CD4+_peak_4464	PCMTD1 (-475529), ST18 (+35116)
chr20	52602416	52602554	Myla CD4+_peak_3061	ZFP64 (-410499), TSHZ2 (-369922)
chr5	52737824	52738062	Myla CD4+_peak_3876	ITGA1 (-49953)
chr15	52785434	52785545	Myla CD4+_peak_2053	FAM214A (-133440), ONECUT1 (+4522)
chr5	52853746	52853913	Myla CD4+_peak_3877	ITGA2 (-135496), PELO (+65890)
chr14	52880581	52880735	Myla CD4+_peak_1855	GNPNAT1 (-89057), FERMT2 (+70334)
chr14	52950619	52950769	Myla CD4+_peak_1856	FERMT2 (+298)
chr2	52970828	52971055	Myla CD4+_peak_2747	CHAC2 (-796850)
chr2	52976471	52976622	Myla CD4+_peak_2748	CHAC2 (-791245)
chr19	53014778	53014950	Myla CD4+_peak_2659	ERVV-1 (+943)
chr2	53086451	53086582	Myla CD4+_peak_2749	CHAC2 (-681275)
chr14	53114434	53114552	Myla CD4+_peak_1857	FERMT2 (-163501), DDHD1 (+38605)
chr6	53134143	53134272	Myla CD4+_peak_4076	GCM1 (+14621), FBXO9 (+63356)
chr1	53196537	53196663	Myla CD4+_peak_50	CPT2 (+171),C1orf123(-24039),MAGOH(-42010)
chr5	53253494	53253649	Myla CD4+_peak_3878	FST (-226837), MOCS2 (-143813)
chr6	53348716	53349014	Myla CD4+_peak_4077	ELOVL5 (+314)
chr2	53448155	53448419	Myla CD4+_peak_2750	CHAC2 (-319505)
chr6	53495419	53495579	Myla CD4+_peak_4078	ELOVL5 (-146320), GCLC (+49630)
chr19	53520629	53520768	Myla CD4+_peak_2660	ZNF331 (-325)
chr19	53616695	53616888	Myla CD4+_peak_2661	DPRX (-15264), ZNF331 (+95768)
chr11	53619687	53619801	Myla CD4+_peak_1020	OR4C46 (+984254)
chr11	53656873	53657045	Myla CD4+_peak_1021	OR4C46 (+947039)
chr11	53742741	53742858	Myla CD4+_peak_1022	OR4C46 (+861198)
chr3	53749948	53750392	Myla CD4+_peak_3324	CHDH (+96220), CACNA1D (+255471)
chr11	53775996	53776264	Myla CD4+_peak_1023	OR4C46 (+827868)
chr11	53830061	53830187	Myla CD4+_peak_1024	OR4C46 (+773874)
chr20	53870471	53870639	Myla CD4+_peak_3062	ZNF217 (-276716), BCAS1 (+200039)
chr16	53891977	53892161	Myla CD4+_peak_2188	FTO (+188106), IRX3 (+394694)
chr11	53922997	53923124	Myla CD4+_peak_1025	OR4C46 (+680937)
chr1	53933202	53933505	Myla CD4+_peak_51	HSPB11 (+12575), DIO1 (+39167)
chr17	53939537	53939654	Myla CD4+_peak_2404	TOM1L1 (-960917), KIF2B (+116695)
chr11	53967683	53967806	Myla CD4+_peak_1026	OR4C46 (+636253)
chr11	53976968	53977134	Myla CD4+_peak_1027	OR4C46 (+626947)
chr12	54004163	54004324	Myla CD4+_peak_1192	HOXC8 (-4862)
chr11	54039353	54039506	Myla CD4+_peak_1028	OR4C46 (+564568)
chr11	54051062	54051191	Myla CD4+_peak_1029	OR4C46 (+552871)
chr10	54102220	54102335	Myla CD4+_peak_846	PCDH15 (+699013)
chr18	54147948	54148135	Myla CD4+_peak_2533	MBD2 (+76746)
chr18	54177306	54177536	Myla CD4+_peak_2534	MBD2 (+47367)
chr11	54182970	54183131	Myla CD4+_peak_1030	OR4C46 (+420947)
chr19	54188258	54188473	Myla CD4+_peak_2662	TSEN34 (-1902), MBOAT7 (+1449),RPS9(-12492)
chr18	54210673	54210861	Myla CD4+_peak_2535	MBD2 (+14021)
chr11	54302065	54302169	Myla CD4+_peak_1031	OR4C46 (+301881)
chr19	54361650	54361830	Myla CD4+_peak_2663	LILRA4 (-22590), LAIR1 (+3217),LENG8(-87421)
chr16	54425673	54426452	Myla CD4+_peak_2189	IRX5 (-504799), IRX3 (-139300)
chr16	54431032	54431471	Myla CD4+_peak_2190	IRX5 (-499610), IRX3 (-144489)
chr7	54504744	54504895	Myla CD4+_peak_4253	VSTM2A (-37505)
chr18	54537745	54538352	Myla CD4+_peak_2536	STARD6 (-180085), DYNAP (-53110)
chr14	54622395	54622692	Myla CD4+_peak_1858	SAMD4A (+54932), GCH1 (+280308)
chr19	54691695	54691832	Myla CD4+_peak_2664	KIR2DL3 (-46751), LILRB4 (+29636),LILRB1(61247)
chr18	54713780	54713913	Myla CD4+_peak_2537	RAB27B (-114352), DYNAP (+122688)
chr1	54717709	54718194	Myla CD4+_peak_52	PARS2 (+46562), MROH7 (+76159),TTC4(2130)
chr5	54794391	54794602	Myla CD4+_peak_3879	ESM1 (+191166), SNX18 (+276632)
chr11	54882761	54882925	Myla CD4+_peak_1032	TRIM48 (-379339), OR4A5 (+176011)
chr1	54886765	54887163	Myla CD4+_peak_53	DHCR24 (+254),DHCR24(-284)
chr14	54901929	54902114	Myla CD4+_peak_1859	GCH1 (+830)
chr17	54969686	54970168	Myla CD4+_peak_2405	COX11 (-1142),COX11(1224)
chr17	54975642	54975759	Myla CD4+_peak_2406	HLF (-289311), COX11 (-6916)
chr15	55056510	55056645	Myla CD4+_peak_2054	RSL24D1 (+140489)
chr18	55247865	55248605	Myla CD4+_peak_2538	CCDC68 (-288727), TCF4 (+387792)
chr17	55344453	55344717	Myla CD4+_peak_2407	MMD (+77407), HLF (+79573),MMD(-77395)
chr4	55346004	55346178	Myla CD4+_peak_3623	SRD5A3 (-18),SRD5A3(-129)
chr18	55352743	55352867	Myla CD4+_peak_2539	CCDC68 (-393297), TCF4 (+283222)
chr7	55568208	55568355	Myla CD4+_peak_4254	VOPP1 (+4243), LANCL2 (+202834),VOPP1(-4226)
chr7	55568923	55569155	Myla CD4+_peak_4255	VOPP1 (+3486), LANCL2 (+203591)
chr14	55581457	55581615	Myla CD4+_peak_1860	PELI2 (-536839), KTN1 (+1219),KTN1(1330)
chr8	55689660	55689814	Myla CD4+_peak_4465	TGS1 (-83405), XKR4 (+587348)
chr5	55765907	55766039	Myla CD4+_peak_3880	IL31RA (-85533), DDX4 (+27949),DDX4(-911)
chr18	55780369	55780535	Myla CD4+_peak_2540	TCF4 (-144425), TXNL1 (+858193)
chr12	55818395	55818586	Myla CD4+_peak_1193	SARNP (-735), ORMDL2 (+572),CD63(88817),GDF11(75211)
chr7	55826858	55827023	Myla CD4+_peak_4256	VOPP1 (-254416), SEPT14 (+35848)
chr3	55891529	55891758	Myla CD4+_peak_3325	WNT5A (-404002), ERC2 (+576719)
chr20	55945138	55945245	Myla CD4+_peak_3063	CBLN4 (+60280)
chr20	55945487	55945663	Myla CD4+_peak_3064	CBLN4 (+59897)
chr1	55955157	55955287	Myla CD4+_peak_54	USP24 (-740109), PLPP3 (+624346)
chr7	56033860	56034151	Myla CD4+_peak_4257	PSPH (+17598), NIPSNAP2 (+69425),GBAS(69429)
chr4	56130736	56130924	Myla CD4+_peak_3624	CEP135 (+181849), AASDH (+256670)
chr10	56158474	56158610	Myla CD4+_peak_847	ZWINT (+202733), MTRNR2L5 (+559239)
chr11	56164704	56164996	Myla CD4+_peak_1033	OR8K5 (-4533)
chr15	56281430	56281558	Myla CD4+_peak_2055	TEX9 (-83933), RFX7 (-38228),RFX7(38209)
chr4	56292558	56292668	Myla CD4+_peak_3625	AASDH (+94887), CEP135 (+343632)
chr15	56316989	56317093	Myla CD4+_peak_2056	RFX7 (-73775), TEX9 (-48386)
chr15	56369258	56369373	Myla CD4+_peak_2057	TEX9 (+3889), MNS1 (+95821)
chr7	56370609	56370917	Myla CD4+_peak_4258	NUPR2 (-254363), ZNF479 (+769101)
chr7	56371234	56371853	Myla CD4+_peak_4259	NUPR2 (-255144), ZNF479 (+768320)
chr7	56372484	56372997	Myla CD4+_peak_4260	NUPR2 (-256341), ZNF479 (+767123)
chr7	56373462	56373805	Myla CD4+_peak_4261	NUPR2 (-257234), ZNF479 (+766230)
chr7	56374409	56374702	Myla CD4+_peak_4262	NUPR2 (-258156), ZNF479 (+765308)
chr19	56393274	56393411	Myla CD4+_peak_2665	ZNF582 (+177)
chr4	56467057	56467512	Myla CD4+_peak_3626	SRP72 (+370),PAICS(31182),SRP72(-311)
chr11	56592241	56592372	Myla CD4+_peak_1034	OR5M10 (-14520), OR5M1 (+22567)
chr17	56635516	56635658	Myla CD4+_peak_2408	NOG (+41888), C17orf67 (+198309)
chr13	56659416	56659648	Myla CD4+_peak_1792	PRR20C (-494529)
chr14	56665011	56665321	Myla CD4+_peak_1861	TMEM260 (+85373), OTX2 (+145303)
chr20	56692339	56692592	Myla CD4+_peak_3065	TFAP2C (+63164), BMP7 (+574162),TFAP2C(63164)
chr5	56819134	56819234	Myla CD4+_peak_3881	SETD9 (-90076), MAP3K1 (+3610),MAP3K1(4112)
chr14	56869849	56869983	Myla CD4+_peak_1862	AP5M1 (-398993), OTX2 (-59447)
chr17	56978678	56978857	Myla CD4+_peak_2409	SCPEP1 (+663)
chr20	57006988	57007184	Myla CD4+_peak_3066	BMP7 (+259542), TFAP2C (+377784)
chr17	57110952	57111066	Myla CD4+_peak_2410	MSI2 (-145525), AKAP1 (+25292),AKAP1(25236)
chr4	57116334	57116772	Myla CD4+_peak_3627	IGFBP7 (-6168)
chr8	57206091	57206237	Myla CD4+_peak_4466	FAM110B (-788390), IMPAD1 (-212320)
chr8	57215047	57215184	Myla CD4+_peak_4467	FAM110B (-779438), IMPAD1 (-221272)
chr17	57281847	57282066	Myla CD4+_peak_2411	MSI2 (+25423), CCDC182 (+463355),MSI2(24944)
chr16	57377549	57377757	Myla CD4+_peak_2191	CCL17 (-27114), CX3CL1 (+5195),CCL17(-27113),CCL22(18871)
chr17	57424961	57425092	Myla CD4+_peak_2412	MSI2 (+168493), CCDC182 (+320285)
chr14	57435366	57435513	Myla CD4+_peak_1863	NAA30 (+44887), C14orf105 (+58317)
chr18	57441233	57441419	Myla CD4+_peak_2541	ONECUT2 (+5641), FECH (+145328)
chr17	57459431	57459546	Myla CD4+_peak_2413	MSI2 (+202955), CCDC182 (+285823)
chr19	57486021	57486138	Myla CD4+_peak_2666	ZNF419 (-1642), ENSG00000268107 (-1638)
chr19	57505639	57505827	Myla CD4+_peak_2667	ZNF549 (-21660), ZNF773 (+5792)
chr20	57755771	57755907	Myla CD4+_peak_3067	RAB22A (-553857), PMEPA1 (-45937)
chr7	57777123	57777235	Myla CD4+_peak_4263	ZNF716 (+327002)
chr11	57800629	57800754	Myla CD4+_peak_1035	OR9Q1 (-223189), CTNND1 (+38895)
chr7	57828345	57828519	Myla CD4+_peak_4264	ZNF716 (+378255)
chr8	57863272	57863461	Myla CD4+_peak_4468	IMPAD1 (-869523), FAM110B (-131187)
chr4	57874816	57874963	Myla CD4+_peak_3628	IGFBP7 (-764505)
chr11	57978525	57978629	Myla CD4+_peak_1036	OR9Q1 (-45304), CTNND1 (+216780)
chr7	58033254	58033505	Myla CD4+_peak_4265	ZNF716 (+583203)
chr11	58064436	58064689	Myla CD4+_peak_1037	OR6Q1 (+33633), OR9I1 (+60967)
chr10	58158794	58158971	Myla CD4+_peak_848	IPMK (+109051)
chr7	58217408	58217592	Myla CD4+_peak_4266	ZNF716 (+767323)
chr7	58230587	58230729	Myla CD4+_peak_4267	ZNF716 (+780481)
chr7	58234866	58234986	Myla CD4+_peak_4268	ZNF716 (+784749)
chr3	58238162	58238379	Myla CD4+_peak_3326	ABHD6 (+765)
chr7	58275834	58275991	Myla CD4+_peak_4269	ZNF716 (+825736)
chr11	58304808	58304942	Myla CD4+_peak_1038	OR10W1 (-36615), OR5B17 (+54194)
chr19	58310706	58310866	Myla CD4+_peak_2668	ZSCAN22 (-16233), ZNF8 (+31835)
chr8	58332173	58332567	Myla CD4+_peak_4469	UBXN2B (-78894), FAM110B (+337816)
chr17	58335695	58336023	Myla CD4+_peak_2414	TSPOAP1 (-7775), SUPT4H1 (+16343),BZRAP1(7068)
chr7	58430758	58430907	Myla CD4+_peak_4270	ZNF716 (+980656)
chrX	58552632	58552782	Myla CD4+_peak_4906	ZXDA (-641887)
chr14	58583851	58584003	Myla CD4+_peak_1864	TIMM9 (-156313), DACT1 (-54252)
chr8	58659731	58659855	Myla CD4+_peak_4470	NSMAF (-259)
chr18	58687717	58687998	Myla CD4+_peak_2542	ZNF532 (-174742), MALT1 (+16472),ALPK2(58900)
chr17	58693783	58693906	Myla CD4+_peak_2415	ENSG00000266826 (-1827), TEX14 (-1822), RAD51C (+1272),RAD51C(1272)
chr1	58754801	58755239	Myla CD4+_peak_55	MYSM1 (-54928), JUN (+29307)
chr1	58816018	58816511	Myla CD4+_peak_56	FGGY (-480716), JUN (-31938)
chr3	59008275	59008392	Myla CD4+_peak_3327	FAM3D (-341486)
chr15	59052173	59052353	Myla CD4+_peak_2058	CCNB2 (-52815), RNF111 (+21440),CCNB2(-52821),RNF111(64118)
chr8	59061146	59061421	Myla CD4+_peak_4471	NSMAF (-401750), TOX (+57924),TOX(-57925)
chr17	59106338	59106710	Myla CD4+_peak_2416	TRIM37 (+197),PRR11(-48974),SKA2(-48915)
chr1	59142896	59143129	Myla CD4+_peak_57	JUN (-358686), FGGY (-153968)
chr17	59165509	59165847	Myla CD4+_peak_2417	ENSG00000265303 (-31888), PRR11 (+10179),SMG8(-44331)
chr13	59231232	59231340	Myla CD4+_peak_1794	DIAPH3 (+932701)
chr17	59327384	59327695	Myla CD4+_peak_2418	YPEL2 (-4162),YPEL2(-4152)
chr15	59358364	59358493	Myla CD4+_peak_2059	MYO1E (+14471), LDHAL6B (+151606)
chr1	59477898	59478051	Myla CD4+_peak_58	HOOK1 (-336886), FGGY (+180994)
chr18	59536285	59536500	Myla CD4+_peak_2543	LMAN1 (-176431), CCBE1 (+160987)
chr14	59540315	59540423	Myla CD4+_peak_1865	JKAMP (+55824), RTN1 (+330597)
chr15	59540415	59540560	Myla CD4+_peak_2060	MYO1E (-167588), GCNT3 (-71296)
chr12	59647896	59648003	Myla CD4+_peak_1194	LRIG3 (-727428), SLC16A7 (-41387)
chr17	59787075	59787204	Myla CD4+_peak_2419	PTRH2 (-79514), TUBD1 (+105805)
chr17	59829295	59829487	Myla CD4+_peak_2420	PTRH2 (-121765), TUBD1 (+63554)
chr17	59832811	59832968	Myla CD4+_peak_2421	PTRH2 (-125264), TUBD1 (+60055)
chr8	60022728	60022919	Myla CD4+_peak_4472	TOX (-903616), CA8 (+258588)
chr17	60142408	60142675	Myla CD4+_peak_2422	HEATR6 (-63611), CA4 (-7394),HEATR6(63610)
chr14	60195438	60195783	Myla CD4+_peak_1866	PPM1A (-50141), DHRS7 (-25755),DHRS7(30117),PPM1A(-50141)
chr14	60196049	60196375	Myla CD4+_peak_1867	PPM1A (-49540), DHRS7 (-26356)
chr14	60207781	60207942	Myla CD4+_peak_1868	DHRS7 (-38006), PPM1A (-37890)
chr13	60244811	60245002	Myla CD4+_peak_1795	TDRD3 (-152386), DIAPH3 (-80920)
chr13	60245974	60246163	Myla CD4+_peak_1796	TDRD3 (-151224), DIAPH3 (-82082)
chr20	60272755	60272917	Myla CD4+_peak_3068	CDH4 (-979590), CDH26 (+314409)
chr17	60490983	60491128	Myla CD4+_peak_2423	USP32 (-98922), APPBP2 (+35163),USP32(98830)
chr13	60513213	60513376	Myla CD4+_peak_1797	TDRD3 (+116002), PCDH20 (+902227)
chr10	60522008	60522157	Myla CD4+_peak_849	CDK1 (-256371), ANK3 (-132353)
chr1	60551078	60551210	Myla CD4+_peak_59	CYP2J2 (-624354), NFIA (-530718)
chr9	60558887	60559031	Myla CD4+_peak_4645	SPATA31A5 (-355415)
chr5	60570602	60570769	Myla CD4+_peak_3882	PDE4D (-676888), DEPDC1B (+129475)
chr9	60584040	60584446	Myla CD4+_peak_4646	SPATA31A5 (-330131)
chr9	60597679	60597902	Myla CD4+_peak_4647	SPATA31A5 (-316583)
chr9	60610092	60610240	Myla CD4+_peak_4648	SPATA31A5 (-304208)
chr9	60625738	60625957	Myla CD4+_peak_4649	SPATA31A5 (-288526)
chr9	60631158	60631704	Myla CD4+_peak_4650	SPATA31A5 (-282943)
chr9	60632118	60632791	Myla CD4+_peak_4651	SPATA31A5 (-281919)
chr9	60636602	60637244	Myla CD4+_peak_4652	SPATA31A5 (-277451)
chr14	60650648	60650793	Myla CD4+_peak_1869	SIX1 (-1259)
chr9	60679690	60679860	Myla CD4+_peak_4653	SPATA31A5 (-234599)
chr9	60680848	60681125	Myla CD4+_peak_4654	SPATA31A5 (-233387)
chr8	60712673	60712794	Myla CD4+_peak_4473	CLVS1 (-575221), CHD7 (+33956),CHD7(33969)
chr2	60806910	60807091	Myla CD4+_peak_2751	REL (-74520), PAPOLG (+50771),REL(-74494)
chr11	60821819	60822210	Myla CD4+_peak_1039	CCDC86 (-20056), MS4A10 (+36667),CCDC86(-19941),TMEM109(-91884)
chr15	60844446	60844854	Myla CD4+_peak_2061	RORA (-217187)
chr17	60866274	60866413	Myla CD4+_peak_2424	TBX2 (-533552), BCAS3 (+186886)
chr1	60984848	60985121	Myla CD4+_peak_60	NFIA (-96877)
chr14	61025554	61025896	Myla CD4+_peak_1870	TRMT5 (-44367), TMEM30B (+256115)
chr8	61077812	61077980	Myla CD4+_peak_4474	CLVS1 (-210059), CHD7 (+399118)
chr8	61083223	61083327	Myla CD4+_peak_4475	CLVS1 (-204680), CHD7 (+404497)
chr2	61085695	61085849	Myla CD4+_peak_2752	PUS10 (-67518), C2orf74 (-59296)
chr5	61196624	61196724	Myla CD4+_peak_3883	ZSWIM6 (-135599), SMIM15 (-34200)
chr17	61230997	61231154	Myla CD4+_peak_2425	TBX2 (-168820), BCAS3 (+551618)
chr14	61233253	61233360	Myla CD4+_peak_1871	TRMT5 (-251949), TMEM30B (+48533)
chr14	61248278	61248401	Myla CD4+_peak_1872	TRMT5 (-266982), TMEM30B (+33500)
chr2	61263549	61263659	Myla CD4+_peak_2753	AHSA2 (+86075), USP34 (+207165)
chr1	61271538	61271768	Myla CD4+_peak_61	NFIA (+189791), TM2D1 (+453488)
chr6	61322940	61323116	Myla CD4+_peak_4132	KHDRBS2 (+963199)
chr14	61691125	61691280	Myla CD4+_peak_1873	HIF1A (-6419), ENSG00000258989 (+162075)
chr1	61768184	61768314	Myla CD4+_peak_62	L1TD1 (-426582), PATJ (+25772)
chr10	61784297	61784479	Myla CD4+_peak_850	TMEM26 (-330938), ARID5B (-116912)
chr13	61851948	61852204	Myla CD4+_peak_1798	PCDH20 (-436554)
chr2	61905418	61905571	Myla CD4+_peak_2754	COMMD1 (-152)
chr10	62046825	62047115	Myla CD4+_peak_851	ARID5B (+145670), RTKN2 (+221737)
chr10	62062358	62062497	Myla CD4+_peak_852	ARID5B (+161128), RTKN2 (+206279)
chr10	62082517	62082671	Myla CD4+_peak_853	ARID5B (+181294), RTKN2 (+186113)
chr6	62088212	62088316	Myla CD4+_peak_4133	KHDRBS2 (+197963)
chr10	62243559	62243679	Myla CD4+_peak_854	RTKN2 (+25088), ARID5B (+342319)
chr5	62244774	62244933	Myla CD4+_peak_3884	KIF2A (-61598), ZSWIM6 (+912581)
chr10	62384128	62384349	Myla CD4+_peak_855	ADO (-420618), ZNF365 (+10047),ZNF365(10082)
chrX	62465792	62465915	Myla CD4+_peak_4910	SPIN4 (+885490)
chrX	62493786	62493951	Myla CD4+_peak_4911	SPIN4 (+857475)
chr2	62519603	62519705	Myla CD4+_peak_2755	EHBP1 (-186212), TMEM17 (-13313)
chr11	62556008	62556210	Myla CD4+_peak_1040	AHNAK (-9274), EEF1G (+17864),EML3(-56656),INTS5(-97193)
chr17	62564904	62565204	Myla CD4+_peak_2426	MRC2 (-62347), TLK2 (+86029),MRC2(-62346),TLK2(83942)
chr10	62637607	62638099	Myla CD4+_peak_856	ADO (-167004), ZNF365 (+263661)
chr11	62727290	62727449	Myla CD4+_peak_1041	TTC9C (-1169), HNRNPUL2 (-21),LBHD1(55600)
chr1	62783876	62784085	Myla CD4+_peak_63	ATG4C (-154)
chr11	62862550	62862739	Myla CD4+_peak_1042	SLC3A2 (+6534), CHRM1 (+59036),SLC3A2(6633)
chr15	62945076	62945197	Myla CD4+_peak_2062	TPM1 (-97548), TLN2 (+383772)
chr7	63012778	63012892	Myla CD4+_peak_4309	ENSG00000241149 (-986039)
chr7	63067372	63067537	Myla CD4+_peak_4310	ENSG00000241149 (-931419)
chr1	63113680	63113850	Myla CD4+_peak_64	FOXD3 (-209276), ATG4C (+329630)
chr18	63158868	63158975	Myla CD4+_peak_2544	BCL2 (+161206), PHLPP1 (+443472)
chr11	63179982	63180131	Myla CD4+_peak_1043	SLC22A24 (-35836), SLC22A25 (+49595)
chr2	63258274	63258396	Myla CD4+_peak_2756	OTX1 (+207533), WDPCP (+330464)
chr14	63511772	63511955	Myla CD4+_peak_1874	GPHB5 (-192985), PPP2R5E (+31510)
chr2	63580497	63580656	Myla CD4+_peak_2757	WDPCP (+8222), OTX1 (+529775),MDH1(-8574)
chr11	63581231	63581719	Myla CD4+_peak_1044	HRASLS2 (-18092), PLA2G16 (+32894)
chr2	63589216	63589556	Myla CD4+_peak_2758	WDPCP (-587), MDH1 (+235)
chr7	63759324	63759474	Myla CD4+_peak_4311	ENSG00000241149 (-239475)
chr2	63856516	63856698	Myla CD4+_peak_2759	UGP2 (+14897), VPS54 (+162465)
chr2	64113860	64113987	Myla CD4+_peak_2760	VPS54 (-94852), PELI1 (+30530),PELI1(-30548),VPS54(94843)
chr17	64116222	64116381	Myla CD4+_peak_2427	ICAM2 (-95668), ERN1 (+13823),ERN1(-13841),ICAM2(95667)
chr11	64270204	64270868	Myla CD4+_peak_1045	GPR137 (-13803), PLCB3 (+18989),CCDC88B(-69681),TRMT112(-47548),VEGFB(35953)
chr11	64285265	64285431	Myla CD4+_peak_1046	BAD (-709)
chr9	64367915	64368059	Myla CD4+_peak_4658	FOXD4L5 (+917222)
chr14	64419322	64419428	Myla CD4+_peak_1875	AKAP5 (-46124), MTHFD1 (+31025)
chr14	64445519	64445639	Myla CD4+_peak_1876	AKAP5 (-19920), MTHFD1 (+57229)
chr17	64534257	64534557	Myla CD4+_peak_2428	CEP95 (+27819), SMURF2 (+127661)
chr12	64542798	64542938	Myla CD4+_peak_1195	RASSF3 (-67645), TBK1 (+90988),RASSF3(-67644)
chr12	64600117	64600221	Myla CD4+_peak_1196	RASSF3 (-10344), TBK1 (+148289)
chr9	64605242	64605413	Myla CD4+_peak_4659	FOXD4L5 (+679881)
chr12	64609803	64610164	Myla CD4+_peak_1197	RASSF3 (-529)
chr15	64622812	64622986	Myla CD4+_peak_2063	OAZ2 (+80382), ZNF609 (+123607)
chr15	64865234	64865522	Myla CD4+_peak_2064	ANKDD1A (-46524), PLEKHO2 (+23489),PIF1(39710)
chr17	64874472	64874586	Myla CD4+_peak_2429	SMURF2 (-212461), LRRC37A3 (+44256)
chr12	64875253	64875384	Myla CD4+_peak_1198	TBC1D30 (+50747), WIF1 (+246247)
chr3	64908752	64908892	Myla CD4+_peak_3329	ADAMTS9 (-220822)
chr7	64930046	64930188	Myla CD4+_peak_4312	ZNF273 (+26870), ZNF117 (+60919),ZNF117(-60919)
chr2	64939460	64939668	Myla CD4+_peak_2761	SERTAD2 (-285651), SLC1A4 (-49837),SLC1A4(-48880)
chr17	64983921	64984114	Myla CD4+_peak_2430	LRRC37A3 (-65233), GNA13 (+72821),GNA13(-71757)
chr17	64984997	64985306	Myla CD4+_peak_2431	LRRC37A3 (-66367), GNA13 (+71687)
chr8	65040617	65040772	Myla CD4+_peak_4476	CYP7B1 (-241934), ARMC1 (+593512)
chr11	65156639	65156755	Myla CD4+_peak_1047	SYVN1 (-22164), SPDYC (-13457),CDCA5(72554)
chr17	65181336	65181625	Myla CD4+_peak_2432	RGS9 (+44007), AXIN2 (+380166)
chr8	65183495	65183653	Myla CD4+_peak_4477	CYP7B1 (-384813), ARMC1 (+450633)
chr3	65212248	65212358	Myla CD4+_peak_3330	ADAMTS9 (-524303), MAGI1 (+826005)
chr1	65233832	65234176	Myla CD4+_peak_65	DNAJC6 (-75541), AK4 (+86174)
chr14	65287499	65287871	Myla CD4+_peak_1877	MAX (-185215), FUT8 (-122907)
chr5	65323626	65323752	Myla CD4+_peak_3885	ADAMTS6 (+158231), CWC27 (+554759)
chr2	65361846	65362020	Myla CD4+_peak_2762	SPRED2 (+70244), ACTR2 (+134096)
chr14	65434192	65434361	Myla CD4+_peak_1878	FUT8 (+23685)
chr14	65476171	65476390	Myla CD4+_peak_1879	FUT8 (+65689)
chr8	65519948	65520053	Myla CD4+_peak_4478	CYP7B1 (-721240), ARMC1 (+114206)
chr6	65637848	65638004	Myla CD4+_peak_4134	EYS (+69288)
chr7	65723676	65723822	Myla CD4+_peak_4313	VKORC1L1 (-149620), ZNF92 (+349950)
chr6	65746583	65746696	Myla CD4+_peak_4135	EYS (-39426)
chr15	65805192	65805542	Myla CD4+_peak_2065	RAB11A (-64091), DENND4A (-13243)
chr6	65920866	65921032	Myla CD4+_peak_4136	EYS (-213735)
chr6	65923797	65924085	Myla CD4+_peak_4137	EYS (-216727)
chr8	65974051	65974214	Myla CD4+_peak_4479	PDE7A (-132181), DNAJC5B (-47427),DNAJC5B(-47423)
chr8	66002083	66002265	Myla CD4+_peak_4480	PDE7A (-160222), DNAJC5B (-19386)
chr6	66008870	66009050	Myla CD4+_peak_4138	EYS (-301746)
chr6	66031871	66032028	Myla CD4+_peak_4139	EYS (-324736)
chr8	66065138	66065897	Myla CD4+_peak_4481	TRIM55 (-61378), DNAJC5B (+43958)
chr8	66196002	66196107	Myla CD4+_peak_4482	RRS1 (-232973), CRH (-17330)
chr17	66240375	66240539	Myla CD4+_peak_2433	PRKCA (-62369), APOH (-11040),PRKCA(-62350)
chr8	66247085	66248287	Myla CD4+_peak_4483	RRS1 (-181342), CRH (-68961)
chr8	66249851	66250185	Myla CD4+_peak_4484	RRS1 (-179010), CRH (-71293)
chr11	66257103	66257676	Myla CD4+_peak_1048	KLC2 (+96)
chr1	66350602	66350719	Myla CD4+_peak_66	SGIP1 (-183621), PDE4B (+558147),PDE4B(-3717)
chr1	66356565	66356673	Myla CD4+_peak_67	SGIP1 (-177663), PDE4B (+564105)
chr17	66365110	66365249	Myla CD4+_peak_2434	CACNG5 (-469937), PRKCA (+62354)
chr17	66374533	66374658	Myla CD4+_peak_2435	CACNG5 (-460521), PRKCA (+71770)
chr17	66374902	66375033	Myla CD4+_peak_2436	CACNG5 (-460149), PRKCA (+72142)
chr15	66398778	66398986	Myla CD4+_peak_2066	MAP2K1 (+12065), SNAPC5 (+98931),MAP2K1(12010)
chr15	66399315	66399718	Myla CD4+_peak_2067	MAP2K1 (+12700), SNAPC5 (+98296)
chr7	66592490	66592678	Myla CD4+_peak_4314	KCTD7 (-36183), TPST1 (+387385)
chr9	66613883	66613987	Myla CD4+_peak_4660	ZNF658 (-286803), FOXD4L4 (+877380)
chr2	66614953	66615063	Myla CD4+_peak_2763	ETAA1 (-782311), MEIS1 (+179608)
chr2	66664068	66664171	Myla CD4+_peak_2764	ETAA1 (-733199), MEIS1 (+228720)
chr8	66689856	66690001	Myla CD4+_peak_4485	SGK3 (-85252), C8orf44 (+22311)
chr17	66859945	66860258	Myla CD4+_peak_2437	CACNG4 (-104808), CACNG5 (+24985)
chr7	66985891	66985993	Myla CD4+_peak_4315	SBDS (+9659), TMEM248 (+64717),TYW1(-10862)
chr1	67053108	67053425	Myla CD4+_peak_68	SLC35D1 (+832)
chr8	67058740	67058966	Myla CD4+_peak_4486	PPP1R42 (-30302), COPS5 (+3464),COPS5(-3474),TCF24(96263)
chr1	67159055	67159261	Myla CD4+_peak_69	SLC35D1 (-105059), IL23R (-7242)
chr1	67163091	67163410	Myla CD4+_peak_70	IL23R (-3149)
chr17	67196254	67196384	Myla CD4+_peak_2438	HELZ (+48864), CACNG1 (+151729)
chr5	67207028	67207200	Myla CD4+_peak_3886	CD180 (-10315)
chr14	67241401	67241954	Myla CD4+_peak_1880	MPP5 (+569)
chr15	67254382	67254618	Myla CD4+_peak_2068	IQCH (-331), AAGAB (+236)
chr17	67362546	67362720	Myla CD4+_peak_2439	HELZ (-117450), PSMD12 (+3994),PITPNC1(-14647),PSMD12(-3972)
chr17	67391548	67391649	Myla CD4+_peak_2440	NOL11 (-326234), PITPNC1 (+13444)
chr17	67563790	67564290	Myla CD4+_peak_2441	NOL11 (-153793), PITPNC1 (+185885)
chr9	67649545	67649813	Myla CD4+_peak_4661	SPATA31A3 (-657096), ANKRD20A1 (-209468)
chr8	67675286	67675455	Myla CD4+_peak_4487	ARFGEF1 (-331694), CPA6 (+71014)
chr14	67695250	67695410	Myla CD4+_peak_1881	ENSG00000258466 (-4963), RDH11 (+484)
chr9	67723495	67723659	Myla CD4+_peak_4662	SPATA31A3 (-730994), ANKRD20A1 (-135570)
chr12	67926313	67926453	Myla CD4+_peak_1199	IFNG (+233364), DYRK2 (+277662)
chr15	68054529	68054691	Myla CD4+_peak_2069	PIAS1 (+34)
chr12	68119534	68119776	Myla CD4+_peak_1200	IFNG (+40092), DYRK2 (+470934)
chr11	68231682	68231853	Myla CD4+_peak_1049	KMT5B (-18353), C11orf24 (+40194)
chr17	68238693	68238952	Myla CD4+_peak_2442	AMZ2 (-8751), KPNA2 (+202863),AMZ2(-9181),ARSG(-52672)
chr17	68239194	68239385	Myla CD4+_peak_2443	AMZ2 (-8284), KPNA2 (+203330)
chr5	68255730	68255886	Myla CD4+_peak_3887	SLC30A5 (-837838), PIK3R1 (+40088)
chr15	68284649	68284807	Myla CD4+_peak_2070	FEM1B (+6925), ITGA11 (+147434)
chr11	68360384	68360499	Myla CD4+_peak_1050	PPP6R3 (-100328), LRP5 (+47833)
chr16	68379485	68379606	Myla CD4+_peak_2194	PRMT7 (+68412), SMPD3 (+69142),SMPD3(-68961)
chr12	68451457	68451569	Myla CD4+_peak_1201	RAP1B (-159326), MDM1 (-119181)
chr12	68481549	68481685	Myla CD4+_peak_1202	MDM1 (-149285), RAP1B (-129222)
chr18	68583673	68583782	Myla CD4+_peak_2545	TMX3 (+131570)
chr18	68588825	68589118	Myla CD4+_peak_2546	TMX3 (+126326)
chr14	68655693	68655824	Myla CD4+_peak_1882	ZFP36L1 (+137481), RAD51B (+835980)
chr2	68721456	68721680	Myla CD4+_peak_2765	ARHGAP25 (-13267), PROKR1 (+77979),ARHGAP25(-13212)
chr8	68906190	68906597	Myla CD4+_peak_4488	SULF1 (-560230), PREX2 (+954276)
chr8	68906830	68907021	Myla CD4+_peak_4489	SULF1 (-559698), PREX2 (+954808)
chr9	68916541	68916816	Myla CD4+_peak_4663	PRKACG (+97434), FAM122A (+136645)
chr9	68947771	68947908	Myla CD4+_peak_4664	PRKACG (+66273), FAM122A (+167806)
chr14	69034345	69034448	Myla CD4+_peak_1883	ACTN1 (-55158), DCAF5 (+118729),ACTN1(55030)
chr9	69067183	69067297	Myla CD4+_peak_4665	TJP2 (-137922), FXN (+31981),TJP2(-54023)
chr3	69085740	69085856	Myla CD4+_peak_3331	ARL6IP5 (+854),ARL6IP5(860),UBA3(5425)
chr16	69133604	69133894	Myla CD4+_peak_2195	CHTF8 (-1179)
chr10	69314889	69315007	Myla CD4+_peak_857	HK1 (+44948), TACR2 (+101919)
chr8	69334303	69334524	Myla CD4+_peak_4490	SULF1 (-132210)
chr16	69466467	69466956	Myla CD4+_peak_2196	NFAT5 (-99496), CYB5B (+42117),CYB5B(42117)
chr12	69562868	69563012	Myla CD4+_peak_1203	CCT2 (-22394), FRS2 (+92534)
chr2	69644794	69645410	Myla CD4+_peak_2766	AAK1 (-1385)
chr14	69684062	69684211	Myla CD4+_peak_1884	SRSF5 (-42763), SUSD6 (+72541)
chr11	69914919	69915086	Myla CD4+_peak_1051	ANO1 (-163299), FGF3 (-95979)
chr11	69915404	69915546	Myla CD4+_peak_1052	ANO1 (-162827), FGF3 (-96451)
chr3	70000152	70000299	Myla CD4+_peak_3332	MITF (+260791)
chr17	70059172	70059323	Myla CD4+_peak_2444	KCNJ16 (-45606), MAP2K6 (+644550)
chr15	70091809	70092015	Myla CD4+_peak_2071	TLE3 (+6264), RPLP1 (+639128),TLE3(-2873)
chr15	70093715	70093876	Myla CD4+_peak_2072	TLE3 (+4380), RPLP1 (+641012)
chr17	70095486	70095586	Myla CD4+_peak_2445	KCNJ16 (-9318), MAP2K6 (+680838)
chr17	70097726	70098175	Myla CD4+_peak_2446	KCNJ16 (-6903), MAP2K6 (+683253)
chr15	70142217	70142723	Myla CD4+_peak_2073	TLE3 (-44294), UACA (+621123)
chr10	70232391	70232510	Myla CD4+_peak_858	PPA1 (+976),PPA1(-984)
chr7	70235749	70235967	Myla CD4+_peak_4316	GALNT17 (-896311), AUTS2 (+636525)
chr9	70259105	70259263	Myla CD4+_peak_4666	SMC5 (+222)
chr17	70293614	70294133	Myla CD4+_peak_2447	KCNJ2 (+124339)
chr2	70294143	70294583	Myla CD4+_peak_2767	SNRPG (-652)
chr14	70390837	70390957	Myla CD4+_peak_1885	COX16 (-31166), SYNJ2BP (+26148)
chr17	70391776	70391896	Myla CD4+_peak_2448	KCNJ2 (+222301)
chr14	70424624	70424728	Myla CD4+_peak_1886	ADAM21 (-27481), SYNJ2BP-COX16 (-7602)
chr15	70480442	70480851	Myla CD4+_peak_2074	TLE3 (-382471), UACA (+282946)
chr12	70609276	70609401	Myla CD4+_peak_1204	PTPRB (+28101), KCNMB4 (+243063)
chr11	70714608	70714772	Myla CD4+_peak_1053	SHANK2 (-52872), DHCR7 (+733745),SHANK2(52850)
chr1	70751761	70751894	Myla CD4+_peak_71	PTGER3 (+295960), CTH (+340556)
chr1	70779257	70779613	Myla CD4+_peak_72	PTGER3 (+268353), CTH (+368163)
chr2	70837558	70837675	Myla CD4+_peak_2768	CD207 (-1795),ADD2(69373)
chr14	70893305	70893892	Myla CD4+_peak_1887	MAP3K9 (-84065), PCNX1 (-13806)
chr2	70896140	70896267	Myla CD4+_peak_2769	VAX2 (-4386)
chr1	70916031	70916213	Myla CD4+_peak_73	PTGER3 (+131666), CTH (+504850)
chr7	71040336	71040446	Myla CD4+_peak_4317	GALNT17 (-91778)
chr8	71178667	71178879	Myla CD4+_peak_4491	EYA1 (+183459), XKR9 (+509408)
chr17	71189074	71189197	Myla CD4+_peak_2449	SOX9 (-931884)
chr17	71316174	71316293	Myla CD4+_peak_2450	SOX9 (-804786)
chr8	71406461	71406588	Myla CD4+_peak_4492	EYA1 (-44293), MSC (+437943)
chr1	71471557	71472046	Myla CD4+_peak_74	ZRANB2 (-390505), NEGR1 (+810932)
chr17	71519570	71519675	Myla CD4+_peak_2451	SOX9 (-601397)
chr17	71608907	71609346	Myla CD4+_peak_2452	SOX9 (-511893)
chr9	71769387	71769489	Myla CD4+_peak_4667	TMEM2 (-554)
chr5	71782573	71782813	Myla CD4+_peak_3888	MAP1B (-324541), CARTPT (+63530)
chr9	71822536	71822718	Myla CD4+_peak_4668	TMEM2 (-53743), ABHD17B (+88304)
chr8	71842713	71842934	Myla CD4+_peak_4493	EYA1 (-480592), MSC (+1644)
chr10	71851035	71851319	Myla CD4+_peak_859	PSAP (+198),PSAP(-148)
chr14	71856653	71856994	Myla CD4+_peak_1888	RGS6 (-75615), SIPA1L1 (+327499)
chr17	71888487	71888645	Myla CD4+_peak_2453	SOX9 (-232454)
chr3	71978438	71978703	Myla CD4+_peak_3333	PROK2 (-193510), RYBP (+468050)
chr17	72005053	72005219	Myla CD4+_peak_2454	SOX9 (-115884)
chr3	72066797	72066936	Myla CD4+_peak_3334	PROK2 (-281806), RYBP (+379754)
chr15	72096809	72096920	Myla CD4+_peak_2075	MYO9A (+21216), NR2E3 (+286311)
chr15	72228770	72228884	Myla CD4+_peak_2076	GRAMD2A (-31042), PKM (+2559),CELF6(-77488)
chr10	72291104	72291267	Myla CD4+_peak_860	DDIT4 (+17266), DNAJB12 (+63963)
chr11	72400832	72400969	Myla CD4+_peak_1054	PHOX2A (-156725), CLPB (+33747)
chr11	72434349	72434453	Myla CD4+_peak_1055	CLPB (+247)
chr9	72444296	72444525	Myla CD4+_peak_4669	ZFAND5 (-79819), TMC1 (-77390),TMC1(-77390)
chr9	72540988	72541155	Myla CD4+_peak_4670	TMC1 (+19271), ALDH1A1 (+411983)
chr9	72590008	72590124	Myla CD4+_peak_4671	TMC1 (+68265), ALDH1A1 (+362989)
chr7	72600845	72600990	Myla CD4+_peak_4318	CALN1 (-188545), TYW1B (+227280)
chr15	72665085	72665216	Myla CD4+_peak_2077	GOLGA6B (+10413), HIGD2B (+20998)
chr16	72742981	72743172	Myla CD4+_peak_2197	PMFBP1 (-570822), ZFHX3 (+388017)
chr2	72915485	72915641	Myla CD4+_peak_2770	EMX1 (-1912),SPR(28181)
chr14	72999749	72999955	Myla CD4+_peak_1889	ZFYVE1 (+27360), DCAF4 (+73520)
chr3	73089811	73089935	Myla CD4+_peak_3335	PPP4R2 (+93088), PDZRN3 (+535067),EBLN2(28215)
chr9	73107431	73107634	Myla CD4+_peak_4672	ALDH1A1 (-154478), ANXA1 (-50121),ANXA1(-44198)
chr13	73357408	73357535	Myla CD4+_peak_1800	KLF5 (+298680), KLF12 (+637577)
chr15	73443156	73443304	Myla CD4+_peak_2078	REC114 (+72)
chr6	73451739	73451995	Myla CD4+_peak_4140	MB21D1 (+409),EEF1A1(-69165),MTO1(-9863),OOEP(82075)
chr6	73697341	73697493	Myla CD4+_peak_4141	CD109 (+1313),CD109(1333)
chr14	73852367	73852766	Myla CD4+_peak_1890	PTGR2 (+721)
chr10	73886317	73886464	Myla CD4+_peak_861	PLAU (-24766), CAMK2G (-11800)
chr12	73910443	73910550	Myla CD4+_peak_1205	ATXN7L3B (-627330)
chr14	73961195	73961295	Myla CD4+_peak_1891	COQ6 (+10952), ENTPD5 (+58087)
chr10	74004736	74004870	Myla CD4+_peak_862	VCL (+6689), AP3M1 (+146260)
chr2	74036502	74036899	Myla CD4+_peak_2771	TET3 (+50297), BOLA3 (+111293)
chr5	74045848	74045970	Myla CD4+_peak_3889	ARHGEF28 (+419751), ENC1 (+595515)
chr10	74055881	74055992	Myla CD4+_peak_863	VCL (+57823), AP3M1 (+95126)
chr15	74157261	74157378	Myla CD4+_peak_2079	ISLR (-16351), ISLR2 (+27946)
chr5	74201355	74201588	Myla CD4+_peak_3890	ENC1 (+439952), ARHGEF28 (+575314)
chr1	74353421	74353554	Myla CD4+_peak_75	TNNI3K (+118087), LRRC53 (+159126)
chr7	74384595	74384706	Myla CD4+_peak_4319	GTF2IRD1 (-69319), CLIP2 (+95176)
chr2	74390689	74391639	Myla CD4+_peak_2772	DCTN1 (-10809), RTKN (+50735),SLC4A5(47757)
chr1	74463941	74464061	Myla CD4+_peak_76	LRRC53 (+48613), TNNI3K (+228600)
chr2	74507517	74507667	Myla CD4+_peak_2773	PCGF1 (+988)
chr5	74551683	74551812	Myla CD4+_peak_3891	ENC1 (+89676), ARHGEF28 (+925590),ENC1(-89677)
chr9	74556392	74556648	Myla CD4+_peak_4673	RORB (+59155), TRPM6 (+331574)
chr16	74608688	74609215	Myla CD4+_peak_2198	GLG1 (-1838),GLG1(1807)
chr8	74648085	74648230	Myla CD4+_peak_4494	PI15 (-176379), GDAP1 (+297776)
chr9	74953029	74953198	Myla CD4+_peak_4674	TRPM6 (-65020), CARNMT1 (+75280),TRPM6(65019)
chr6	75015348	75015463	Myla CD4+_peak_4142	COL12A1 (+190645)
chr7	75093033	75093217	Myla CD4+_peak_4320	GTF2IRD2B (+544)
chr9	75140330	75140447	Myla CD4+_peak_4675	PCSK5 (-750255), OSTF1 (+51846),NMRK1(52171),OSTF1(51907)
chr17	75338130	75338947	Myla CD4+_peak_2455	SLC25A19 (-50865), GRB2 (+66947),GRB2(-67170),MRPS7(76871)
chr8	75352650	75352782	Myla CD4+_peak_4495	HNF4G (-187153), CRISPLD1 (+368201)
chr1	75402441	75402624	Myla CD4+_peak_77	SLC44A5 (+208551), LHX8 (+274099)
chr14	75497145	75498046	Myla CD4+_peak_1892	BATF (-24829), JDP2 (+65462),BATF(-24845),FLVCR2(-81001)
chr3	75579182	75579298	Myla CD4+_peak_3336	FRG2C (-85090)
chr9	75612405	75612560	Myla CD4+_peak_4676	PCSK5 (-278161), OSTF1 (+523940)
chr15	75626258	75626452	Myla CD4+_peak_2080	SNUPN (-667),IMP3(-13968)
chr3	75669045	75669511	Myla CD4+_peak_3337	FRG2C (+4948), ZNF717 (+116289)
chr7	75879887	75880248	Myla CD4+_peak_4321	POR (-35011), RHBDD2 (+1120)
chr12	75955439	75955603	Myla CD4+_peak_1206	KRR1 (-443900), PHLDA1 (+78411),PHLDA1(-76255)
chr7	76008337	76008538	Myla CD4+_peak_4322	TMEM120A (-13864), STYXL1 (+39565)
chr7	76008829	76009049	Myla CD4+_peak_4323	TMEM120A (-14365), STYXL1 (+39064)
chr12	76218589	76218767	Myla CD4+_peak_1207	NAP1L1 (-133645), BBS10 (+129764)
chr17	76266459	76266602	Myla CD4+_peak_2456	RNF157 (-26158), PRPSAP1 (+87618),PRPSAP1(-87619),RNF157(26221),UBALD2(1326)
chr16	76291652	76291817	Myla CD4+_peak_2199	MON1B (-899184), CNTNAP4 (+14457)
chr9	76423941	76424044	Myla CD4+_peak_4677	RFK (-29488), GCNT1 (-17673),GCNT1(-17673)
chr8	76530230	76530380	Myla CD4+_peak_4496	ZFHX4 (-150914), HNF4G (+990436)
chr17	76726983	76727210	Myla CD4+_peak_2457	JMJD6 (-418), METTL23 (+267),MXRA7(16091)
chr8	76982606	76982752	Myla CD4+_peak_4497	PEX2 (+17547), ZFHX4 (+301460)
chr17	76997161	76997320	Myla CD4+_peak_2458	SEC14L1 (-91508), MGAT5B (+124594),SEC14L1(-91402)
chr11	77001363	77001485	Myla CD4+_peak_1056	B3GNT6 (-32974), ACER3 (+140551)
chr7	77048967	77049100	Myla CD4+_peak_4324	POMZP3 (-421793), CCDC146 (-73583)
chr10	77051258	77051439	Myla CD4+_peak_864	KCNMA1 (+586426)
chr14	77053190	77053393	Myla CD4+_peak_1893	CIPC (-44805), IRF2BPL (-24593),IRF2BPL(24592)
chr10	77090440	77090673	Myla CD4+_peak_865	KCNMA1 (+547218)
chr15	77104918	77105252	Myla CD4+_peak_2081	TSPAN3 (-33857), PEAK1 (+315059)
chr9	77248798	77248899	Myla CD4+_peak_4678	VPS13A (+71404), GNA14 (+399458)
chr16	77277082	77277236	Myla CD4+_peak_2200	SYCE1L (+77762), ADAMTS18 (+157955)
chr17	77389518	77389817	Myla CD4+_peak_2459	TNRC6C (-615388), SEPT9 (+108258)
chr13	77502976	77503117	Myla CD4+_peak_1801	MYCBP2 (-176368), SCEL (-32713)
chr10	77554960	77555382	Myla CD4+_peak_866	KCNMA1 (+82604)
chr17	77645544	77645778	Myla CD4+_peak_2460	TNRC6C (-359395), SEPT9 (+364251)
chr14	77760787	77761043	Myla CD4+_peak_1894	SNW1 (+241),SNW1(-239)
chr14	77800487	77800694	Myla CD4+_peak_1895	ADCK1 (+508)
chr7	77801342	77801456	Myla CD4+_peak_4325	TMEM60 (-2819), PHTF2 (+2594)
chr14	77958418	77958577	Myla CD4+_peak_1896	NRXN3 (-284539), ADCK1 (+158415)
chr17	77959757	77960233	Myla CD4+_peak_2461	TNRC6C (-45061), SEPT9 (+678585)
chr15	77967401	77967507	Myla CD4+_peak_2082	LINGO1 (-334964), TBC1D2B (+110198)
chr2	78002508	78002673	Myla CD4+_peak_2774	LRRTM4 (-480252)
chr16	78034151	78034696	Myla CD4+_peak_2201	WWOX (-64989), CLEC3A (+11909)
chr8	78069757	78069969	Myla CD4+_peak_4498	PKIA (-446276)
chr9	78178790	78179047	Myla CD4+_peak_4679	GNAQ (-147461), CEP78 (-57288)
chr1	78257809	78257956	Myla CD4+_peak_78	PTGFR (-233189), GIPC2 (+211981)
chr17	78258717	78259303	Myla CD4+_peak_2462	TMEM235 (+27700), SOCS3 (+101067),BIRC5(44815),SYNGR2(90421),TK1(71806)
chr12	78280759	78281067	Myla CD4+_peak_1208	SYT1 (-583756), NAV3 (+449624)
chr8	78525331	78525523	Myla CD4+_peak_4499	ZC2HC1A (-140620), PKIA (+9288)
chr8	78557051	78557158	Myla CD4+_peak_4500	ZC2HC1A (-108942), PKIA (+40966)
chr6	78700277	78700433	Myla CD4+_peak_4143	IRAK1BP1 (-167117)
chr17	78709126	78709922	Myla CD4+_peak_2463	DNAH17 (-132130), CYTH1 (+72770),CYTH1(-7508)
chr11	78715884	78716985	Myla CD4+_peak_1057	NARS2 (-141571), TENM4 (+724216)
chr11	78717338	78717457	Myla CD4+_peak_1058	NARS2 (-142534), TENM4 (+723253)
chr16	78800682	78800814	Myla CD4+_peak_2202	WWOX (+701335), MAF (+799966)
chr5	78891427	78891586	Myla CD4+_peak_3892	LHFPL2 (-242682), ARSB (+94278)
chr2	79158586	79158741	Myla CD4+_peak_2775	REG3A (+1089), REG1A (+38206)
chr10	79240149	79240250	Myla CD4+_peak_867	PPIF (-107278), ZMIZ1 (+171165)
chr10	79244911	79245011	Myla CD4+_peak_868	PPIF (-102517), ZMIZ1 (+175926)
chr13	79249951	79250116	Myla CD4+_peak_1802	RNF219 (-590855), RBM26 (+156187)
chr5	79290793	79290910	Myla CD4+_peak_3893	JMY (+54663), HOMER1 (+223365)
chr10	79368033	79368222	Myla CD4+_peak_869	PPIF (+20650), ZCCHC24 (+77499),ZCCHC24(-77500)
chr17	79401026	79401203	Myla CD4+_peak_2464	RBFOX3 (+115033), ENGASE (+326170)
chr2	79707619	79707734	Myla CD4+_peak_2776	CTNNA2 (+56125), LRRTM1 (+597072)
chr13	79873123	79873237	Myla CD4+_peak_1803	NDFIP2 (+392056), SPRY2 (+466479)
chr8	80015448	80015564	Myla CD4+_peak_4501	HEY1 (-247649), MRPS28 (+14765),TPD52(-65325)
chr8	80015796	80016014	Myla CD4+_peak_4502	HEY1 (-248048), MRPS28 (+14366)
chr9	80019849	80020166	Myla CD4+_peak_4680	TLE4 (+447393)
chr17	80068944	80069097	Myla CD4+_peak_2465	GAA (-32683), CCDC40 (+32385),EIF4A3(-78163),TBC1D16(33162)
chr6	80118550	80118663	Myla CD4+_peak_4144	BCKDHB (+11960)
chr6	80211686	80211949	Myla CD4+_peak_4145	BCKDHB (+105171)
chr18	80262963	80263153	Myla CD4+_peak_2547	PARD6G (-15512)
chr8	80487364	80487616	Myla CD4+_peak_4503	ZBTB10 (+1823), ZNF704 (+387291),ZBTB10(1278)
chr10	80540370	80540488	Myla CD4+_peak_870	TSPAN14 (+86263)
chr17	80545316	80545460	Myla CD4+_peak_2466	RPTOR (+120)
chr15	80554172	80554291	Myla CD4+_peak_2083	ABHD17C (-141071), ARNT2 (+149881)
chr15	80560970	80561119	Myla CD4+_peak_2084	ABHD17C (-134258), ARNT2 (+156694)
chr16	80581595	80581767	Myla CD4+_peak_2203	DYNLRB2 (+40947), CDYL2 (+222648)
chr16	80583642	80583799	Myla CD4+_peak_2204	DYNLRB2 (+42987), CDYL2 (+220608)
chr16	80586358	80586492	Myla CD4+_peak_2205	DYNLRB2 (+45691), CDYL2 (+217904)
chr16	80656351	80656518	Myla CD4+_peak_2206	DYNLRB2 (+115701), CDYL2 (+147894)
chr16	80656810	80656962	Myla CD4+_peak_2207	DYNLRB2 (+116152), CDYL2 (+147443)
chr12	80703167	80703309	Myla CD4+_peak_1209	MYF6 (-4260)
chr5	80760059	80760196	Myla CD4+_peak_3894	RASGRF2 (-200544), DHFR (-105145)
chr15	80914373	80914493	Myla CD4+_peak_2085	MESD (+75445), CEMIP (+135062)
chr8	80918475	80918590	Myla CD4+_peak_4504	ZNF704 (-43752), PAG1 (+193535)
chr14	80960008	80960248	Myla CD4+_peak_1897	TSHR (+5085), GTF2A1 (+260794),CEP128(20588)
chr14	80978239	80978443	Myla CD4+_peak_1898	TSHR (+23298), GTF2A1 (+242581)
chr8	81075877	81076031	Myla CD4+_peak_4505	ZNF704 (-201173), PAG1 (+36114)
chr8	81126273	81126579	Myla CD4+_peak_4506	FABP5 (-153937), PAG1 (-14358)
chr8	81130580	81131012	Myla CD4+_peak_4507	FABP5 (-149567), PAG1 (-18728)
chr12	81181955	81182076	Myla CD4+_peak_1210	ACSS3 (+104805), PPFIA2 (+577314)
chr15	81266432	81267042	Myla CD4+_peak_2086	IL16 (+41337), STARD5 (+57388),IL16(-30175)
chr15	81267271	81267480	Myla CD4+_peak_2087	IL16 (+41976), STARD5 (+56749)
chr7	81284929	81285055	Myla CD4+_peak_4326	SEMA3C (-365641), HGF (+485206)
chr15	81294245	81294524	Myla CD4+_peak_2088	STARD5 (+29740), IL16 (+68985)
chr17	81393476	81394151	Myla CD4+_peak_2467	BAHCC1 (-1661)
chr10	81471537	81471679	Myla CD4+_peak_871	NRG3 (-403706)
chr14	81538424	81538580	Myla CD4+_peak_1899	SEL1L (-4641),SEL1L(4641)
chr14	81547398	81547727	Myla CD4+_peak_1900	SEL1L (-13702)
chr14	81829507	81829615	Myla CD4+_peak_1901	SEL1L (-295700)
chr1	81949521	81949786	Myla CD4+_peak_79	ADGRL2 (+643488)
chr12	81964285	81964461	Myla CD4+_peak_1211	METTL25 (-394124), PPFIA2 (-205043)
chr12	82202996	82203174	Myla CD4+_peak_1212	PPFIA2 (-443755), METTL25 (-155412)
chr6	82228685	82228824	Myla CD4+_peak_4146	FAM46A (-476047), IBTK (+18999)
chr1	82240335	82240444	Myla CD4+_peak_80	ADGRL2 (+934224)
[truncated: 1,259 more rows]

## Sheet: Mac1
Supplementary Table 6. List of genes bound by GATA-3 in cell lines
Chromosome	Start	End	Peak name	Associated genes(distance to TSS)
chr1	633913	634080	Mac1_peak_1	OR4F29 (-182300), OR4F16 (+52676)
chr1	885856	886127	Mac1_peak_2	OR4F16 (-199319), SAMD11 (-39746),KLHL17(-74595),NOC2L(-73308)
chr1	1099079	1099250	Mac1_peak_3	RNF223 (-24858), C1orf159 (+16916)
chr1	1422654	1422854	Mac1_peak_4	TMEM88B (-3374),ATAD3A(-89775),ATAD3B(-49029),ATAD3C(-26934),CCNL2(23416),CPSF3L(98067),MXRA8(59213)
chr1	1928246	1928476	Mac1_peak_5	TMEM52 (-9088)
chr1	2124878	2125063	Mac1_peak_6	FAAP20 (+69804), PRKCZ (+74501)
chr1	2652224	2652468	Mac1_peak_7	ACTRT2 (-369137), MMEL1 (-19356),TNFRSF14(95982)
chr1	2654028	2654214	Mac1_peak_8	ACTRT2 (-367362), MMEL1 (-21131)
chr1	2654947	2655503	Mac1_peak_9	ACTRT2 (-366258), MMEL1 (-22235)
chr1	2657916	2658169	Mac1_peak_10	ACTRT2 (-363440), MMEL1 (-25053)
chr1	2658800	2658969	Mac1_peak_11	ACTRT2 (-362598), MMEL1 (-25895)
chr1	2659914	2660046	Mac1_peak_12	ACTRT2 (-361503), MMEL1 (-26990)
chr1	2663510	2663939	Mac1_peak_13	ACTRT2 (-357758), MMEL1 (-30735)
chr1	2664306	2664480	Mac1_peak_14	ACTRT2 (-357090), MMEL1 (-31403)
chr1	2665330	2665505	Mac1_peak_15	ACTRT2 (-356065), MMEL1 (-32428)
chr1	2668131	2668369	Mac1_peak_16	ACTRT2 (-353233), MMEL1 (-35260)
chr1	2668773	2669089	Mac1_peak_17	ACTRT2 (-352552), MMEL1 (-35941)
chr1	2670642	2670986	Mac1_peak_18	ACTRT2 (-350669), MMEL1 (-37824)
chr1	2671906	2672240	Mac1_peak_19	ACTRT2 (-349410), MMEL1 (-39083)
chr1	2672665	2672830	Mac1_peak_20	ACTRT2 (-348735), MMEL1 (-39758)
chr1	2674529	2674642	Mac1_peak_21	ACTRT2 (-346897), MMEL1 (-41596)
chr1	2676416	2676539	Mac1_peak_22	ACTRT2 (-345005), MMEL1 (-43488)
chr1	2678261	2678939	Mac1_peak_23	ACTRT2 (-342883), MMEL1 (-45610)
chr1	2679244	2679349	Mac1_peak_24	ACTRT2 (-342186), MMEL1 (-46307)
chr1	2682821	2683050	Mac1_peak_25	ACTRT2 (-338547), MMEL1 (-49946)
chr1	2684102	2684240	Mac1_peak_26	ACTRT2 (-337312), MMEL1 (-51181)
chr1	2688878	2689021	Mac1_peak_27	ACTRT2 (-332533), MMEL1 (-55960)
chr1	2748371	2748696	Mac1_peak_28	ACTRT2 (-272949), MMEL1 (-115544)
chr1	2758590	2758833	Mac1_peak_29	ACTRT2 (-262771), MMEL1 (-125722)
chr1	3663007	3663237	Mac1_peak_30	SMIM1 (-109666), TP73 (+10602),MEGF6(51627),TP73(10558),TPRG1L(38131)
chr1	4262479	4262619	Mac1_peak_31	AJAP1 (-392496), C1orf174 (-362264)
chr1	4460790	4460914	Mac1_peak_32	C1orf174 (-560567), AJAP1 (-194193)
chr1	7526938	7527065	Mac1_peak_33	VAMP3 (-244267), CAMTA1 (+741678)
chr1	9800348	9800513	Mac1_peak_34	CLSTN1 (+24095), PIK3CD (+148686)
chr1	11740909	11741058	Mac1_peak_35	AGTRAP (+4829), MTHFR (+64429)
chr1	12013647	12013796	Mac1_peak_36	MIIP (-5744),MFN2(33541),MIIP(-5520),PLOD1(79055),TNFRSF8(-49655)
chr1	13225624	13226059	Mac1_peak_37	PRAMEF18 (+264)
chr1	13286630	13286872	Mac1_peak_38	PRAMEF8 (-1597)
chr1	15411996	15412363	Mac1_peak_39	CTRC (-26259), EFHD2 (+2285),EFHD2(2285)
chr1	15417393	15417880	Mac1_peak_40	CTRC (-20802), EFHD2 (+7742)
chr1	16758363	16758465	Mac1_peak_41	CROCC (-163536), NBPF1 (-144927)
chr1	21424443	21424543	Mac1_peak_42	ECE1 (-134004), NBPF3 (-15820)
chr1	23019466	23019671	Mac1_peak_43	KDM1A (+76)
chr1	23539936	23540511	Mac1_peak_44	E2F2 (-9004),E2F2(9003)
chr1	24250473	24250787	Mac1_peak_45	GRHL3 (-68795), IFNLR1 (-63369)
chr1	26501239	26501535	Mac1_peak_46	RPS6KA1 (-44465), HMGN2 (+28868)
chr1	26542150	26542361	Mac1_peak_47	RPS6KA1 (-3596)
chr1	26743868	26744052	Mac1_peak_48	PIGV (-44235), ARID1A (+47927),ARID1A(47930)
chr1	28962553	28962679	Mac1_peak_49	EPB41 (+75525), TMEM200B (+159885)
chr1	30746673	30746904	Mac1_peak_50	MATN1 (-23202), LAPTM5 (+11031),LAPTM5(-11048)
chr1	31924995	31925200	Mac1_peak_51	PTP4A2 (-5615),PTP4A2(-13290)
chr1	31955792	31956209	Mac1_peak_52	KHDRBS1 (-57828), PTP4A2 (-36518)
chr1	35947504	35947689	Mac1_peak_53	TEKT2 (-136478), AGO3 (+16519)
chr1	36386074	36386493	Mac1_peak_54	STK40 (-396),SH3D21(79177),STK40(356)
chr1	40341624	40341809	Mac1_peak_55	SMAP2 (-31980), COL9A2 (-24423),COL9A2(24449)
chr1	43629249	43629369	Mac1_peak_56	KDM4A (-20849), PTPRF (+98433),PTPRF(98434)
chr1	47224812	47224992	Mac1_peak_57	PDZK1IP1 (-34847), TAL1 (+4869)
chr1	47528254	47528389	Mac1_peak_58	FOXD2 (+92305), TRABD2B (+468573)
chr1	47641085	47641263	Mac1_peak_59	FOXD2 (+205157), TRABD2B (+355721)
chr1	48017663	48017770	Mac1_peak_60	SLC5A9 (-204970), TRABD2B (-20822)
chr1	48338499	48338659	Mac1_peak_61	SLC5A9 (+115892), SPATA6 (+133594)
chr1	49913875	49914006	Mac1_peak_62	AGBL4 (+109972)
chr1	53411847	53412006	Mac1_peak_63	LRP8 (-83913), DMRTB1 (-47472),LRP8(83777)
chr1	53588468	53588581	Mac1_peak_64	DMRTB1 (+129126), GLIS1 (+145679)
chr1	53593800	53593950	Mac1_peak_65	DMRTB1 (+134476), GLIS1 (+140329)
chr1	54886990	54887138	Mac1_peak_66	DHCR24 (+154)
chr1	55127447	55127836	Mac1_peak_67	USP24 (+87471), PCSK9 (+88094),USP24(-87725)
chr1	56291428	56291546	Mac1_peak_68	PLPP3 (+288081)
chr1	57126704	57126883	Mac1_peak_69	C8B (-160779), DAB1 (+297263)
chr1	57481111	57481600	Mac1_peak_70	DAB1 (-57299)
chr1	58095479	58095582	Mac1_peak_71	DAB1 (-671474), OMA1 (+451269)
chr1	59487686	59487843	Mac1_peak_72	HOOK1 (-327096), FGGY (+190784)
chr1	60195393	60195592	Mac1_peak_73	NFIA (-886369), CYP2J2 (-268703)
chr1	60984265	60984369	Mac1_peak_74	NFIA (-97545)
chr1	62783865	62784107	Mac1_peak_75	ATG4C (-149),DOCK7(95618)
chr1	63856555	63856656	Mac1_peak_76	UBE2U (-347201), ROR1 (+82563)
chr1	67159088	67159210	Mac1_peak_77	IL23R (-7251)
chr1	67163089	67163303	Mac1_peak_78	IL23R (-3204)
chr1	67170871	67171065	Mac1_peak_79	IL12RB2 (-136396), IL23R (+4568)
chr1	70779370	70779777	Mac1_peak_80	PTGER3 (+268214), CTH (+368302)
chr1	71471777	71472043	Mac1_peak_81	ZRANB2 (-390613), NEGR1 (+810824)
chr1	82226527	82226709	Mac1_peak_82	ADGRL2 (+920452)
chr1	84599385	84599528	Mac1_peak_83	CTBS (-24993), SSX2IP (+91088),CTBS(24976),SSX2IP(-91101)
chr1	87334665	87334868	Mac1_peak_84	LMO4 (+6299)
chr1	87707469	87707574	Mac1_peak_85	PKN2 (-976700), LMO4 (+379054)
chr1	89126205	89126357	Mac1_peak_86	GBP2 (-167),GBP2(122)
chr1	89731783	89731943	Mac1_peak_87	LRRC8D (-89169), LRRC8C (+98791)
chr1	91124879	91125043	Mac1_peak_88	ZNF644 (-102706), HFM1 (+279908)
chr1	92538662	92538763	Mac1_peak_89	GFI1 (-54759), EVI5 (+253691)
chr1	98453238	98453384	Mac1_peak_90	DPYD (-532288), SNX7 (-208412)
chr1	99365114	99365233	Mac1_peak_91	PALMD (-280769), PLPPR4 (+101221)
chr1	107475180	107475419	Mac1_peak_93	NTNG1 (+334480), VAV3 (+489844)
chr1	112187504	112187678	Mac1_peak_94	CTTNBP2NL (-208590), KCND3 (-198436)
chr1	115062839	115062950	Mac1_peak_95	TSPAN2 (+26569), TSHB (+33071)
chr1	115368098	115368221	Mac1_peak_96	VANGL1 (-273793), NGF (-29924)
chr1	116569754	116569910	Mac1_peak_97	CD58 (+1207), ATP1A1 (+195965)
chr1	116766808	116767058	Mac1_peak_98	PTGFRN (-143124), CD2 (+12548)
chr1	117654396	117654647	Mac1_peak_99	FAM46C (+48588), GDAP2 (+275108)
chr1	120803112	120803341	Mac1_peak_100	PPIAL4A (-86519), NBPF26 (+79278)
chr1	121080988	121081226	Mac1_peak_101	FCGR1B (-6245)
chr1	121613192	121613352	Mac1_peak_102	SRGAP2C (+428462)
chr1	121743465	121743598	Mac1_peak_103	SRGAP2C (+558722)
chr1	121745807	121745959	Mac1_peak_104	SRGAP2C (+561073)
chr1	121747556	121747716	Mac1_peak_105	SRGAP2C (+562826)
chr1	121754402	121754525	Mac1_peak_106	SRGAP2C (+569654)
chr1	121761418	121761549	Mac1_peak_107	SRGAP2C (+576674)
chr1	121764808	121764974	Mac1_peak_108	SRGAP2C (+580081)
chr1	121765804	121765962	Mac1_peak_109	SRGAP2C (+581073)
chr1	121771641	121771760	Mac1_peak_110	SRGAP2C (+586891)
chr1	121775319	121775495	Mac1_peak_111	SRGAP2C (+590597)
chr1	121865953	121866198	Mac1_peak_112	SRGAP2C (+681266)
chr1	121868332	121868595	Mac1_peak_113	SRGAP2C (+683654)
chr1	121919759	121919952	Mac1_peak_114	SRGAP2C (+735046)
chr1	121957180	121957379	Mac1_peak_115	SRGAP2C (+772470)
chr1	143184825	143185416	Mac1_peak_387	HIST2H3PS2 (+720845)
chr1	143187186	143187361	Mac1_peak_388	HIST2H3PS2 (+718692)
chr1	143187710	143187888	Mac1_peak_389	HIST2H3PS2 (+718167)
chr1	143190583	143190749	Mac1_peak_390	HIST2H3PS2 (+715300)
chr1	143192253	143192485	Mac1_peak_391	HIST2H3PS2 (+713597)
chr1	143193007	143193239	Mac1_peak_392	HIST2H3PS2 (+712843)
chr1	143193580	143193869	Mac1_peak_393	HIST2H3PS2 (+712241)
chr1	143194906	143195296	Mac1_peak_394	HIST2H3PS2 (+710865)
chr1	143200219	143200421	Mac1_peak_395	HIST2H3PS2 (+705646)
chr1	143202484	143202884	Mac1_peak_396	HIST2H3PS2 (+703282)
chr1	143203319	143203556	Mac1_peak_397	HIST2H3PS2 (+702528)
chr1	143206382	143206539	Mac1_peak_398	HIST2H3PS2 (+699505)
chr1	143207059	143207198	Mac1_peak_399	HIST2H3PS2 (+698837)
chr1	143212452	143212616	Mac1_peak_400	HIST2H3PS2 (+693432)
chr1	143212944	143213342	Mac1_peak_401	HIST2H3PS2 (+692823)
chr1	143214262	143214862	Mac1_peak_402	HIST2H3PS2 (+691404)
chr1	143215157	143215424	Mac1_peak_403	HIST2H3PS2 (+690675)
chr1	143216688	143216974	Mac1_peak_404	HIST2H3PS2 (+689135)
chr1	143217315	143217872	Mac1_peak_405	HIST2H3PS2 (+688372)
chr1	143218322	143218485	Mac1_peak_406	HIST2H3PS2 (+687562)
chr1	143218799	143218975	Mac1_peak_407	HIST2H3PS2 (+687079)
chr1	143219646	143219972	Mac1_peak_408	HIST2H3PS2 (+686157)
chr1	143220321	143220444	Mac1_peak_409	HIST2H3PS2 (+685583)
chr1	143220917	143221132	Mac1_peak_410	HIST2H3PS2 (+684941)
chr1	143221424	143221672	Mac1_peak_411	HIST2H3PS2 (+684418)
chr1	143222932	143223064	Mac1_peak_412	HIST2H3PS2 (+682968)
chr1	143227752	143227926	Mac1_peak_413	HIST2H3PS2 (+678127)
chr1	143230171	143230458	Mac1_peak_414	HIST2H3PS2 (+675651)
chr1	143231317	143231564	Mac1_peak_415	HIST2H3PS2 (+674525)
chr1	143232897	143233283	Mac1_peak_416	HIST2H3PS2 (+672876)
chr1	143235736	143235869	Mac1_peak_417	HIST2H3PS2 (+670163)
chr1	143237357	143237566	Mac1_peak_418	HIST2H3PS2 (+668504)
chr1	143239414	143239638	Mac1_peak_419	HIST2H3PS2 (+666440)
chr1	143240214	143240444	Mac1_peak_420	HIST2H3PS2 (+665637)
chr1	143247075	143247435	Mac1_peak_421	HIST2H3PS2 (+658711)
chr1	143249752	143250008	Mac1_peak_422	HIST2H3PS2 (+656086)
chr1	143251599	143252095	Mac1_peak_423	HIST2H3PS2 (+654119)
chr1	143252923	143253185	Mac1_peak_424	HIST2H3PS2 (+652912)
chr1	143253719	143253886	Mac1_peak_425	HIST2H3PS2 (+652163)
chr1	143254421	143255039	Mac1_peak_426	HIST2H3PS2 (+651236)
chr1	143255499	143255996	Mac1_peak_427	HIST2H3PS2 (+650218)
chr1	143256391	143256934	Mac1_peak_428	HIST2H3PS2 (+649303)
chr1	143262115	143262919	Mac1_peak_429	HIST2H3PS2 (+643449)
chr1	143263999	143264165	Mac1_peak_430	HIST2H3PS2 (+641884)
chr1	143264454	143264757	Mac1_peak_431	HIST2H3PS2 (+641360)
chr1	143266674	143266909	Mac1_peak_432	HIST2H3PS2 (+639174)
chr1	143306157	143306290	Mac1_peak_433	HIST2H3PS2 (+599742)
chr1	143322061	143322188	Mac1_peak_434	HIST2H3PS2 (+583841)
chr1	143554839	143554986	Mac1_peak_435	HIST2H3PS2 (+351053)
chr1	144102948	144103124	Mac1_peak_436	FAM72C (-131071), PPIAL4E (+270623)
chr1	144103609	144103758	Mac1_peak_437	FAM72C (-131719), PPIAL4E (+269975)
chr1	144104267	144104463	Mac1_peak_438	FAM72C (-132400), PPIAL4E (+269294)
chr1	144884288	144884430	Mac1_peak_439	SRGAP2B (+208887), PPIAL4F (+291491)
chr1	145327333	145327498	Mac1_peak_440	PPIAL4D (-85292), NBPF20 (+78362)
chr1	145593277	145593712	Mac1_peak_441	NBPF20 (-187717), GPR89A (-14495)
chr1	145675896	145676275	Mac1_peak_442	PDZK1 (+31314), GPR89A (+68096),CD160(-43360)
chr1	146035704	146036116	Mac1_peak_443	HFE2 (-14069), NBPF10 (+108894),POLR3GL(71208),TXNIP(39279)
chr1	146741057	146741361	Mac1_peak_444	ENSG00000270339 (-396419), NBPF12 (-197535)
chr1	148073099	148073451	Mac1_peak_445	NBPF11 (+79047), GPR89B (+144882)
chr1	149473210	149473466	Mac1_peak_446	PPIAL4C (-110527), NBPF19 (+82715)
chr1	152218136	152218284	Mac1_peak_447	RPTN (-58982), HRNR (+5983)
chr1	153311280	153311438	Mac1_peak_448	PGLYRP3 (-641)
chr1	155745221	155745392	Mac1_peak_449	DAP3 (+56249), GON4L (+111988)
chr1	156218057	156218212	Mac1_peak_450	BGLAP (-23827), PMF1-BGLAP (+5128),LMNA(92018),SMG5(-64695),TMEM79(-66144)
chr1	156797106	156797451	Mac1_peak_451	SH2D2A (+19569), PRCC (+29779),NTRK1(-18471),PRCC(29797)
chr1	159695033	159695179	Mac1_peak_452	CRP (+19483), APCS (+107281)
chr1	160607639	160607742	Mac1_peak_453	CD84 (-28187), SLAMF1 (+39267),SLAMF1(-39621)
chr1	160623946	160624065	Mac1_peak_454	CD84 (-44502), SLAMF1 (+22952),CD48(-87846)
chr1	162698997	162699195	Mac1_peak_455	HSD17B7 (-91650), DDR2 (+66631)
chr1	163374374	163374508	Mac1_peak_456	NUF2 (+52487)
chr1	167455596	167455783	Mac1_peak_457	CD247 (+62848), POU2F1 (+234861),CD247(-62921)
chr1	167628158	167628336	Mac1_peak_458	RCSD1 (-1846),RCSD1(-1989)
chr1	172985598	172985731	Mac1_peak_459	TNFSF18 (+65298), FASLG (+326647)
chr1	173196051	173196269	Mac1_peak_460	TNFSF18 (-145197), TNFSF4 (+11153)
chr1	177383953	177384098	Mac1_peak_461	BRINP2 (+212529), SEC16B (+585889)
chr1	178608324	178608444	Mac1_peak_462	RALGPS2 (-116781), TEX35 (+95307)
chr1	179917570	179917840	Mac1_peak_463	CEP350 (-37033), TOR1AIP1 (+35663),CEP350(-37067),TOR1AIP1(35664)
chr1	181089441	181090086	Mac1_peak_464	CACNA1E (-393981), IER5 (+1052),MR1(56339)
chr1	181954826	181954931	Mac1_peak_465	ZNF648 (+106833), CACNA1E (+471134)
chr1	184160439	184160610	Mac1_peak_466	C1orf21 (-226533), TSEN15 (+108848)
chr1	184329313	184329459	Mac1_peak_467	C1orf21 (-57672), TSEN15 (+277709)
chr1	193104664	193104810	Mac1_peak_468	GLRX2 (+1377), TROVE2 (+44703)
chr1	193433127	193433236	Mac1_peak_469	B3GALT2 (-246528)
chr1	201662040	201662154	Mac1_peak_470	IPO9 (-167044), NAV1 (+13848)
chr1	202488297	202488468	Mac1_peak_471	PPP1R12B (+139684), SYT2 (+155070)
chr1	203031366	203031507	Mac1_peak_472	PPFIA4 (-3047)
chr1	203234946	203235053	Mac1_peak_473	CHIT1 (-5329),BTG2(-70536)
chr1	206205198	206205421	Mac1_peak_474	FAM72A (-2437), SRGAP2 (-599)
chr1	208307164	208307304	Mac1_peak_475	PLXNA2 (-62914)
chr1	209285703	209285845	Mac1_peak_476	CAMK1G (-297943)
chr1	209756423	209756545	Mac1_peak_477	TRAF3IP3 (-2014),DIEXF(-71482)
chr1	210976409	210976928	Mac1_peak_478	ENSG00000284299 (+157409), HHAT (+647763)
chr1	212596273	212596437	Mac1_peak_479	ATF3 (-12315), NENF (+163468)
chr1	213637914	213638015	Mac1_peak_480	PROX1 (-349978), RPS6KC1 (+586710)
chr1	214154525	214154653	Mac1_peak_481	SMYD2 (-126644), PROX1 (+166646)
chr1	215114049	215114170	Mac1_peak_482	KCTD3 (-453282), KCNK2 (+30874)
chr1	215394728	215394897	Mac1_peak_483	KCTD3 (-172579), KCNK2 (+311577)
chr1	215601903	215602142	Mac1_peak_484	KCTD3 (+34631), USH2A (+821373)
chr1	217274778	217274920	Mac1_peak_485	ESRRG (-551396), GPATCH2 (+356233)
chr1	218493090	218493318	Mac1_peak_486	LYPLAL1 (-680640), TGFB2 (+146969)
chr1	219324991	219325179	Mac1_peak_487	LYPLAL1 (+151241), ZC3H11B (+288060)
chr1	219536926	219537097	Mac1_peak_488	ZC3H11B (+76133), LYPLAL1 (+363168)
chr1	219574653	219574762	Mac1_peak_489	ZC3H11B (+38437), LYPLAL1 (+400864)
chr1	219711177	219711468	Mac1_peak_490	ZC3H11B (-98178), SLC30A10 (+217279)
chr1	220426013	220426185	Mac1_peak_491	RAB3GAP2 (-153645), MARK1 (-102084)
chr1	221758449	221758691	Mac1_peak_492	DUSP10 (-16394), HHIPL2 (+789533)
chr1	222974604	222974758	Mac1_peak_493	DISP1 (+46257), TLR5 (+162606)
chr1	223776229	223776384	Mac1_peak_494	CAPN2 (+63975), TP53BP2 (+69665),TP53BP2(-69666)
chr1	224204888	224205044	Mac1_peak_495	DEGS1 (+21795), NVL (+125421),DEGS1(21759)
chr1	224266902	224267312	Mac1_peak_496	NVL (+63280), DEGS1 (+83936)
chr1	227323513	227323691	Mac1_peak_497	CDC42BPA (-5128)
chr1	227324791	227325036	Mac1_peak_498	CDC42BPA (-6440)
chr1	228556543	228556817	Mac1_peak_499	RHOU (-178397), RNF187 (+69619)
chr1	228557959	228558085	Mac1_peak_500	RHOU (-177055), RNF187 (+70961)
chr1	228608530	228611290	Mac1_peak_501	RHOU (-125167), RNF187 (+122849)
chr1	228611528	228614198	Mac1_peak_502	RHOU (-122214), RNF187 (+125802)
chr1	228614553	228615729	Mac1_peak_503	RHOU (-119936), RNF187 (+128080)
chr1	228616033	228616942	Mac1_peak_504	RHOU (-118589), RNF187 (+129427)
chr1	228617461	228617834	Mac1_peak_505	RHOU (-117429), RNF187 (+130587)
chr1	228618446	228618664	Mac1_peak_506	RHOU (-116522), RNF187 (+131494)
chr1	228619047	228620170	Mac1_peak_507	RHOU (-115468), RNF187 (+132548)
chr1	228621038	228621418	Mac1_peak_508	RHOU (-113849), RNF187 (+134167)
chr1	228621897	228622137	Mac1_peak_509	RHOU (-113060), RNF187 (+134956)
chr1	228622491	228622702	Mac1_peak_510	RHOU (-112480), RNF187 (+135536)
chr1	228622938	228623098	Mac1_peak_511	RHOU (-112059), RNF187 (+135957)
chr1	228623438	228623683	Mac1_peak_512	RHOU (-111516), RNF187 (+136500)
chr1	228624141	228624651	Mac1_peak_513	RHOU (-110681), RNF187 (+137335)
chr1	228625196	228626547	Mac1_peak_514	RHOU (-109205), RNF187 (+138811)
chr1	228627330	228628002	Mac1_peak_515	RHOU (-107411), RNF187 (+140605)
chr1	228628334	228629166	Mac1_peak_516	RHOU (-106327), RNF187 (+141689)
chr1	228629736	228631949	Mac1_peak_517	RHOU (-104234), RNF187 (+143782)
chr1	228632417	228632948	Mac1_peak_518	RHOU (-102394), RNF187 (+145622)
chr1	228633320	228633451	Mac1_peak_519	RHOU (-101691), RNF187 (+146325)
chr1	228633901	228634378	Mac1_peak_520	RHOU (-100937), RNF187 (+147079)
chr1	228634773	228635193	Mac1_peak_521	RHOU (-100094), RNF187 (+147922)
chr1	228636718	228637559	Mac1_peak_522	RHOU (-97938), RNF187 (+150078),RHOU(-97938)
chr1	228637919	228639537	Mac1_peak_523	RHOU (-96349), RNF187 (+151667)
chr1	228640108	228640975	Mac1_peak_524	RHOU (-94535), RNF187 (+153481)
chr1	228642393	228642578	Mac1_peak_525	RHOU (-92591), RNF187 (+155425)
chr1	228642827	228643166	Mac1_peak_526	RHOU (-92080), RNF187 (+155936)
chr1	228644103	228646631	Mac1_peak_527	RHOU (-89710), RNF187 (+158306)
chr1	228794409	228794901	Mac1_peak_528	TMEM78 (-454981), RHOU (+59578)
chr1	228861466	228861856	Mac1_peak_529	TMEM78 (-387975), RHOU (+126584)
chr1	230979217	230979512	Mac1_peak_530	ARV1 (+316)
chr1	231507659	231507793	Mac1_peak_531	EGLN1 (-82682), TSNAX-DISC1 (-20927),EGLN1(82682)
chr1	232905652	232906077	Mac1_peak_532	NTPCR (-44759), MAP10 (+100973),NTPCR(-44759)
chr1	235492681	235493087	Mac1_peak_533	B3GALNT2 (+11597), TBCE (+125524)
chr1	235999564	235999760	Mac1_peak_534	LYST (-132742), NID1 (+65500)
chr1	236097201	236097360	Mac1_peak_535	GPR137B (-45251), NID1 (-32119)
chr1	236510753	236511028	Mac1_peak_536	LGALS8 (-7382),HEATR1(-93651)
chr1	236713789	236713997	Mac1_peak_537	MTR (-81417), ACTN2 (+27439)
chr1	236918228	236918395	Mac1_peak_538	MT1HL1 (+86106), MTR (+123002)
chr1	237677301	237677419	Mac1_peak_539	ZP4 (+213562), RYR2 (+635155)
chr1	239717466	239717704	Mac1_peak_540	FMN2 (-374295), CHRM3 (+88512)
chr1	240592752	240592870	Mac1_peak_541	GREM2 (+19338), FMN2 (+500931)
chr1	240757866	240757983	Mac1_peak_542	GREM2 (-145776), RGS7 (+599305)
chr1	241363927	241364110	Mac1_peak_543	RGS7 (-6789)
chr1	243432998	243433317	Mac1_peak_544	SDCCAG8 (+177102), AKT3 (+410124)
chr1	243528872	243529270	Mac1_peak_545	SDCCAG8 (+273015), AKT3 (+314211)
chr1	243587193	243587397	Mac1_peak_546	AKT3 (+255987), SDCCAG8 (+331239)
chr1	244372052	244372162	Mac1_peak_547	ADSS (+80027), ZBTB18 (+320824)
chr1	244406760	244406879	Mac1_peak_548	ADSS (+45314), ZBTB18 (+355537)
chr1	244409891	244410204	Mac1_peak_549	ADSS (+42086), ZBTB18 (+358765)
chr1	244970139	244970332	Mac1_peak_550	EFCAB2 (+367)
chr1	246248310	246248459	Mac1_peak_551	SMYD3 (+258872)
chr1	246417299	246417997	Mac1_peak_552	SMYD3 (+89609),SMYD3(236)
chr1	247104356	247104548	Mac1_peak_553	ZNF669 (-80)
chr1	247384518	247385386	Mac1_peak_554	ZNF496 (-53209), NLRP3 (-33097)
chr1	248408249	248408926	Mac1_peak_555	OR2T2 (-36924), OR2T1 (+2593)
chr1	248873135	248873629	Mac1_peak_556	ZNF692 (-14522),ZNF692(14266)
chr10	1504919	1505019	Mac1_peak_557	ADARB2 (+232507), WDR37 (+455431)
chr10	3197615	3197983	Mac1_peak_558	PITRM1 (-24958), KLF6 (+587476)
chr10	3806045	3806261	Mac1_peak_559	KLF6 (-20878)
chr10	6011216	6011404	Mac1_peak_560	IL15RA (-33699), IL2RA (+51015),IL2RA(-51060)
chr10	6054051	6054188	Mac1_peak_561	IL15RA (-76509), IL2RA (+8205),PFKFB3(-90760)
chr10	6083659	6084005	Mac1_peak_562	RBM17 (-5514)
chr10	6912550	6912869	Mac1_peak_563	PRKCQ (-332409), SFMBT2 (+498776)
chr10	7943666	7943769	Mac1_peak_564	GATA3 (-110975), TAF3 (+125214)
chr10	8054533	8055267	Mac1_peak_565	GATA3 (+207),GATA3(197)
chr10	8361529	8361664	Mac1_peak_566	GATA3 (+306904)
chr10	11236162	11236320	Mac1_peak_567	CELF2 (+218311), USP6NL (+296034)
chr10	12535103	12535260	Mac1_peak_568	CAMK1D (+185700), CCDC3 (+466515)
chr10	12966555	12966684	Mac1_peak_569	CCDC3 (+35077), CAMK1D (+617138),CCDC3(-35085)
chr10	14605087	14605241	Mac1_peak_570	FRMD4A (-274280), CDNF (+232908)
chr10	15169839	15170025	Mac1_peak_571	NMT2 (-1239)
chr10	15879283	15879447	Mac1_peak_572	PTER (-557619), MINDY3 (-18845)
chr10	18651368	18651622	Mac1_peak_573	ARL5B (-7910), NSUN6 (+127)
chr10	27388889	27389081	Mac1_peak_574	ACBD5 (-148170), PTCHD3 (+25383)
chr10	29812254	29812490	Mac1_peak_575	SVIL (-177400), JCAD (+247152),SVIL(76571)
chr10	30682530	30682729	Mac1_peak_576	LYZL2 (-52868), ZNF438 (+349307)
chr10	30687425	30687895	Mac1_peak_577	LYZL2 (-57898), ZNF438 (+344277)
chr10	31927977	31928168	Mac1_peak_578	ARHGAP12 (+734)
chr10	33110539	33110775	Mac1_peak_579	ITGB1 (-152763), NRP1 (+225605)
chr10	38635379	38635485	Mac1_peak_580	ENSG00000283930 (+541064)
chr10	38739811	38739981	Mac1_peak_581	ENSG00000283930 (+645528)
chr10	38912107	38912248	Mac1_peak_582	ENSG00000283930 (+817810)
chr10	38965596	38965715	Mac1_peak_583	ENSG00000283930 (+871288)
chr10	41839572	41839948	Mac1_peak_618	ZNF33B (+798784)
chr10	41841363	41841843	Mac1_peak_619	ZNF33B (+796941)
chr10	41844071	41844234	Mac1_peak_620	ZNF33B (+794391)
chr10	41844595	41844958	Mac1_peak_621	ZNF33B (+793767)
chr10	41850697	41850808	Mac1_peak_622	ZNF33B (+787791)
chr10	41851758	41851923	Mac1_peak_623	ZNF33B (+786703)
chr10	41852765	41852951	Mac1_peak_624	ZNF33B (+785686)
chr10	41858224	41858423	Mac1_peak_625	ZNF33B (+780220)
chr10	41859726	41859863	Mac1_peak_626	ZNF33B (+778749)
chr10	41860925	41861087	Mac1_peak_627	ZNF33B (+777538)
chr10	41861657	41861967	Mac1_peak_628	ZNF33B (+776732)
chr10	41863352	41863556	Mac1_peak_629	ZNF33B (+775090)
chr10	41865732	41865832	Mac1_peak_630	ZNF33B (+772762)
chr10	41867419	41867604	Mac1_peak_631	ZNF33B (+771032)
chr10	41872445	41872588	Mac1_peak_632	ZNF33B (+766027)
chr10	41874524	41874649	Mac1_peak_633	ZNF33B (+763957)
chr10	41875376	41876091	Mac1_peak_634	ZNF33B (+762810)
chr10	41877814	41877951	Mac1_peak_635	ZNF33B (+760661)
chr10	41881415	41881533	Mac1_peak_636	ZNF33B (+757070)
chr10	41881835	41881987	Mac1_peak_637	ZNF33B (+756633)
chr10	41883109	41883568	Mac1_peak_638	ZNF33B (+755205)
chr10	41883817	41884173	Mac1_peak_639	ZNF33B (+754549)
chr10	41885846	41886603	Mac1_peak_640	ZNF33B (+752319)
chr10	41887731	41887906	Mac1_peak_641	ZNF33B (+750725)
chr10	41888680	41888815	Mac1_peak_642	ZNF33B (+749796)
chr10	41891582	41892095	Mac1_peak_643	ZNF33B (+746705)
chr10	41892825	41893010	Mac1_peak_644	ZNF33B (+745626)
chr10	41894000	41894224	Mac1_peak_645	ZNF33B (+744432)
chr10	41898774	41898971	Mac1_peak_646	ZNF33B (+739671)
chr10	41899461	41899615	Mac1_peak_647	ZNF33B (+739006)
chr10	41901519	41901924	Mac1_peak_648	ZNF33B (+736822)
chr10	41903975	41904141	Mac1_peak_649	ZNF33B (+734486)
chr10	41909827	41910016	Mac1_peak_650	ZNF33B (+728622)
chr10	41910714	41910894	Mac1_peak_651	ZNF33B (+727740)
chr10	41911341	41911750	Mac1_peak_652	ZNF33B (+726998)
chr10	41914583	41914815	Mac1_peak_653	ZNF33B (+723845)
chr10	42067184	42067683	Mac1_peak_654	ZNF33B (+571110)
chr10	42069600	42069783	Mac1_peak_655	ZNF33B (+568852)
chr10	42070493	42071078	Mac1_peak_656	ZNF33B (+567758)
chr10	42071310	42071458	Mac1_peak_657	ZNF33B (+567160)
chr10	42073334	42073659	Mac1_peak_658	ZNF33B (+565047)
chr10	42073979	42074151	Mac1_peak_659	ZNF33B (+564479)
chr10	42075323	42075930	Mac1_peak_660	ZNF33B (+562917)
chr10	42076972	42077121	Mac1_peak_661	ZNF33B (+561497)
chr10	42079710	42079979	Mac1_peak_662	ZNF33B (+558699)
chr10	42080549	42080819	Mac1_peak_663	ZNF33B (+557860)
chr10	42081652	42081855	Mac1_peak_664	ZNF33B (+556790)
chr10	42082433	42082667	Mac1_peak_665	ZNF33B (+555994)
chr10	42083847	42084005	Mac1_peak_666	ZNF33B (+554618)
chr10	42085761	42085868	Mac1_peak_667	ZNF33B (+552729)
chr10	42086440	42086722	Mac1_peak_668	ZNF33B (+551963)
chr10	42087967	42088105	Mac1_peak_669	ZNF33B (+550508)
chr10	42090700	42090891	Mac1_peak_670	ZNF33B (+547748)
chr10	42235053	42235161	Mac1_peak_671	ZNF33B (+403437)
chr10	43898622	43898825	Mac1_peak_672	ZNF32 (-250020), CXCL12 (+486325)
chr10	45470543	45470802	Mac1_peak_673	MARCH8 (+64721), ALOX5 (+96446)
chr10	50419809	50419947	Mac1_peak_674	ASAH2 (-171268), SGMS1 (+204105)
chr10	50511698	50511886	Mac1_peak_675	ASAH2 (-263182), SGMS1 (+112191)
chr10	50636714	50637031	Mac1_peak_676	SGMS1 (-12890), A1CF (+248802)
chr10	51331105	51331230	Mac1_peak_677	PRKG1 (+256994), CSTF2T (+368423)
chr10	53375445	53375563	Mac1_peak_678	MBL2 (-603804)
chr10	56745622	56745806	Mac1_peak_679	ZWINT (-384439)
chr10	58518066	58518279	Mac1_peak_680	PHYHIPL (-658417), BICC1 (+5033)
chr10	59727061	59727180	Mac1_peak_681	SLC16A9 (-17042), MRLN (+11452)
chr10	60565783	60566109	Mac1_peak_682	CDK1 (-212508), ANK3 (-176216),ANK3(-7010)
chr10	61784307	61784449	Mac1_peak_683	TMEM26 (-330928), ARID5B (-116922)
chr10	61836405	61836534	Mac1_peak_684	TMEM26 (-383020), ARID5B (-64830)
chr10	62046796	62047077	Mac1_peak_685	ARID5B (+145637), RTKN2 (+221770)
chr10	62062991	62063151	Mac1_peak_686	ARID5B (+161771), RTKN2 (+205636)
chr10	62121159	62121318	Mac1_peak_687	RTKN2 (+147468), ARID5B (+219939)
chr10	62383850	62384374	Mac1_peak_688	ADO (-420745), ZNF365 (+9920),ZNF365(9956)
chr10	62637525	62637789	Mac1_peak_689	ADO (-167200), ZNF365 (+263465)
chr10	62811431	62811714	Mac1_peak_690	EGR2 (+4782), ADO (+6716)
chr10	67612871	67613089	Mac1_peak_691	CTNNA3 (+83189), LRRTM3 (+686974)
chr10	67714319	67714444	Mac1_peak_692	CTNNA3 (-18213), DNAJC12 (+123782)
chr10	69087755	69087898	Mac1_peak_693	SRGN (-291),SRGN(-245)
chr10	70232310	70232528	Mac1_peak_694	SAR1A (-61896), PPA1 (+1008),SAR1A(61890)
chr10	70908623	70908729	Mac1_peak_695	UNC5B (-303894), PCBD1 (-19892)
chr10	71851147	71851252	Mac1_peak_696	PSAP (+175),PSAP(-126)
chr10	72261028	72261459	Mac1_peak_697	ASCC1 (-44969), DDIT4 (-12676),ANAPC16(45244),DDIT4(-12675)
chr10	77555057	77555232	Mac1_peak_698	KCNMA1 (+82630)
chr10	79244713	79244820	Mac1_peak_699	PPIF (-102711), ZMIZ1 (+175732)
chr10	82866513	82866990	Mac1_peak_700	NRG3 (+991438)
chr10	84293761	84293901	Mac1_peak_701	CCSER2 (-34758), RGR (+48778)
chr10	84492146	84492260	Mac1_peak_702	CCSER2 (+163614)
chr10	85900676	85900792	Mac1_peak_703	GRID1 (+465744)
chr10	87025516	87025673	Mac1_peak_704	ADIRF (+57403), GLUD1 (+69271)
chr10	89260332	89260490	Mac1_peak_705	LIPA (-8353),IFIT2(-41537),LIPA(8372)
chr10	89333754	89333959	Mac1_peak_706	IFIT1B (-44199), IFIT3 (+5963)
chr10	91503288	91503437	Mac1_peak_707	HECTD2 (+93078), PPP1R3C (+129691)
chr10	92101751	92101854	Mac1_peak_708	CPEB3 (+141476), BTAF1 (+178034)
chr10	92376804	92376942	Mac1_peak_709	MARCH5 (+85710), IDE (+197203)
chr10	94138320	94138424	Mac1_peak_710	PLCE1 (+107560), NOC3L (+224567)
chr10	94138842	94138963	Mac1_peak_711	PLCE1 (+108091), NOC3L (+224036)
chr10	96063358	96063675	Mac1_peak_712	ZNF518A (-66539), CCNJ (+19934)
chr10	96488259	96488366	Mac1_peak_713	OPALIN (-129011), TLL2 (+25598)
chr10	96978940	96979148	Mac1_peak_714	LCOR (-2240)
chr10	97497826	97498053	Mac1_peak_715	UBTD1 (-928), MMS19 (+780),MMS19(-670),PGAM1(71670),RRP12(96569)
chr10	98228092	98228300	Mac1_peak_716	LOXL4 (+40054), R3HCC1L (+64909)
chr10	99261865	99262095	Mac1_peak_717	CNNM1 (-67119), HPSE2 (-26118)
chr10	99870144	99870247	Mac1_peak_718	ABCC2 (+87464), DNMBP (+139723)
chr10	101032876	101033285	Mac1_peak_719	PDZD7 (-1924), SFXN3 (+1842),SFXN3(1842)
chr10	101375232	101375393	Mac1_peak_720	BTRC (+21250), POLL (+212957)
chr10	103054464	103054997	Mac1_peak_721	CNNM2 (+136438), NT5C2 (+138575)
chr10	105496888	105497003	Mac1_peak_722	SORCS3 (+855845)
chr10	107231288	107231402	Mac1_peak_723	SORCS1 (-66811)
chr10	109881348	109881584	Mac1_peak_724	XPNPEP1 (+42087)
chr10	112040833	112041124	Mac1_peak_725	GPAM (+142784), ADRA2A (+963816)
chr10	112981658	112982036	Mac1_peak_726	HABP2 (-571179), TCF7L2 (+31440),TCF7L2(31598)
chr10	114856979	114857161	Mac1_peak_727	ABLIM1 (-198772), TRUB1 (-81123)
chr10	119268807	119269058	Mac1_peak_728	GRK5 (+61344), RGS10 (+273775)
chr10	119517865	119518002	Mac1_peak_729	RGS10 (+24774), GRK5 (+310345)
chr10	119664273	119664463	Mac1_peak_730	INPP5F (-61729), BAG3 (+12998)
chr10	122015176	122015366	Mac1_peak_731	BTBD16 (-256035), TACC2 (+26077)
chr10	125096389	125096537	Mac1_peak_732	EDRF1 (-623113), CTBP2 (-68573)
chr10	125296612	125296765	Mac1_peak_733	EDRF1 (-422887), CTBP2 (-268799)
chr10	126392584	126393042	Mac1_peak_734	ADAM12 (-4358),ADAM12(4255)
chr10	126948050	126948287	Mac1_peak_735	NPS (-601200), DOCK1 (+42713)
chr10	127874804	127874944	Mac1_peak_736	CLRN3 (+18073), FOXI2 (+137639),PTPRE(-32186)
chr10	131903750	131903994	Mac1_peak_737	PPP2R2D (+3228), BNIP3 (+78141)
chr10	132826873	132826974	Mac1_peak_738	NKX6-2 (-40872), CFAP46 (+115661)
chr10	133011362	133011586	Mac1_peak_739	ADGRA1 (-76431), CFAP46 (-68889)
chr10	133664611	133665031	Mac1_peak_740	FRG2B (-38026)
chr10	133667460	133667827	Mac1_peak_741	FRG2B (-40849)
chr10	133670562	133670724	Mac1_peak_742	FRG2B (-43848)
chr10	133671109	133671968	Mac1_peak_743	FRG2B (-44744)
chr10	133673770	133674293	Mac1_peak_744	FRG2B (-47237)
chr10	133676358	133676543	Mac1_peak_745	FRG2B (-49656)
chr10	133677049	133678256	Mac1_peak_746	FRG2B (-50858)
chr10	133679671	133679844	Mac1_peak_747	FRG2B (-52963)
chr10	133681029	133681606	Mac1_peak_748	FRG2B (-54523)
chr10	133687180	133687856	Mac1_peak_749	FRG2B (-60723)
chr10	133688210	133688844	Mac1_peak_750	FRG2B (-61732)
chr10	133689192	133689931	Mac1_peak_751	FRG2B (-62767)
chr10	133690211	133690408	Mac1_peak_752	FRG2B (-63515)
chr10	133740897	133741147	Mac1_peak_753	FRG2B (-114227)
chr10	133742660	133742849	Mac1_peak_754	FRG2B (-115960)
chr10	133743333	133744486	Mac1_peak_755	FRG2B (-117115)
chr10	133746670	133747872	Mac1_peak_756	FRG2B (-120476)
chr10	133750693	133751033	Mac1_peak_757	FRG2B (-124068)
chr10	133753467	133753927	Mac1_peak_758	FRG2B (-126902)
chr10	133754163	133754392	Mac1_peak_759	FRG2B (-127483)
chr10	133756619	133757553	Mac1_peak_760	FRG2B (-130291)
chr10	133762853	133762977	Mac1_peak_761	FRG2B (-136120)
chr10	133763336	133763820	Mac1_peak_762	FRG2B (-136783)
chr11	519683	519861	Mac1_peak_763	RNH1 (-16202), HRAS (+15778),HRAS(-15778),LMNTD2(-41007),PHRF1(-56673)
chr11	885862	885976	Mac1_peak_764	CHID1 (+18897), TSPAN4 (+41473),CEND1(95793),CRACR2B(57660),PIDD1(80669),POLR2L(43390)
chr11	965016	965130	Mac1_peak_765	AP2A2 (+39264), MUC6 (+71633)
chr11	1249093	1249289	Mac1_peak_766	MUC5B (+26125), TOLLIP (+60431)
chr11	1670609	1670760	Mac1_peak_767	KRTAP5-6 (-26510), KRTAP5-5 (+40910)
chr11	3653812	3653964	Mac1_peak_768	ART1 (+8757), CHRNA10 (+17496)
chr11	3654408	3654593	Mac1_peak_769	ART1 (+9370), CHRNA10 (+16883)
chr11	5234159	5234313	Mac1_peak_770	HBB (-7165), HBD (+412)
chr11	5937946	5938066	Mac1_peak_771	OR56A3 (-4245)
chr11	10857907	10858016	Mac1_peak_772	ZBED5 (+111),EIF4G2(48926)
chr11	15584715	15584818	Mac1_peak_773	INSC (+472343), SOX6 (+891621)
chr11	20611685	20611938	Mac1_peak_774	NELL1 (-57759), SLC6A5 (+12412)
chr11	24697873	24698171	Mac1_peak_775	LUZP2 (+200844)
chr11	27387758	27388000	Mac1_peak_776	LGR4 (+84867), BBOX1 (+346917)
chr11	27719131	27719270	Mac1_peak_777	BDNF (-18148), KIF18A (+389107)
chr11	27882427	27882617	Mac1_peak_778	BDNF (-181469), KIF18A (+225786)
chr11	28578900	28579051	Mac1_peak_779	METTL15 (+470622)
chr11	31386830	31386987	Mac1_peak_780	DNAJC24 (+17069), IMMP1L (+122713)
chr11	34087914	34088102	Mac1_peak_781	NAT10 (-17594), CAPRIN1 (+36325)
chr11	43235849	43235971	Mac1_peak_782	API5 (-76079)
chr11	47551005	47551128	Mac1_peak_783	RAPSN (-101889), CELF1 (+2050),CELF1(-2174)
chr11	48055197	48055450	Mac1_peak_784	OR4B1 (-161486), PTPRJ (+74763)
chr11	48073284	48073384	Mac1_peak_785	OR4B1 (-143476), PTPRJ (+92773)
chr11	53607716	53607824	Mac1_peak_807	OR4C46 (+996228)
chr11	53610557	53610736	Mac1_peak_808	OR4C46 (+993351)
chr11	54235495	54235650	Mac1_peak_809	OR4C46 (+368425)
chr11	54236437	54236579	Mac1_peak_810	OR4C46 (+367490)
chr11	54275576	54275677	Mac1_peak_811	OR4C46 (+328371)
chr11	62555764	62555916	Mac1_peak_812	AHNAK (-9005)
chr11	63581225	63581473	Mac1_peak_813	HRASLS2 (-17966), PLA2G16 (+33020),ATL3(-90381),PLA2G16(-33120)
chr11	64270283	64270626	Mac1_peak_814	GPR137 (-13884), PLCB3 (+18908),CCDC88B(-69763),FERMT3(63775),STIP1(84340)
chr11	65502367	65502683	Mac1_peak_815	SCYL1 (-22552), FRMD8 (+115926),EHBP1L1(-73512),FAM89B(-69823)
chr11	66257106	66257605	Mac1_peak_816	KLC2 (+62),BRMS1(-87756),KLC2(62)
chr11	68890346	68890473	Mac1_peak_817	CPT1A (-48494), MRPL21 (+13410),IGHMBP2(-13441),MRPL21(-13426)
chr11	70109527	70109635	Mac1_peak_818	FADD (-93582), ANO1 (+31279)
chr11	70714527	70714634	Mac1_peak_819	SHANK2 (-52763), DHCR7 (+733854)
chr11	73324916	73325168	Mac1_peak_820	RELT (-51222), ARHGEF17 (+16753),RELT(-51317)
chr11	78715883	78716267	Mac1_peak_821	NARS2 (-141211), TENM4 (+724576)
chr11	78716657	78716873	Mac1_peak_822	NARS2 (-141901), TENM4 (+723886)
chr11	78819280	78819424	Mac1_peak_823	NARS2 (-244488), TENM4 (+621299)
chr11	83045307	83045557	Mac1_peak_824	RAB30 (+26434), DDIAS (+143705),RAB30(10863)
chr11	89877667	89877786	Mac1_peak_825	TRIM64B (-1710)
chr11	94237902	94238116	Mac1_peak_826	IZUMO1R (-67583), PANX1 (+109081)
chr11	94238390	94238547	Mac1_peak_827	IZUMO1R (-67123), PANX1 (+109541)
chr11	95556466	95556656	Mac1_peak_828	SESN3 (-325364), FAM76B (+233230)
chr11	96016333	96016470	Mac1_peak_829	MTMR2 (-92107), MAML2 (+326778)
chr11	96318378	96318491	Mac1_peak_830	MTMR2 (-394140), MAML2 (+24745)
chr11	101785193	101785299	Mac1_peak_831	TRPC6 (-201318), CEP126 (-129769)
chr11	105077332	105077493	Mac1_peak_832	CARD16 (-32098), CARD17 (+24018)
chr11	110077601	110077821	Mac1_peak_833	ZC3H12C (-15650), C11orf87 (+655591),ZC3H12C(-15649)
chr11	111603114	111603230	Mac1_peak_834	SIK2 (+781)
chr11	113260490	113260688	Mac1_peak_835	TTC12 (-55652), NCAM1 (+299314)
chr11	113562791	113563009	Mac1_peak_836	DRD2 (-87511), TMPRSS5 (+143473)
chr11	117022775	117023292	Mac1_peak_837	APOA1 (-185084), SIK3 (+75387)
chr11	117087469	117087612	Mac1_peak_838	APOA1 (-249591), SIK3 (+10880)
chr11	118001999	118002748	Mac1_peak_839	TMPRSS4 (-74638), IL10RA (+16026)
chr11	119817900	119818012	Mac1_peak_840	NECTIN1 (-88872), TRIM29 (+320497)
chr11	122585562	122585693	Mac1_peak_841	BLID (-469413), UBASH3B (-70047)
chr11	123438544	123438644	Mac1_peak_842	CLMP (-243313), GRAMD1B (-87042),GRAMD1B(-87041)
chr11	123453887	123454489	Mac1_peak_843	CLMP (-258907), GRAMD1B (-71448)
chr11	128061512	128061731	Mac1_peak_844	ETS1 (+525936)
chr11	130395965	130396123	Mac1_peak_845	ZBTB44 (-81432), ADAMTS8 (+32949)
chr11	131691939	131692542	Mac1_peak_846	SNX19 (-775732), NTM (-219221)
chr11	132504451	132504621	Mac1_peak_847	OPCML (+439135), NTM (+593074)
chr11	134551034	134551210	Mac1_peak_848	B3GAT1 (-158769)
chr12	1121387	1122643	Mac1_peak_849	ERC1 (+94268), FBXL14 (+472150)
chr12	1226785	1227047	Mac1_peak_850	ERC1 (+199169), FBXL14 (+367249)
chr12	1424846	1424989	Mac1_peak_851	FBXL14 (+169247), ERC1 (+397171)
chr12	2255890	2256021	Mac1_peak_852	FKBP4 (-538997), CACNA1C (+202393)
chr12	4142794	4142991	Mac1_peak_853	PARP11 (-269519), CCND2 (-130879)
chr12	4178678	4178869	Mac1_peak_854	PARP11 (-305400), CCND2 (-94998)
chr12	4272349	4272775	Mac1_peak_855	CCND2 (-1210)
chr12	5377079	5377203	Mac1_peak_856	NTF3 (-54972), KCNA5 (+333152)
chr12	6397198	6397301	Mac1_peak_857	CD27 (-47617), LTBR (+13217)
chr12	7990555	7990779	Mac1_peak_858	SLC2A3 (-54392), FOXJ2 (-42036),SLC2A3(54371)
chr12	12010525	12010663	Mac1_peak_859	BCL2L14 (-60345), ETV6 (+360740)
chr12	12173397	12173517	Mac1_peak_860	LRP6 (+93355), BCL2L14 (+102518)
chr12	15453722	15453865	Mac1_peak_861	PTPRO (+131397), EPS8 (+335782)
chr12	19431618	19431796	Mac1_peak_862	AEBP2 (-7967)
chr12	26274413	26274681	Mac1_peak_863	SSPN (+79051), ITPR2 (+558651)
chr12	26868799	26868980	Mac1_peak_864	ITPR2 (-35692), INTS13 (+69431)
chr12	28697819	28697977	Mac1_peak_865	FAR2 (-451302), CCDC91 (+507452)
chr12	29791657	29791807	Mac1_peak_866	TMTC1 (-7922)
chr12	31803951	31804205	Mac1_peak_867	BICD1 (-303151), H3F3C (-11837)
chr12	32196767	32196892	Mac1_peak_868	FGD4 (-337494), BICD1 (+89601)
chr12	34360124	34360243	Mac1_peak_869	ALG10 (+337903)
chr12	34444792	34444898	Mac1_peak_870	ALG10 (+422564)
chr12	34830246	34830714	Mac1_peak_871	ALG10 (+808199)
chr12	34833607	34833899	Mac1_peak_872	ALG10 (+811472)
chr12	34940905	34941023	Mac1_peak_873	ALG10 (+918683)
chr12	37485549	37485655	Mac1_peak_889	ALG10B (-830976)
chr12	37824738	37824928	Mac1_peak_890	ALG10B (-491745)
chr12	42761813	42761979	Mac1_peak_891	PRICKLE1 (-172126), ADAMTS20 (+790025)
chr12	45990995	45991263	Mac1_peak_892	SCAF11 (-564)
chr12	46015745	46015876	Mac1_peak_893	SCAF11 (-25246), SLC38A1 (+251890)
chr12	58110457	58110650	Mac1_peak_894	ATP23 (+168977), LRIG3 (+809968)
chr12	60137335	60137473	Mac1_peak_895	SLC16A7 (+448067)
chr12	61499553	61499668	Mac1_peak_896	FAM19A2 (+693231)
chr12	64609803	64609999	Mac1_peak_897	RASSF3 (-612)
chr12	68119501	68119719	Mac1_peak_898	IFNG (+40137), DYRK2 (+470889),IFNG(-40131)
chr12	68253762	68254021	Mac1_peak_899	IL22 (-285),IL22(390),IL26(28100)
chr12	68281612	68281804	Mac1_peak_900	IL22 (-28101), MDM1 (+50624)
chr12	68288666	68288787	Mac1_peak_901	IL22 (-35120), MDM1 (+43605)
chr12	68290015	68290277	Mac1_peak_902	IL22 (-36539), MDM1 (+42186)
chr12	80086425	80086697	Mac1_peak_903	PPP1R12A (-151363), OTOGL (-122892)
chr12	82837901	82838197	Mac1_peak_904	TMTC2 (+151169)
chr12	83016144	83016307	Mac1_peak_905	TMTC2 (+329346)
chr12	89258632	89258905	Mac1_peak_906	KITLG (-678308), DUSP6 (+94502)
chr12	89375453	89375578	Mac1_peak_907	DUSP6 (-22245), GALNT4 (+149290)
chr12	90085101	90085295	Mac1_peak_908	ATP2B1 (-376367), CCER1 (+869978)
chr12	92989928	92990054	Mac1_peak_909	NUDT4 (-387892), EEA1 (-60660),EEA1(60660)
chr12	96219562	96219796	Mac1_peak_910	ELK3 (+25297), CDK17 (+180881),ELK3(25298)
chr12	98148944	98149230	Mac1_peak_911	TMPO (-366543)
chr12	100948902	100949018	Mac1_peak_912	ANO4 (+154002), SLC5A8 (+261447)
chr12	101865879	101866115	Mac1_peak_913	GNPTAB (-35059), DRAM1 (-11354)
chr12	104905455	104905578	Mac1_peak_914	SLC41A2 (+23138), CHST11 (+448544)
chr12	107190921	107191073	Mac1_peak_915	BTBD11 (-127416), CRY1 (-97168)
chr12	109967588	109967724	Mac1_peak_916	GIT2 (+28568), TCHP (+67138)
chr12	110009070	110009333	Mac1_peak_917	IFT81 (-115175), ANKRD13A (+9679)
chr12	111969521	111969742	Mac1_peak_918	TMEM116 (+43479), MAPKAPK5 (+127006)
chr12	112826214	112826323	Mac1_peak_919	OAS1 (-80514), RPH3A (+34614),OAS1(-80665)
chr12	114860911	114861023	Mac1_peak_920	TBX3 (-177377)
chr12	116672763	116673202	Mac1_peak_921	C12orf49 (+65078), MAP1LC3B2 (+113602)
chr12	116780030	116780214	Mac1_peak_922	RNFT2 (+41831), HRK (+101319)
chr12	117718726	117718872	Mac1_peak_923	NOS1 (-356997), KSR2 (+249424)
chr12	117814593	117814706	Mac1_peak_924	NOS1 (-452848), KSR2 (+153573)
chr12	118357436	118357621	Mac1_peak_925	TAOK3 (+15416), PEBP1 (+221671)
chr12	118658363	118658490	Mac1_peak_926	SRRM4 (-323068), SUDS3 (+282047)
chr12	118876225	118876451	Mac1_peak_927	SRRM4 (-105157), SUDS3 (+499958)
chr12	119901983	119902186	Mac1_peak_928	BICDL1 (-87784), CIT (-24794)
chr12	121657274	121657611	Mac1_peak_929	MORN3 (+12211), ORAI1 (+30893)
chr12	122167019	122167126	Mac1_peak_930	IL31 (+7126), MLXIP (+88351)
chr12	124130485	124130855	Mac1_peak_931	RFLNA (+157429), NCOR2 (+364582)
chr12	125114922	125115088	Mac1_peak_932	TMEM132B (-211611), AACS (+49626)
chr12	125795234	125795392	Mac1_peak_933	TMEM132B (+468697)
chr12	129100926	129101031	Mac1_peak_934	GLT1D1 (+247443), TMEM132D (+802687)
chr12	130312098	130312242	Mac1_peak_935	PIWIL1 (-25717), FZD10 (+149711)
chr12	131576851	131577206	Mac1_peak_936	SFSWAP (-134108), ADGRD1 (+622593)
chr12	131800575	131801031	Mac1_peak_937	MMP17 (-27590), SFSWAP (+89666),SFSWAP(89717)
chr13	18211789	18212517	Mac1_peak_1248	TUBA3C (+969699)
chr13	19587092	19587363	Mac1_peak_1249	TPTE2 (-83949), MPHOSPH8 (-46453),MPHOSPH8(-46420)
chr13	19691735	19692075	Mac1_peak_1250	MPHOSPH8 (+58224), PSPC1 (+91012)
chr13	20332367	20332583	Mac1_peak_1251	GJB6 (-100080), CRYL1 (+193382)
chr13	20986297	20986399	Mac1_peak_1252	XPO4 (-83538), LATS2 (+75199),XPO4(83574)
chr13	24122304	24122759	Mac1_peak_1253	C1QTNF9 (-184634), SPATA13 (+142727),SPATA13(-38184)
chr13	29163063	29163343	Mac1_peak_1254	MTUS2 (+342855), SLC7A1 (+432485)
chr13	34040770	34040887	Mac1_peak_1255	NBEA (-901458), RFC3 (+222780)
chr13	37889002	37889235	Mac1_peak_1256	UFM1 (-460732), TRPC4 (-105786)
chr13	40956547	40956672	Mac1_peak_1257	ELF1 (+62704), SLC25A15 (+167113)
chr13	42497084	42497191	Mac1_peak_1258	TNFSF11 (-77015), AKAP11 (+224985)
chr13	44198043	44198208	Mac1_peak_1259	SERP2 (-175716), SMIM2 (-36869)
chr13	49499776	49499977	Mac1_peak_1260	PHF11 (+3916), RCBTB1 (+85706),PHF11(3485),RCBTB1(-85707)
chr13	50513148	50513313	Mac1_peak_1261	RNASEH2B (-396447), KCNRG (+497977)
chr13	52809553	52809715	Mac1_peak_1262	CNMD (-69854), PCDH8 (+39006)
chr13	52854531	52854738	Mac1_peak_1263	PCDH8 (-5995)
chr13	59777251	59777396	Mac1_peak_1264	DIAPH3 (+386663)
chr13	69565139	69565526	Mac1_peak_1265	KLHL1 (+543126)
chr13	77389520	77389653	Mac1_peak_1266	SCEL (-146173), MYCBP2 (-62908),MYCBP2(62544)
chr13	81211203	81211307	Mac1_peak_1267	SPRY2 (-871596)
chr13	81288173	81288389	Mac1_peak_1268	SPRY2 (-948622)
chr14	18638947	18639092	Mac1_peak_1269	OR11H12 (+37975)
chr14	18648404	18648504	Mac1_peak_1270	OR11H12 (+47409)
chr14	18968724	18968851	Mac1_peak_1271	OR11H12 (+367743), OR11H2 (+745544)
chr14	19012214	19012417	Mac1_peak_1272	OR11H12 (+411271), OR11H2 (+702016)
chr14	19102906	19103050	Mac1_peak_1273	OR11H12 (+501933), OR11H2 (+611354)
chr14	19433850	19433997	Mac1_peak_1274	OR11H2 (+280408), OR11H12 (+832879),POTEG(-418)
chr14	19668400	19668501	Mac1_peak_1275	OR11H2 (+45881)
chr14	19678795	19679011	Mac1_peak_1276	OR11H2 (+35429)
chr14	20103671	20103962	Mac1_peak_1277	OR4K17 (-13590), OR4L1 (+43772)
chr14	22556465	22556834	Mac1_peak_1278	DAD1 (+32619), OR4E2 (+902815)
chr14	35689111	35689263	Mac1_peak_1279	RALGAPA1 (+120027), INSM2 (+155145)
chr14	44961367	44961658	Mac1_peak_1280	TOGARAM1 (-726), KLHL28 (-381)
chr14	49149380	49149562	Mac1_peak_1281	RPS29 (+436905)
chr14	49853001	49853310	Mac1_peak_1282	NEMF (+47),ARF6(-39862)
chr14	49999427	49999692	Mac1_peak_1283	ARF6 (+106468), VCPKMT (+116997)
chr14	54737394	54737496	Mac1_peak_1284	GCH1 (+165407), SAMD4A (+169833)
chr14	55463581	55463857	Mac1_peak_1285	KTN1 (-116598), TBPL2 (-23103)
chr14	55577362	55577465	Mac1_peak_1286	KTN1 (-2903),KTN1(-2793)
chr14	57730314	57730447	Mac1_peak_1287	C14orf105 (-236624), SLC35F4 (+135681)
chr14	61472361	61472494	Mac1_peak_1288	ENSG00000258989 (-56700), PRKCH (+150711)
chr14	62002367	62002538	Mac1_peak_1289	SYT16 (+6630)
chr14	64172003	64172149	Mac1_peak_1290	ESR2 (+122284), SYNE2 (+319093),SYNE2(-42064)
chr14	64836522	64836643	Mac1_peak_1291	SPTB (+43300), PLEKHG3 (+131986)
chr14	65927799	65928251	Mac1_peak_1292	GPHN (-579382), FUT8 (+517433)
chr14	67241401	67241795	Mac1_peak_1293	MPP5 (+489)
chr14	67514669	67514843	Mac1_peak_1294	TMEM229B (+548)
chr14	69066641	69066779	Mac1_peak_1295	ACTN1 (-87471), DCAF5 (+86416)
chr14	70921363	70921479	Mac1_peak_1296	SIPA1L1 (-607904), PCNX1 (+14016)
chr14	72094481	72094771	Mac1_peak_1297	RGS6 (+162187), DPF3 (+798023)
chr14	72594545	72594709	Mac1_peak_1298	DPF3 (+298022), RGS6 (+662188)
chr14	73852598	73852744	Mac1_peak_1299	PTGR2 (+825)
chr14	75260344	75260474	Mac1_peak_1300	TMED10 (-83778), FOS (-18365)
chr14	75495255	75495431	Mac1_peak_1301	BATF (-27082), JDP2 (+63209)
chr14	75497564	75497711	Mac1_peak_1302	BATF (-24787), JDP2 (+65504)
chr14	77777131	77777251	Mac1_peak_1303	ADCK1 (-22892), SNW1 (-16035)
chr14	80959974	80960231	Mac1_peak_1304	TSHR (+5060), GTF2A1 (+260819),TSHR(4578)
chr14	81400551	81400674	Mac1_peak_1305	GTF2A1 (-179691), STON2 (+26791),STON2(-26792)
chr14	82336340	82336448	Mac1_peak_1306	SEL1L (-802533)
chr14	84783248	84783438	Mac1_peak_1307	FLRT2 (-746801)
chr14	88824161	88824284	Mac1_peak_1308	TTC8 (+70)
chr14	89067370	89067906	Mac1_peak_1309	TTC8 (+243485), FOXN3 (+551492)
chr14	89092624	89092745	Mac1_peak_1310	TTC8 (+268532), FOXN3 (+526445)
chr14	89945008	89945175	Mac1_peak_1311	FOXN3 (-325962), EFCAB11 (+9597)
chr14	90969818	90970043	Mac1_peak_1312	TTC7B (-153514), RPS6KA5 (+90677)
chr14	91373673	91374168	Mac1_peak_1313	GPR68 (-119996), CCDC88C (+43856)
chr14	92943223	92943337	Mac1_peak_1314	CHGA (+20200), ITPK1 (+172523)
chr14	95496148	95496723	Mac1_peak_1315	GLRX5 (-38157), SYNE3 (-20600)
chr14	96053476	96053589	Mac1_peak_1316	BDKRB2 (-151262), C14orf132 (+14149)
chr14	97172721	97172895	Mac1_peak_1317	VRK1 (+375504)
chr14	97602639	97602985	Mac1_peak_1318	VRK1 (+805508)
chr14	98460846	98460984	Mac1_peak_1320	BCL11B (+810313)
chr14	101246252	101246422	Mac1_peak_1321	RTL1 (-361490), DIO3 (-315014)
chr14	105229847	105230088	Mac1_peak_1322	NUDT14 (-48665), BTBD6 (-18606),PACS2(-70843)
chr14	105230445	105231764	Mac1_peak_1323	NUDT14 (-49802), BTBD6 (-17469)
chr14	105233748	105233899	Mac1_peak_1324	NUDT14 (-52521), BTBD6 (-14750)
chr14	105484757	105484983	Mac1_peak_1325	C14orf80 (-6379), CRIP1 (-1447)
chr14	105485797	105486326	Mac1_peak_1326	C14orf80 (-5187), CRIP1 (-255)
chr14	105700912	105701031	Mac1_peak_1327	TMEM121 (+174369)
chr15	21014264	21014494	Mac1_peak_1449	ENSG00000182974 (-623530)
chr15	21080521	21080714	Mac1_peak_1450	ENSG00000182974 (-557291)
chr15	21108210	21108345	Mac1_peak_1451	ENSG00000182974 (-529631)
chr15	23126324	23126479	Mac1_peak_1452	GOLGA8S (-228444), TUBGCP5 (-86729)
chr15	23897638	23897872	Mac1_peak_1453	NPAP1 (-778113), NDN (-210425)
chr15	28027799	28027922	Mac1_peak_1454	OCA2 (+71497)
chr15	28106464	28106584	Mac1_peak_1455	OCA2 (-7166)
chr15	29183403	29183567	Mac1_peak_1456	NSMCE3 (+86344), APBA2 (+297511)
chr15	33190455	33190635	Mac1_peak_1457	FMN1 (+4188), GREM1 (+472571)
chr15	38688866	38689082	Mac1_peak_1458	THBS1 (-892119), RASGRP1 (-124168)
chr15	39145326	39145483	Mac1_peak_1459	RASGRP1 (-580599), THBS1 (-435688)
chr15	39235427	39235540	Mac1_peak_1460	RASGRP1 (-670678), THBS1 (-345609)
chr15	39530916	39531203	Mac1_peak_1461	RASGRP1 (-966254), THBS1 (-50033)
chr15	41150838	41151161	Mac1_peak_1462	INO80 (-34646), EXD1 (+79691)
chr15	41544108	41544216	Mac1_peak_1463	RPAP1 (+97),LTK(30275),TYRO3(-14859)
chr15	44309051	44309310	Mac1_peak_1464	CTDSPL2 (-118053), CASC4 (+20450)
chr15	44633518	44633681	Mac1_peak_1465	SPG11 (+30064), EIF3J (+96543),B2M(-77887)
chr15	45004397	45004607	Mac1_peak_1466	SORD (-18602), TERB2 (+47800),SORD(-18601)
chr15	48888036	48888154	Mac1_peak_1467	EID1 (+10209), SHC4 (+75349),CEP152(76949)
chr15	50047109	50047245	Mac1_peak_1468	ATP8B4 (+72045), FGF7 (+624081),ATP8B4(-72045)
chr15	52331724	52331831	Mac1_peak_1469	MYO5C (-35980), MYO5A (+197272)
chr15	52483942	52484091	Mac1_peak_1470	MYO5C (-188219), MYO5A (+45033),MYO5A(-45034)
chr15	56814973	56815233	Mac1_peak_1471	TCF12 (-103520), ZNF280D (-81514)
chr15	56964322	56964481	Mac1_peak_1472	CGNL1 (-412103), TCF12 (+45779)
chr15	58378310	58378519	Mac1_peak_1473	LIPC (-53383), AQP9 (+240219)
chr15	60155986	60156127	Mac1_peak_1474	FOXB1 (+151835), ANXA2 (+241928)
chr15	60844609	60844718	Mac1_peak_1475	RORA (-217201)
chr15	63499401	63499679	Mac1_peak_1476	USP3 (-5071)
chr15	64134564	64134727	Mac1_peak_1477	SNX22 (-17071), SNX1 (+38653)
chr15	65100413	65100611	Mac1_peak_1478	UBAP1L (+14685), KBTBD13 (+23696),UBAP1L(-5847)
chr15	65805378	65805497	Mac1_peak_1479	RAB11A (-64020), DENND4A (-13314)
chr15	67254298	67254580	Mac1_peak_1480	IQCH (-392), AAGAB (+297),SMAD3(88285)
chr15	70084355	70084681	Mac1_peak_1481	TLE3 (+13658), RPLP1 (+631734),TLE3(-10267)
chr15	70092027	70092178	Mac1_peak_1482	TLE3 (+6073), RPLP1 (+639319)
chr15	70093691	70093865	Mac1_peak_1483	TLE3 (+4398), RPLP1 (+640994)
chr15	70480287	70480548	Mac1_peak_1484	TLE3 (-382242), UACA (+283175)
chr15	70492575	70492847	Mac1_peak_1485	TLE3 (-394535), UACA (+270882)
chr15	71703603	71703716	Mac1_peak_1486	NR2E3 (-106894), THSD4 (+606708)
chr15	75145064	75145490	Mac1_peak_1487	C15orf39 (-53615), PPCDC (+121722)
chr15	76113752	76113907	Mac1_peak_1488	TMEM266 (+53993), ETFA (+197639)
chr15	77267500	77267610	Mac1_peak_1489	TSPAN3 (-196327), PEAK1 (+152589)
chr15	80100184	80100341	Mac1_peak_1490	FAH (-52517), ZFAND6 (+40695)
chr15	80785619	80785724	Mac1_peak_1491	CEMIP (+6301), MESD (+204206)
chr15	80804994	80805183	Mac1_peak_1492	CEMIP (+25718), MESD (+184789)
chr15	81677223	81677386	Mac1_peak_1493	TMC3 (-303092), MEX3B (+368836)
chr15	83919367	83919522	Mac1_peak_1494	GOLGA6L4 (-316328), ADAMTSL3 (+265359)
chr15	85316410	85316529	Mac1_peak_1495	AKAP13 (-64259), PDE8A (+336030)
chr15	87767401	87767520	Mac1_peak_1496	NTRK3 (+489270)
chr15	88421414	88421553	Mac1_peak_1497	NTRK3 (-164753), MRPL46 (+45935)
chr15	89143354	89143610	Mac1_peak_1498	ABHD2 (+55332), RLBP1 (+78269)
chr15	90648384	90648507	Mac1_peak_1499	BLM (-68881), CRTC3 (+118378)
chr15	92410893	92411048	Mac1_peak_1500	ST8SIA2 (+17143), FAM174B (+244987)
chr15	94306367	94306479	Mac1_peak_1501	MCTP2 (+8157)
chr15	96334885	96334990	Mac1_peak_1502	SPATA8 (-448451), NR2F2 (+4221)
chr15	98901697	98901827	Mac1_peak_1503	PGPEP1L (+103800), IGF1R (+252791)
chr15	101206070	101206384	Mac1_peak_1504	CHSY1 (+45705), LRRK1 (+287012),CHSY1(-45705)
chr16	458442	458581	Mac1_peak_1505	CAPN15 (-69344), RAB11FIP3 (+32893),CAPN15(-69344),MRPL28(87942)
chr16	846935	847096	Mac1_peak_1506	GNG13 (-46283), LMF1 (+123983),CHTF18(58394)
chr16	952804	952958	Mac1_peak_1507	GNG13 (-152148), LMF1 (+18118),LMF1(-18103)
chr16	5852351	5852468	Mac1_peak_1508	EEF2KMT (-754602), RBFOX1 (-167293)
chr16	7946234	7946350	Mac1_peak_1509	TMEM114 (+643546)
chr16	9558348	9558495	Mac1_peak_1510	C16orf72 (+466774), GRIN2A (+624332)
chr16	14804135	14804300	Mac1_peak_1511	NOMO1 (-29463), NPIPA2 (+53405),NOMO1(-29568)
chr16	14928235	14928503	Mac1_peak_1512	NPIPA1 (-9074),NPIPA1(-9073)
chr16	16371516	16371642	Mac1_peak_1513	NPIPA7 (-7476),NPIPA8(-7665)
chr16	17344488	17344634	Mac1_peak_1514	XYLT1 (+126320), NPIPA7 (+965506)
chr16	17360073	17360327	Mac1_peak_1515	XYLT1 (+110681), NPIPA7 (+981145)
chr16	19543698	19543863	Mac1_peak_1516	C16orf62 (-11634), CCP110 (+19924),CCP110(19924)
chr16	20554454	20554656	Mac1_peak_1517	ACSM2B (+21812), ACSM2A (+102979)
chr16	20850145	20850438	Mac1_peak_1518	REXO5 (+43793), DCUN1D3 (+50092),DCUN1D3(-49948),LOC81691(43847),LYRM1(-49576)
chr16	22535116	22535370	Mac1_peak_1519	HS3ST2 (-278934), NPIPB5 (+21720),NPIPB5(21721)
chr16	22535699	22535907	Mac1_peak_1520	HS3ST2 (-278374), NPIPB5 (+22280)
chr16	23504565	23504717	Mac1_peak_1521	COG7 (-51461), GGA2 (+5853),EARS2(-52734),UBFD1(-52899)
chr16	27174020	27174220	Mac1_peak_1522	KDM8 (-29855),NSMCE1(-94672)
chr16	27235412	27235560	Mac1_peak_1523	KDM8 (+31511), NSMCE1 (+33308),IL4R(-78422)
chr16	27327205	27327470	Mac1_peak_1524	IL21R (-74824), IL4R (+13425)
chr16	28342696	28342811	Mac1_peak_1525	NPIPB6 (+20754), SBK1 (+50235),EIF3C(-61135),EIF3CL(-61088)
chr16	30949865	30950074	Mac1_peak_1526	SETD1A (-7324), ORAI3 (+904),ORAI3(886),SETD1A(-7324),STX1B(-60669)
chr16	32066804	32066959	Mac1_peak_1527	TP53TG3D (-185837), ZNF267 (+193124)
chr16	32597901	32598315	Mac1_peak_1528	TP53TG3 (+78624), TP53TG3D (+345389)
chr16	32810760	32810969	Mac1_peak_1529	TP53TG3C (-382794), TP53TG3 (-134133)
chr16	32832721	32832911	Mac1_peak_1530	TP53TG3C (-360843), TP53TG3 (-156084)
chr16	33337613	33338285	Mac1_peak_1531	TP53TG3B (-22325), TP53TG3E (+34210)
chr16	33339712	33339923	Mac1_peak_1532	TP53TG3B (-20456), TP53TG3E (+36079)
chr16	34062753	34062933	Mac1_peak_1533	ENSG00000259680 (-217614)
chr16	34067344	34067461	Mac1_peak_1534	ENSG00000259680 (-222174)
chr16	34073154	34073310	Mac1_peak_1535	ENSG00000259680 (-228003)
chr16	34148275	34148412	Mac1_peak_1536	ENSG00000259680 (-303115)
chr16	34163187	34163359	Mac1_peak_1537	ENSG00000259680 (-318044)
chr16	34571604	34572235	Mac1_peak_1538	ENSG00000259680 (-726691)
chr16	34572610	34572809	Mac1_peak_1539	ENSG00000259680 (-727481)
chr16	34573093	34573275	Mac1_peak_1540	ENSG00000259680 (-727955)
chr16	34573941	34574172	Mac1_peak_1541	ENSG00000259680 (-728828)
chr16	34576354	34576630	Mac1_peak_1542	ENSG00000259680 (-731263)
chr16	34581408	34581627	Mac1_peak_1543	ENSG00000259680 (-736289)
chr16	34582184	34582455	Mac1_peak_1544	ENSG00000259680 (-737091)
chr16	34582906	34583731	Mac1_peak_1545	ENSG00000259680 (-738090)
chr16	34584737	34585021	Mac1_peak_1546	ENSG00000259680 (-739650)
chr16	34585603	34586081	Mac1_peak_1547	ENSG00000259680 (-740613)
chr16	34586543	34586952	Mac1_peak_1548	ENSG00000259680 (-741519)
chr16	34588038	34588605	Mac1_peak_1549	ENSG00000259680 (-743093)
chr16	34590273	34590417	Mac1_peak_1550	ENSG00000259680 (-745116)
chr16	34592624	34592880	Mac1_peak_1551	ENSG00000259680 (-747523)
chr16	34593202	34593624	Mac1_peak_1552	ENSG00000259680 (-748184)
chr16	34594795	34595805	Mac1_peak_1553	ENSG00000259680 (-750071)
chr16	34622860	34623306	Mac1_peak_1554	ENSG00000259680 (-777854)
chr16	34624199	34624683	Mac1_peak_1555	ENSG00000259680 (-779212)
chr16	34731247	34731724	Mac1_peak_1556	ENSG00000259680 (-886257)
chr16	46380789	46381003	Mac1_peak_1568	SHCBP1 (+240730)
chr16	46386306	46386623	Mac1_peak_1569	SHCBP1 (+235161)
chr16	46386922	46387092	Mac1_peak_1570	SHCBP1 (+234619)
chr16	46387663	46388142	Mac1_peak_1571	SHCBP1 (+233723)
chr16	46388619	46389363	Mac1_peak_1572	SHCBP1 (+232635)
chr16	46389674	46391336	Mac1_peak_1573	SHCBP1 (+231121)
chr16	46394474	46395082	Mac1_peak_1574	SHCBP1 (+226848)
chr16	46398549	46399021	Mac1_peak_1575	SHCBP1 (+222841)
chr16	46399250	46399624	Mac1_peak_1576	SHCBP1 (+222189)
chr16	46400050	46401555	Mac1_peak_1577	SHCBP1 (+220823)
chr16	47713258	47713423	Mac1_peak_1578	PHKB (+252014), ABCC12 (+433429)
chr16	48025165	48025326	Mac1_peak_1579	ABCC12 (+121524), PHKB (+563919)
chr16	49632929	49633062	Mac1_peak_1580	ZNF423 (+194014), C16orf78 (+259173)
chr16	50684892	50685243	Mac1_peak_1581	SNX20 (-3716),CYLD(-57050)
chr16	50765773	50765906	Mac1_peak_1582	CYLD (+23080), SALL1 (+385435)
chr16	53891884	53892173	Mac1_peak_1583	FTO (+188066), IRX3 (+394734)
chr16	53961022	53961177	Mac1_peak_1584	FTO (+257137), IRX3 (+325663)
chr16	54431163	54431448	Mac1_peak_1585	IRX5 (-499556), IRX3 (-144543)
chr16	54923431	54923613	Mac1_peak_1586	IRX5 (-7340)
chr16	57377547	57377946	Mac1_peak_1587	CCL17 (-27020), CX3CL1 (+5289),COQ9(-69678)
chr16	57602129	57602324	Mac1_peak_1588	ADGRG1 (-17771), ADGRG5 (+59538),GPR114(59538)
chr16	62963752	62963916	Mac1_peak_1589	CDH8 (-926999)
chr16	65775548	65775700	Mac1_peak_1591	CDH11 (-653426), CDH5 (-591006)
chr16	66426462	66426572	Mac1_peak_1592	BEAN1 (-780)
chr16	67052896	67053206	Mac1_peak_1593	C16orf70 (-56937), CBFB (+23806),B3GNT9(-97948)
chr16	68765071	68765303	Mac1_peak_1594	TANGO6 (-78419), CDH1 (+27962)
chr16	68782757	68782859	Mac1_peak_1595	TANGO6 (-60798), CDH1 (+45583)
chr16	69465472	69465604	Mac1_peak_1596	NFAT5 (-100670), CYB5B (+40943)
chr16	73762100	73762298	Mac1_peak_1597	ZFHX3 (-631105), PSMD7 (-534576)
chr16	75075296	75075411	Mac1_peak_1598	LDHD (+41413), ZNRF1 (+76324),ZNRF1(76337)
chr16	78034348	78034500	Mac1_peak_1599	WWOX (-64989), CLEC3A (+11909),WWOX(-64988)
chr16	78800985	78801185	Mac1_peak_1600	WWOX (+701672), MAF (+799629)
chr16	79632512	79632742	Mac1_peak_1601	DYNLRB2 (-908107), MAF (-31913)
chr16	80586211	80586354	Mac1_peak_1602	DYNLRB2 (+45549), CDYL2 (+218046)
chr16	80591174	80591663	Mac1_peak_1603	DYNLRB2 (+50685), CDYL2 (+212910)
chr16	80656748	80656956	Mac1_peak_1604	DYNLRB2 (+116118), CDYL2 (+147477)
chr16	82655466	82655636	Mac1_peak_1605	CDH13 (+28586)
chr16	83032077	83032205	Mac1_peak_1606	HSBP1 (-775702), CDH13 (+405176)
chr16	83773914	83774069	Mac1_peak_1607	HSBP1 (-33851)
chr16	83950621	83950853	Mac1_peak_1608	NECAB2 (-17895), OSGIN1 (+1670),MLYCD(51613)
chr16	87729580	87729731	Mac1_peak_1609	KLHDC4 (+36293), JPH3 (+126751),KLHDC4(-36337)
chr16	87775270	87775418	Mac1_peak_1610	KLHDC4 (-9395),SLC7A5(-94150)
chr16	88453734	88456206	Mac1_peak_1611	ZC3H18 (-115433), ZFPM1 (+1653)
chr17	117836	117953	Mac1_peak_1618	SCGB1C2 (-19631),DOC2B(-63736)
chr17	315381	315514	Mac1_peak_1619	DOC2B (-133812), RPH3AL (+37359)
chr17	356133	356283	Mac1_peak_1620	RPH3AL (-3401)
chr17	584550	584683	Mac1_peak_1621	RFLNB (-138678), VPS53 (+130239)
chr17	646602	646782	Mac1_peak_1622	RFLNB (-200753), VPS53 (+68164)
chr17	3796348	3796518	Mac1_peak_1623	ITGAE (+4810), HASPIN (+72530)
chr17	7857792	7858175	Mac1_peak_1624	NAA38 (-130), CYB5D1 (+1),CHD3(-26821),CYB5D1(238),KCNAB3(-71452),KDM6B(18067),NAA38(129),TRAPPC1(-74016)
chr17	8859410	8859588	Mac1_peak_1625	MFSD6L (-60150), PIK3R6 (+8178)
chr17	8956789	8957046	Mac1_peak_1626	PIK3R6 (-89241), PIK3R5 (+8794)
chr17	9566152	9566282	Mac1_peak_1627	STX8 (+10019), NTN1 (+544675)
chr17	11647000	11647189	Mac1_peak_1628	DNAH9 (+48664), ZNF18 (+350277)
chr17	12852157	12852319	Mac1_peak_1629	ARHGAP44 (+62699), ELAC2 (+165949),ARHGAP44(62727)
chr17	12866019	12866324	Mac1_peak_1630	ARHGAP44 (+76633), ELAC2 (+152015)
chr17	12896698	12896881	Mac1_peak_1631	ARHGAP44 (+107251), ELAC2 (+121397)
chr17	16764017	16764182	Mac1_peak_1632	ZNF624 (-110247), TNFRSF13B (+207988),CCDC144A(73775)
chr17	21649114	21649328	Mac1_peak_1633	KCNJ18 (-43302), KCNJ12 (+273024)
chr17	21657017	21657206	Mac1_peak_1634	KCNJ18 (-35411), KCNJ12 (+280915)
chr17	21666250	21666410	Mac1_peak_1635	KCNJ18 (-26193), KCNJ12 (+290133)
chr17	21681000	21681180	Mac1_peak_1636	KCNJ18 (-11433), KCNJ12 (+304893)
chr17	21973029	21973163	Mac1_peak_1637	MTRNR2L1 (-550015), KCNJ18 (+280573)
chr17	22335131	22335261	Mac1_peak_1638	MTRNR2L1 (-187915), KCNJ18 (+642673)
chr17	22383903	22384420	Mac1_peak_1639	MTRNR2L1 (-138949), KCNJ18 (+691639)
chr17	22397465	22397842	Mac1_peak_1640	MTRNR2L1 (-125457), KCNJ18 (+705131)
chr17	22406912	22407033	Mac1_peak_1641	MTRNR2L1 (-116138), KCNJ18 (+714450)
chr17	22943543	22943648	Mac1_peak_1642	MTRNR2L1 (+420485)
chr17	22977537	22977742	Mac1_peak_1643	MTRNR2L1 (+454529)
chr17	23016270	23016477	Mac1_peak_1644	MTRNR2L1 (+493263)
chr17	23044827	23045023	Mac1_peak_1645	MTRNR2L1 (+521814)
chr17	23068745	23068927	Mac1_peak_1646	MTRNR2L1 (+545725)
chr17	23169263	23169393	Mac1_peak_1647	MTRNR2L1 (+646217)
chr17	23190270	23190459	Mac1_peak_1648	MTRNR2L1 (+667254)
chr17	23202478	23202636	Mac1_peak_1649	MTRNR2L1 (+679446)
chr17	23256015	23256182	Mac1_peak_1650	MTRNR2L1 (+732988)
chr17	26299357	26299549	Mac1_peak_1676	WSB1 (-994627)
chr17	26361406	26361559	Mac1_peak_1677	WSB1 (-932597)
chr17	26399772	26399918	Mac1_peak_1678	WSB1 (-894235)
chr17	26566985	26567141	Mac1_peak_1679	WSB1 (-727017)
chr17	26603772	26604035	Mac1_peak_1680	WSB1 (-690176)
chr17	26619520	26620131	Mac1_peak_1681	WSB1 (-674254)
chr17	26625577	26625741	Mac1_peak_1682	WSB1 (-668421)
chr17	26880971	26881554	Mac1_peak_1683	WSB1 (-412817)
chr17	26882286	26882607	Mac1_peak_1684	WSB1 (-411633)
chr17	26882842	26882989	Mac1_peak_1685	WSB1 (-411164)
chr17	26883431	26883599	Mac1_peak_1686	WSB1 (-410565)
chr17	26883962	26884330	Mac1_peak_1687	WSB1 (-409934)
chr17	26884792	26884966	Mac1_peak_1688	WSB1 (-409201)
chr17	26885289	26885897	Mac1_peak_1689	WSB1 (-408487)
chr17	27576904	27577115	Mac1_peak_1690	LGALS9 (-52788), KSR1 (+105000)
chr17	28133842	28134160	Mac1_peak_1691	TMEM97 (-185094), NLK (+91845)
chr17	29711166	29711628	Mac1_peak_1692	CORO6 (-88498), SSH2 (+218696)
chr17	31052759	31052864	Mac1_peak_1693	NF1 (-42115), RNF135 (+82611),NF1(-42115)
chr17	32523776	32523924	Mac1_peak_1694	CDK5R1 (+37231), MYO1D (+353327)
chr17	33436172	33436307	Mac1_peak_1695	CCL2 (-819045), ASIC2 (-143252)
chr17	33608263	33608393	Mac1_peak_1696	CCL2 (-646957), ASIC2 (-315340)
chr17	34038806	34038972	Mac1_peak_1697	ASIC2 (-745901), CCL2 (-216396)
chr17	34975022	34975325	Mac1_peak_1698	LIG3 (-5320),LIG3(-5324),RFFL(-88567)
chr17	35214597	35214868	Mac1_peak_1699	SLFN5 (-28303), SLC35G3 (-20210),NLE1(72417)
chr17	35520146	35520319	Mac1_peak_1700	SLFN12L (-32376), SLFN14 (+37865)
chr17	36330654	36330772	Mac1_peak_1701	TBC1D3G (+6829), TBC1D3H (+57710)
chr17	36850210	36850362	Mac1_peak_1702	LHX1 (-87189), MRM1 (+248714)
chr17	42300868	42301012	Mac1_peak_1703	STAT5A (+13393), STAT3 (+87628),STAT3(-87555),STAT5B(24534)
chr17	43264396	43264510	Mac1_peak_1704	ARL4D (-134506), TMEM106A (+52578)
chr17	43284340	43284466	Mac1_peak_1705	ARL4D (-114556), TMEM106A (+72528)
chr17	45321118	45321386	Mac1_peak_1706	MAP3K14 (-30276), ARHGAP27 (+109045),FMNL1(99328),MAP3K14(4188)
chr17	46101270	46101562	Mac1_peak_1707	KANSL1 (+91782), STH (+102166)
chr17	47300786	47301334	Mac1_peak_1708	NPEPPS (-230004), ENSG00000259753 (+47163)
chr17	47584953	47585130	Mac1_peak_1709	KPNB1 (-64796), NPEPPS (+53978),KPNB1(-64796),NPEPPS(53964)
chr17	48918445	48918593	Mac1_peak_1710	UBE2Z (+10150), SNF8 (+26598),CALCOCO2(87532)
chr17	50779998	50780224	Mac1_peak_1711	WFIKKN2 (-55299), LUC7L3 (+60512),ANKRD40(72202)
chr17	53437837	53437956	Mac1_peak_1712	KIF2B (-385004)
chr17	58335795	58336022	Mac1_peak_1713	TSPOAP1 (-7825)
chr17	59106502	59106707	Mac1_peak_1714	TRIM37 (+116),SKA2(-48835)
chr17	59236639	59236755	Mac1_peak_1715	YPEL2 (-95005), GDPD1 (+16224),YPEL2(-94994)
chr17	61495868	61495997	Mac1_peak_1716	TBX4 (+43515), NACA2 (+95269)
chr17	61615711	61615977	Mac1_peak_1717	NACA2 (-24642), BRIP1 (+247677)
chr17	62564929	62565203	Mac1_peak_1718	MRC2 (-62335), TLK2 (+86041),MRC2(-62334)
chr17	65181320	65181708	Mac1_peak_1719	RGS9 (+44040), AXIN2 (+380133)
chr17	66834886	66834994	Mac1_peak_1720	CACNG5 (-177)
chr17	67391090	67391203	Mac1_peak_1721	NOL11 (-326686), PITPNC1 (+12992),PITPNC1(13866)
chr17	68238705	68238922	Mac1_peak_1722	AMZ2 (-8760)
chr17	69894073	69894226	Mac1_peak_1723	KCNJ16 (-210704), MAP2K6 (+479452)
chr17	70293638	70293819	Mac1_peak_1724	KCNJ2 (+124194)
chr17	73650372	73650483	Mac1_peak_1725	SDK2 (-6339)
chr17	75338719	75338869	Mac1_peak_1726	SLC25A19 (-51120), GRB2 (+66692),GRB2(-66914),SLC25A19(49345)
chr17	76726974	76727126	Mac1_peak_1727	MFSD11 (-9261), JMJD6 (-371), METTL23 (+220)
chr17	76879308	76879416	Mac1_peak_1728	SEC14L1 (-209387), MGAT5B (+6715)
chr17	77389559	77389805	Mac1_peak_1729	TNRC6C (-615374), SEPT9 (+108272)
chr17	77645553	77645759	Mac1_peak_1730	TNRC6C (-359400), SEPT9 (+364246)
chr17	78258711	78259068	Mac1_peak_1731	TMEM235 (+27580), SOCS3 (+101187)
chr17	78262971	78263540	Mac1_peak_1732	TMEM235 (+31946), SOCS3 (+96821),SOCS3(-96824)
chr17	78709344	78709796	Mac1_peak_1733	DNAH17 (-132176), CYTH1 (+72724)
chr17	79401063	79401196	Mac1_peak_1734	RBFOX3 (+115018), ENGASE (+326185)
chr17	80311634	80311773	Mac1_peak_1735	ENDOV (-103463), RNF213 (+50836),SGSH(91303)
chr17	80545400	80545706	Mac1_peak_1736	RPTOR (+285)
chr17	80605545	80605760	Mac1_peak_1737	CHMP6 (-386188), RPTOR (+60385)
chr17	80877366	80877559	Mac1_peak_1738	CHMP6 (-114378), RPTOR (+332195)
chr17	81393474	81394105	Mac1_peak_1739	BAHCC1 (-1685)
chr18	107371	107540	Mac1_peak_1751	USP14 (-51152)
chr18	107934	109154	Mac1_peak_1752	USP14 (-50064)
chr18	109734	110765	Mac1_peak_1753	USP14 (-48358)
chr18	297688	297896	Mac1_peak_1754	THOC1 (-29765), COLEC12 (+202930)
chr18	15165446	15165593	Mac1_peak_1755	ANKRD30B (+417280)
chr18	20563530	20563649	Mac1_peak_1761	ROCK1 (+548261)
chr18	20586485	20586925	Mac1_peak_1762	ROCK1 (+525146)
chr18	20699168	20699289	Mac1_peak_1763	ROCK1 (+412622)
chr18	20938523	20938926	Mac1_peak_1764	ROCK1 (+173126)
chr18	42026342	42026495	Mac1_peak_1766	PIK3C3 (+71213)
chr18	63107390	63107556	Mac1_peak_1767	BCL2 (+212655), PHLPP1 (+392023)
chr18	77125340	77125463	Mac1_peak_1768	MBP (+7367), ZNF236 (+302795),MBP(-7417)
chr18	79618649	79618777	Mac1_peak_1769	CTDP1 (-61088), NFATC1 (+222488)
chr18	79619389	79619659	Mac1_peak_1770	CTDP1 (-60277), NFATC1 (+223299)
chr18	79619895	79620006	Mac1_peak_1771	CTDP1 (-59850), NFATC1 (+223726)
chr19	411018	411205	Mac1_peak_1772	C2CD4C (-1942)
chr19	918348	918541	Mac1_peak_1773	ARID3A (-7592), R3HDM4 (-5214)
chr19	3133126	3133603	Mac1_peak_1774	GNA15 (-2828),GNA11(38955),NCLN(-52512)
chr19	3155128	3155394	Mac1_peak_1775	S1PR4 (-23507), GNA15 (+19068)
chr19	5237459	5237599	Mac1_peak_1776	PTPRS (+48711), KDM4B (+268408)
chr19	5266100	5266228	Mac1_peak_1777	PTPRS (+20076), KDM4B (+297043)
chr19	7450786	7451072	Mac1_peak_1778	ARHGEF18 (+11241), PEX11G (+38090),ARHGEF18(11242),MCOLN1(-71680),PNPLA6(-83222),ZNF358(-65188)
chr19	7524886	7525037	Mac1_peak_1779	PNPLA6 (-9788)
chr19	8741785	8741955	Mac1_peak_1780	OR2Z1 (+20236), ZNF558 (+90458)
chr19	12724063	12724422	Mac1_peak_1781	TNPO2 (-247),ASNA1(-13249),JUNB(-67253),PRDX2(-77668),TNPO2(246)
chr19	15013468	15013634	Mac1_peak_1782	CASP14 (-35833), CCDC105 (+2807)
chr19	15467328	15467578	Mac1_peak_1783	RASAL3 (-2882),RASAL3(2882)
chr19	15671232	15671361	Mac1_peak_1784	CYP4F12 (-1460)
chr19	16266664	16267009	Mac1_peak_1785	KLF2 (-57980), AP1M1 (+68903),KLF2(-58003)
chr19	16369138	16369285	Mac1_peak_1786	KLF2 (+44395), EPS15L1 (+102800)
chr19	17405398	17405590	Mac1_peak_1787	BST2 (+154),BST2(-154),GTPBP3(67978)
chr19	30171887	30172000	Mac1_peak_1788	ZNF536 (-200468), URI1 (+229693)
chr19	30223547	30223659	Mac1_peak_1789	ZNF536 (-148809), URI1 (+281352)
chr19	30676184	30676328	Mac1_peak_1790	ZNF536 (+303844), TSHZ3 (+673291)
chr19	30781446	30781604	Mac1_peak_1791	ZNF536 (+409113), TSHZ3 (+568022)
chr19	32986247	32986397	Mac1_peak_1792	FAAP24 (+14072), RHPN2 (+78566)
chr19	33235681	33236069	Mac1_peak_1793	SLC7A10 (-10025), CEBPA (+66689)
chr19	34232552	34232760	Mac1_peak_1794	GPI (-132084), LSM14A (+60090)
chr19	36268743	36268979	Mac1_peak_1795	ZNF565 (-54188), ZFP14 (+110338)
chr19	36269256	36269513	Mac1_peak_1796	ZNF565 (-54712), ZFP14 (+109814)
chr19	36269785	36270039	Mac1_peak_1797	ZNF565 (-55239), ZFP14 (+109287)
chr19	36270822	36271222	Mac1_peak_1798	ZNF565 (-56349), ZFP14 (+108177)
chr19	36272671	36272999	Mac1_peak_1799	ZNF565 (-58162), ZFP14 (+106364)
chr19	36273509	36273629	Mac1_peak_1800	ZNF565 (-58896), ZFP14 (+105630)
chr19	36273968	36274213	Mac1_peak_1801	ZNF565 (-59418), ZFP14 (+105108)
chr19	36275909	36276722	Mac1_peak_1802	ZNF565 (-61643), ZFP14 (+102883)
chr19	36277771	36277873	Mac1_peak_1803	ZNF565 (-63149), ZFP14 (+101377)
chr19	36278219	36278626	Mac1_peak_1804	ZNF565 (-63750), ZFP14 (+100776)
chr19	36280078	36280277	Mac1_peak_1805	ZNF565 (-65505), ZFP14 (+99021)
chr19	36282851	36283053	Mac1_peak_1806	ZNF565 (-68279), ZFP14 (+96247)
chr19	36283286	36283545	Mac1_peak_1807	ZNF565 (-68743), ZFP14 (+95783)
chr19	36284149	36284372	Mac1_peak_1808	ZNF565 (-69588), ZFP14 (+94938)
chr19	36285745	36286396	Mac1_peak_1809	ZNF565 (-71398), ZFP14 (+93128)
chr19	36288411	36288744	Mac1_peak_1810	ZNF565 (-73905), ZFP14 (+90621)
chr19	36289025	36289523	Mac1_peak_1811	ZNF565 (-74601), ZFP14 (+89925)
chr19	36292640	36292782	Mac1_peak_1812	ZNF565 (-78038), ZFP14 (+86488)
chr19	36293474	36293704	Mac1_peak_1813	ZNF565 (-78916), ZFP14 (+85610)
chr19	36294357	36295432	Mac1_peak_1814	ZNF565 (-80222), ZFP14 (+84304)
chr19	36295904	36296609	Mac1_peak_1815	ZNF565 (-81584), ZFP14 (+82942)
chr19	36299314	36299919	Mac1_peak_1816	ZNF565 (-84944), ZFP14 (+79582)
chr19	36300991	36301125	Mac1_peak_1817	ZNF565 (-86385), ZFP14 (+78141)
chr19	36301803	36302093	Mac1_peak_1818	ZNF565 (-87275), ZFP14 (+77251)
chr19	36303543	36303940	Mac1_peak_1819	ZNF565 (-89069), ZFP14 (+75457)
chr19	36305054	36306149	Mac1_peak_1820	ZNF565 (-90929), ZFP14 (+73597)
chr19	36307541	36308045	Mac1_peak_1821	ZNF565 (-93120), ZFP14 (+71406)
chr19	36308774	36308957	Mac1_peak_1822	ZNF565 (-94193), ZFP14 (+70333)
chr19	36605598	36605754	Mac1_peak_1823	ZNF382 (+357)
chr19	36779555	36779711	Mac1_peak_1824	ZNF850 (-6819)
chr19	37269820	37270156	Mac1_peak_1825	HKR1 (-64690), ZNF383 (+43524)
chr19	37274549	37274860	Mac1_peak_1826	HKR1 (-59973), ZNF383 (+48241)
chr19	37275354	37275769	Mac1_peak_1827	HKR1 (-59116), ZNF383 (+49098)
chr19	37279955	37280387	Mac1_peak_1828	HKR1 (-54507), ZNF383 (+53707)
chr19	37280954	37281557	Mac1_peak_1829	HKR1 (-53422), ZNF383 (+54792)
chr19	37282116	37282385	Mac1_peak_1830	HKR1 (-52427), ZNF383 (+55787)
chr19	37283097	37283268	Mac1_peak_1831	HKR1 (-51495), ZNF383 (+56719)
chr19	37285076	37285193	Mac1_peak_1832	HKR1 (-49543), ZNF383 (+58671)
chr19	37285867	37286045	Mac1_peak_1833	HKR1 (-48722), ZNF383 (+59492)
chr19	37287057	37287220	Mac1_peak_1834	HKR1 (-47539), ZNF383 (+60675)
chr19	37288933	37290135	Mac1_peak_1835	HKR1 (-45144), ZNF383 (+63070)
chr19	37291663	37292005	Mac1_peak_1836	HKR1 (-42844), ZNF383 (+65370)
chr19	37292637	37293021	Mac1_peak_1837	HKR1 (-41849), ZNF383 (+66365)
chr19	37293354	37293966	Mac1_peak_1838	HKR1 (-41018), ZNF383 (+67196)
chr19	37294314	37295133	Mac1_peak_1839	HKR1 (-39954), ZNF383 (+68260)
chr19	37295527	37295809	Mac1_peak_1840	HKR1 (-39010), ZNF383 (+69204)
chr19	37296389	37297058	Mac1_peak_1841	HKR1 (-37954), ZNF383 (+70260)
chr19	37298521	37298659	Mac1_peak_1842	HKR1 (-36088), ZNF383 (+72126)
chr19	37299767	37299995	Mac1_peak_1843	HKR1 (-34797), ZNF383 (+73417)
chr19	37302270	37302434	Mac1_peak_1844	HKR1 (-32326), ZNF383 (+75888)
chr19	37303017	37303236	Mac1_peak_1845	HKR1 (-31551), ZNF383 (+76663)
chr19	37859966	37860084	Mac1_peak_1846	ZNF573 (-80435), SIPA1L3 (-47203)
chr19	39971237	39971418	Mac1_peak_1847	PSMC4 (+323)
chr19	40672009	40672179	Mac1_peak_1848	NUMBL (+18557), LTBP4 (+74859)
chr19	44387001	44387162	Mac1_peak_1849	ZNF112 (-30402), ZNF285 (+14493)
chr19	44931333	44931632	Mac1_peak_1850	APOC4 (-10755), APOC1 (+17236),CLPTM1(-23102),PVRL2(85347),TOMM40(40263)
chr19	45254252	45254571	Mac1_peak_1851	MARK4 (+3154), CKM (+68565),TRAPPC6A(76168)
chr19	45691711	45691835	Mac1_peak_1852	QPCTL (-710), SNRPD2 (+560),DMPK(-87846),EML2(46256)
chr19	46786635	46786950	Mac1_peak_1853	STRN4 (-39912), SLC1A5 (+1801),SLC1A5(-496)
chr19	46792038	46792516	Mac1_peak_1854	SLC1A5 (-3683)
chr19	50173050	50173318	Mac1_peak_1855	IZUMO2 (-9989)
chr19	50173585	50173763	Mac1_peak_1856	MYH14 (-29971), IZUMO2 (-10479)
chr19	51318392	51318533	Mac1_peak_1857	IGLON5 (+6615), VSIG10L (+23661),NKG7(-54244)
chr19	51926540	51926645	Mac1_peak_1858	ZNF613 (-627)
chr19	52442521	52442691	Mac1_peak_1859	ZNF578 (-10970), ZNF534 (+11192)
chr19	52603481	52603634	Mac1_peak_1860	ZNF701 (+32894), ZNF83 (+33528)
chr19	53093365	53093506	Mac1_peak_1861	ZNF160 (+9998), ERVV-2 (+48698)
chr19	53521220	53521403	Mac1_peak_1862	ZNF331 (+288),ZNF331(389)
chr19	56598270	56598397	Mac1_peak_1863	SMIM17 (-44811), ZNF71 (+3034)
chr19	56744953	56745642	Mac1_peak_1864	ZNF835 (-73538), PEG3 (+95398)
chr19	57717683	57717800	Mac1_peak_1865	ZNF154 (-8574)
chr19	58263612	58263731	Mac1_peak_1866	ZNF8 (-15279), ZNF544 (+19709)
chr2	457737	457906	Mac1_peak_1892	ALKAL2 (-169526), TMEM18 (+219617)
chr2	1222919	1223137	Mac1_peak_1893	TPO (-190433), SNTG2 (+272160)
chr2	3840222	3840392	Mac1_peak_1894	DCDC2C (+136715)
chr2	6865809	6866213	Mac1_peak_1895	CMPK2 (-315)
chr2	8282917	8283136	Mac1_peak_1896	ID2 (-395818)
chr2	8302217	8302371	Mac1_peak_1897	ID2 (-376551)
chr2	10700159	10700313	Mac1_peak_1898	ATP6V1C2 (-21413), NOL10 (-10269)
chr2	11104041	11104450	Mac1_peak_1899	C2orf50 (-28807), KCNF1 (+192309),PQLC3(-51126)
chr2	11492721	11492859	Mac1_peak_1900	GREB1 (-41326), E2F6 (-26641)
chr2	12728434	12728636	Mac1_peak_1901	TRIB2 (+11646),TRIB2(11664)
chr2	16604779	16604887	Mac1_peak_1903	FAM49A (+61001), MYCN (+664269)
chr2	17043475	17043641	Mac1_peak_1904	FAM49A (-377724), RAD51AP2 (+474881)
chr2	19176968	19177146	Mac1_peak_1905	NT5C1B-RDH14 (-587495), OSR1 (+181596)
chr2	19548174	19548280	Mac1_peak_1906	OSR1 (-189574), TTC32 (+353759)
chr2	21488930	21489172	Mac1_peak_1907	APOB (-444978)
chr2	23320751	23320898	Mac1_peak_1908	KLHL29 (-64392)
chr2	24521390	24521597	Mac1_peak_1909	CENPO (-271651), NCOA1 (+29562)
chr2	25818175	25818322	Mac1_peak_1910	ASXL2 (-37940), KIF3C (+164248)
chr2	28366797	28367113	Mac1_peak_1911	RBKS (-475857), FOSL2 (-25903),FOSL2(-25956)
chr2	33496578	33496693	Mac1_peak_1912	RASGRP3 (+20408), FAM98A (+102726),RASGRP3(-17239)
chr2	39216903	39217291	Mac1_peak_1915	SOS1 (-96046), CDKL4 (+12435),SOS1(96634)
chr2	40211045	40211161	Mac1_peak_1916	THUMPD2 (-431836), SLC8A1 (+301258)
chr2	42133122	42133316	Mac1_peak_1917	EML4 (-36131), PKDCC (+85199),EML4(-36118)
chr2	46429157	46429386	Mac1_peak_1918	TMEM247 (-50293), EPAS1 (+131870)
chr2	47176618	47176730	Mac1_peak_1919	CALM2 (-73),CALM2(73)
chr2	48420844	48420972	Mac1_peak_1920	PPP1R21 (-19889), FOXN2 (+106198),PPP1R21(-19860)
chr2	52970880	52971091	Mac1_peak_1921	CHAC2 (-796806)
chr2	52976410	52976939	Mac1_peak_1922	CHAC2 (-791117)
chr2	53268049	53268324	Mac1_peak_1923	CHAC2 (-499605)
chr2	54680529	54680798	Mac1_peak_1924	EML6 (-43878), SPTBN1 (+224379)
chr2	56114262	56114372	Mac1_peak_1925	EFEMP1 (-190178)
chr2	60311965	60312139	Mac1_peak_1926	BCL11A (+241446)
chr2	60312916	60313223	Mac1_peak_1927	BCL11A (+240428)
chr2	61255582	61256047	Mac1_peak_1928	AHSA2 (+78286), USP34 (+214954)
chr2	61263570	61263931	Mac1_peak_1929	AHSA2 (+86222), USP34 (+207018)
chr2	63589044	63589555	Mac1_peak_1930	WDPCP (-501), MDH1 (+149)
chr2	64727427	64727610	Mac1_peak_1931	SLC1A4 (-261882), SERTAD2 (-73606),SERTAD2(73606)
chr2	65319759	65319869	Mac1_peak_1932	ACTR2 (+91977), SPRED2 (+112363),ACTR2(92120)
chr2	65999947	66000162	Mac1_peak_1933	SPRED2 (-567878), MEIS1 (-435345)
chr2	69642375	69642608	Mac1_peak_1934	NFU1 (-204864), AAK1 (+1225),ANXA4(-99503)
chr2	69683295	69683433	Mac1_peak_1935	ANXA4 (-58610), AAK1 (-39647)
chr2	71934807	71934962	Mac1_peak_1936	CYP26B1 (+213153), DYSF (+468183)
chr2	73234410	73234542	Mac1_peak_1937	PRADC1 (-1248), CCT7 (+238)
chr2	74391256	74391382	Mac1_peak_1938	DCTN1 (-10964), RTKN (+50580),DCTN1(-768),RTKN(-49264),WBP1(-67080),WDR54(-30438)
chr2	74507475	74507655	Mac1_peak_1939	LBX2 (-7849), TLX2 (-6919)
chr2	86621608	86621781	Mac1_peak_1940	CHMP3 (-58218), RNF103 (+2160),RNF103(-2183)
chr2	86868902	86869061	Mac1_peak_1941	CD8B (-7067)
chr2	87325007	87325221	Mac1_peak_1942	PLGLB2 (-422973), PLGLB1 (-303262)
chr2	87396840	87396954	Mac1_peak_1943	PLGLB1 (-375045), PLGLB2 (-351190)
chr2	87416463	87416786	Mac1_peak_1944	PLGLB1 (-394773), PLGLB2 (-331462)
chr2	87428553	87428696	Mac1_peak_1945	PLGLB1 (-406773), PLGLB2 (-319462)
chr2	87430652	87430802	Mac1_peak_1946	PLGLB1 (-408875), PLGLB2 (-317360)
chr2	87486572	87486781	Mac1_peak_1947	PLGLB1 (-464825), PLGLB2 (-261410)
chr2	87513927	87514155	Mac1_peak_1948	PLGLB1 (-492189), PLGLB2 (-234046)
chr2	87629858	87630153	Mac1_peak_1949	PLGLB1 (-608154), PLGLB2 (-118081)
chr2	88560895	88561009	Mac1_peak_1950	TEX37 (+36301), EIF2AK3 (+66624)
chr2	89199930	89200263	Mac1_peak_1951	RPIA (+508453)
chr2	89254527	89254814	Mac1_peak_1952	RPIA (+563027)
chr2	89557039	89557184	Mac1_peak_1953	RPIA (+865468)
chr2	89611396	89611536	Mac1_peak_1954	RPIA (+919822)
chr2	93879521	93879676	Mac1_peak_1989	ENSG00000259916 (-708923)
chr2	93911780	93911903	Mac1_peak_1990	ENSG00000259916 (-676680)
chr2	94011220	94011394	Mac1_peak_1991	ENSG00000259916 (-577215)
chr2	94066516	94066764	Mac1_peak_1992	ENSG00000259916 (-521882)
chr2	94087193	94087306	Mac1_peak_1993	ENSG00000259916 (-501272)
chr2	94505538	94505800	Mac1_peak_1994	ENSG00000259916 (-82853)
chr2	96462373	96462606	Mac1_peak_1995	NEURL3 (+42867), NCAPH (+126703),ARID5A(-74237)
chr2	97663072	97663335	Mac1_peak_1996	LINC01125 (-6539), ACTR1B (+903),ACTR1B(-895)
chr2	98485188	98485582	Mac1_peak_1997	INPP4A (+40527), COA5 (+123107)
chr2	99065855	99066055	Mac1_peak_1998	MGAT4A (-339259), ENSG00000241962 (-75530)
chr2	100291064	100291238	Mac1_peak_1999	AFF3 (-185023), LONRF2 (+31582),LONRF2(-31582)
chr2	100643972	100644120	Mac1_peak_2000	NPAS2 (-176106), PDCL3 (+81356)
chr2	101716434	101716733	Mac1_peak_2001	IL1R2 (-275260), MAP4K4 (+18881)
chr2	102062855	102063016	Mac1_peak_2002	IL1R1 (-79850), IL1R2 (+71092)
chr2	108719159	108719301	Mac1_peak_2003	RANBP2 (-251),RANBP2(-250)
chr2	109197469	109197604	Mac1_peak_2004	SH3RF3 (+68189), SEPT10 (+416606)
chr2	109214051	109214319	Mac1_peak_2005	SH3RF3 (+84837), SEPT10 (+399958)
chr2	109639294	109639572	Mac1_peak_2006	RGPD5 (-154875), SEPT10 (-25290),44449(25227),SOWAHC(25100)
chr2	109719630	109719755	Mac1_peak_2007	SEPT10 (-105550), RGPD5 (-74615),RGPD8(-74581)
chr2	109921782	109921963	Mac1_peak_2008	LIMS3 (+23445), MALL (+194693)
chr2	110317350	110317674	Mac1_peak_2009	LINC00116 (-72092), LIMS4 (+155563)
chr2	110449550	110449733	Mac1_peak_2010	LINC00116 (-204222), LIMS4 (+23433)
chr2	111436718	111436870	Mac1_peak_2011	BCL2L11 (+315865), ANAPC1 (+447896)
chr2	111437148	111437427	Mac1_peak_2012	BCL2L11 (+316359), ANAPC1 (+447402)
chr2	111463388	111463692	Mac1_peak_2013	BCL2L11 (+342611), ANAPC1 (+421150)
chr2	111533400	111533551	Mac1_peak_2014	ANAPC1 (+351214), BCL2L11 (+412547)
chr2	111624695	111624908	Mac1_peak_2015	ANAPC1 (+259888), BCL2L11 (+503873)
chr2	115307338	115307524	Mac1_peak_2016	DPP10 (+145829)
chr2	117224197	117224350	Mac1_peak_2018	DDX18 (-590376)
chr2	122681912	122682046	Mac1_peak_2019	TSN (+926446)
chr2	124254820	124255218	Mac1_peak_2020	CNTNAP5 (+229732)
chr2	124305953	124306141	Mac1_peak_2021	CNTNAP5 (+280760)
chr2	124339906	124340118	Mac1_peak_2022	CNTNAP5 (+314725)
chr2	128836016	128836168	Mac1_peak_2023	HS6ST1 (-517515)
chr2	129458177	129458279	Mac1_peak_2024	RAB6C (-521436)
chr2	132011827	132011976	Mac1_peak_2025	MZT2A (-519480), GPR39 (-404672)
chr2	133130738	133130987	Mac1_peak_2026	LYPD1 (-460658), NCKAP5 (+437597)
chr2	135245552	135245704	Mac1_peak_2027	RAB3GAP1 (+193330), ZRANB3 (+285608)
chr2	136327435	136327649	Mac1_peak_2028	THSD7B (-438003), CXCR4 (-211299)
chr2	141137290	141137448	Mac1_peak_2029	LRP1B (+994332)
chr2	144310776	144310941	Mac1_peak_2030	GTDC1 (-75119), ZEB2 (+209536)
chr2	144480981	144481268	Mac1_peak_2031	GTDC1 (-245385), ZEB2 (+39270),ZEB2(-39267)
chr2	150667130	150667328	Mac1_peak_2032	RND3 (-179562), RBM43 (+594650)
chr2	153222905	153223036	Mac1_peak_2033	PRPF40A (-504990), RPRM (+255837)
chr2	160220326	160220533	Mac1_peak_2034	ITGB6 (-20129), RBMS1 (+273364)
chr2	161966406	161966698	Mac1_peak_2035	DPP4 (+107990), SLC4A10 (+342126)
chr2	161976725	161977021	Mac1_peak_2036	DPP4 (+97669), SLC4A10 (+352447),DPP4(-97669)
chr2	168211072	168211188	Mac1_peak_2037	STK39 (+37011), B3GALT1 (+342182)
chr2	168246804	168246974	Mac1_peak_2038	STK39 (+1252), B3GALT1 (+377941)
chr2	168432317	168432658	Mac1_peak_2039	STK39 (-184347), CERS6 (-23761)
chr2	174634628	174634988	Mac1_peak_2040	WIPF1 (-229)
chr2	176002491	176002694	Mac1_peak_2041	HOXD10 (-113986), HOXD11 (-104693), HOXD12 (-97137), HOXD13 (-90298), LNPK (-299), EVX2 (+81320)
chr2	181268413	181268679	Mac1_peak_2042	ITGA4 (-188679), UBE2E3 (+287940)
chr2	181790676	181790866	Mac1_peak_2043	NEUROD1 (-109895), SSFA2 (-101117)
chr2	181811022	181811169	Mac1_peak_2044	NEUROD1 (-130220), SSFA2 (-80792)
chr2	186004571	186004689	Mac1_peak_2045	ZC3H15 (-481526), FSIP2 (+265735)
chr2	186485663	186485981	Mac1_peak_2046	ZC3H15 (-334)
chr2	188912929	188913171	Mac1_peak_2047	COL3A1 (-61270), GULP1 (+620218)
chr2	191637419	191637837	Mac1_peak_2048	NABP1 (-40904), MYO1B (+392239)
chr2	197606802	197606972	Mac1_peak_2050	RFTN2 (+69108), MOB4 (+91055)
chr2	199229379	199229484	Mac1_peak_2051	SATB2 (+228664)
chr2	199774685	199774890	Mac1_peak_2052	SATB2 (-316692), FTCDNL1 (+76332)
chr2	199941981	199942192	Mac1_peak_2053	MAIP1 (-13230), C2orf69 (+30831)
chr2	200239248	200239409	Mac1_peak_2054	TYW5 (-283593), SPATS2L (-69621)
chr2	200889424	200889723	Mac1_peak_2055	PPIL3 (-305), NIF3L1 (+189)
chr2	201116483	201116940	Mac1_peak_2056	CFLAR (+608),CASP10(-66186),CFLAR(558)
chr2	201151334	201151565	Mac1_peak_2057	CASP10 (-31431), CFLAR (+35346)
chr2	201698570	201698686	Mac1_peak_2058	MPP4 (+66)
chr2	203886982	203887126	Mac1_peak_2059	ICOS (-49694), CTLA4 (+19268),CTLA4(19267)
chr2	207286355	207286576	Mac1_peak_2060	CREB1 (-243426), KLF7 (-120521)
chr2	207327703	207327872	Mac1_peak_2061	CREB1 (-202104), KLF7 (-161843)
chr2	207422589	207422720	Mac1_peak_2062	KLF7 (-256710), CREB1 (-107237)
chr2	209913813	209913965	Mac1_peak_2063	RPE (-88676), UNC80 (+141896)
chr2	217370205	217370320	Mac1_peak_2064	TNP1 (-510199), TNS1 (+573865)
chr2	219507299	219507476	Mac1_peak_2065	ASIC4 (-6942)
chr2	221250414	221250601	Mac1_peak_2066	EPHA4 (+321782)
chr2	223075805	223076012	Mac1_peak_2067	KCNE4 (+24095), SCG2 (+526594)
chr2	223296234	223296368	Mac1_peak_2068	KCNE4 (+244487), SCG2 (+306202)
chr2	224166068	224166210	Mac1_peak_2069	SERPINE2 (-127335), FAM124B (+235895)
chr2	224412684	224412899	Mac1_peak_2070	FAM124B (-10758), CUL3 (+172556)
chr2	226423554	226423785	Mac1_peak_2071	IRS1 (+376089)
chr2	226838235	226838415	Mac1_peak_2072	RHBDD1 (+2370), COL4A4 (+325788)
chr2	230286018	230286167	Mac1_peak_2073	SP140L (-41091), SP140 (+60362),SP140(60363)
chr2	230950036	230950430	Mac1_peak_2074	SPATA3 (-45893), GPR55 (-25007),ITM2C(85636)
chr2	230980484	230980619	Mac1_peak_2075	GPR55 (-55326), SPATA3 (-15574),PSMD1(-76312)
chr2	231125256	231125358	Mac1_peak_2076	HTR2B (-189)
chr2	231837683	231837815	Mac1_peak_2077	COPS7B (+51304), NPPC (+88654),PDE6D(56422)
chr2	231848516	231848617	Mac1_peak_2078	COPS7B (+62122), NPPC (+77836)
chr2	232410326	232410430	Mac1_peak_2079	ALPI (-45745), ALPPL2 (+3535)
chr2	235501064	235501212	Mac1_peak_2080	AGAP1 (+7031), GBX2 (+667231)
chr2	236860004	236860139	Mac1_peak_2081	COPS8 (-225240), ACKR3 (+290431)
chr2	236941676	236941789	Mac1_peak_2082	COPS8 (-143579), ACKR3 (+372092)
chr2	239268200	239268314	Mac1_peak_2083	HDAC4 (+132692), TWIST2 (+420225)
chr2	239304113	239304366	Mac1_peak_2084	HDAC4 (+96709), TWIST2 (+456208)
chr2	239623287	239623443	Mac1_peak_2085	HDAC4 (-222416), NDUFA10 (+402037)
chr20	191126	191233	Mac1_peak_2086	DEFB128 (-1499)
chr20	1845868	1845989	Mac1_peak_2087	SIRPG (-188150), SIRPA (-48579)
chr20	4666155	4666392	Mac1_peak_2088	ADRA1D (-417200), PRNP (-19962)
chr20	5767525	5767631	Mac1_peak_2089	GPCPD1 (-156552), CHGB (-143852)
chr20	5920084	5920186	Mac1_peak_2090	CHGB (+8705), TRMT6 (+30401)
chr20	6530266	6530439	Mac1_peak_2091	FERMT1 (-406809), BMP2 (-237311)
chr20	6707375	6707486	Mac1_peak_2092	FERMT1 (-583887), BMP2 (-60233),BMP2(-60667)
chr20	14879354	14879497	Mac1_peak_2093	FLRT3 (-541818)
chr20	15317458	15317648	Mac1_peak_2094	FLRT3 (-979945)
chr20	15895368	15895935	Mac1_peak_2095	KIF16B (+677781)
chr20	18945464	18945580	Mac1_peak_2096	SLC24A3 (-267124), SCP2D1 (+131796)
chr20	19861534	19861839	Mac1_peak_2097	RIN2 (-24834), SLC24A3 (+649041)
chr20	20501430	20501531	Mac1_peak_2098	INSM1 (+133360), RALGAPA2 (+211007)
chr20	24332104	24332243	Mac1_peak_2099	GGTLC1 (-343395), SYNDIG1 (-137025)
chr20	24809055	24809166	Mac1_peak_2100	CST7 (-140119), SYNDIG1 (+339912)
chr20	25405359	25405721	Mac1_peak_2101	GINS1 (-2187)
chr20	26445333	26445503	Mac1_peak_2102	ZNF337 (-758461)
chr20	26496646	26496785	Mac1_peak_2103	ZNF337 (-809759)
chr20	26518805	26518944	Mac1_peak_2104	ZNF337 (-831918)
chr20	26530455	26530596	Mac1_peak_2105	ZNF337 (-843569)
chr20	26540397	26540656	Mac1_peak_2106	ZNF337 (-853570)
chr20	26542066	26542221	Mac1_peak_2107	ZNF337 (-855187)
chr20	26576614	26576715	Mac1_peak_2108	ZNF337 (-889708)
chr20	26602564	26602718	Mac1_peak_2109	ZNF337 (-915684)
chr20	26605442	26605741	Mac1_peak_2110	ZNF337 (-918635)
chr20	30358756	30358880	Mac1_peak_2158	DEFB115 (-898846)
chr20	30871292	30871459	Mac1_peak_2159	DEFB115 (-386288)
chr20	30873774	30873910	Mac1_peak_2160	DEFB115 (-383822)
chr20	31052270	31052680	Mac1_peak_2161	DEFB115 (-205189)
chr20	31053774	31054420	Mac1_peak_2162	DEFB115 (-203567)
chr20	31054992	31055285	Mac1_peak_2163	DEFB115 (-202525)
chr20	31055700	31056327	Mac1_peak_2164	DEFB115 (-201650)
chr20	31058033	31058468	Mac1_peak_2165	DEFB115 (-199413)
chr20	31060361	31060913	Mac1_peak_2166	DEFB115 (-197027)
chr20	31061182	31062242	Mac1_peak_2167	DEFB115 (-195952)
chr20	31063722	31064297	Mac1_peak_2168	DEFB115 (-193654)
chr20	31065128	31065366	Mac1_peak_2169	DEFB115 (-192417)
chr20	31065811	31066119	Mac1_peak_2170	DEFB115 (-191699)
chr20	31066845	31067078	Mac1_peak_2171	DEFB115 (-190702)
chr20	31068036	31068858	Mac1_peak_2172	DEFB115 (-189217)
chr20	31069089	31069226	Mac1_peak_2173	DEFB115 (-188506)
chr20	31070798	31071033	Mac1_peak_2174	DEFB115 (-186748)
chr20	31071401	31071578	Mac1_peak_2175	DEFB115 (-186174)
chr20	31071940	31072426	Mac1_peak_2176	DEFB115 (-185481)
chr20	31073917	31074456	Mac1_peak_2177	DEFB115 (-183477)
chr20	31074906	31075888	Mac1_peak_2178	DEFB115 (-182267)
chr20	36464850	36465198	Mac1_peak_2179	MYL9 (-76460), DLGAP4 (+158688),DLGAP4(3242)
chr20	36519848	36520075	Mac1_peak_2180	MYL9 (-21522), DLGAP4 (+213626),TGIF2(-53511)
chr20	38875077	38875350	Mac1_peak_2181	FAM83D (-51212), PPP1R16B (+69509)
chr20	39470242	39470353	Mac1_peak_2182	DHX35 (+507963)
chr20	39763007	39763166	Mac1_peak_2183	DHX35 (+800752), MAFB (+926153)
chr20	40509951	40510096	Mac1_peak_2184	MAFB (+179216)
chr20	43192459	43192614	Mac1_peak_2185	PTPRT (-2568)
chr20	43508419	43508546	Mac1_peak_2186	L3MBTL1 (+803)
chr20	43950220	43950665	Mac1_peak_2187	TOX2 (+35579), JPH2 (+237135)
chr20	43950961	43951456	Mac1_peak_2188	TOX2 (+36345), JPH2 (+236369)
chr20	44580756	44580922	Mac1_peak_2189	PKIG (+48930), ADA (+70903),ADA(-70896),PKIG(-1709)
chr20	46733619	46733836	Mac1_peak_2190	EYA2 (-160896), SLC2A10 (+24241)
chr20	49535067	49535345	Mac1_peak_2191	KCNB1 (-52530), PTGIS (+32940)
chr20	57006847	57007193	Mac1_peak_2192	BMP7 (+259608), TFAP2C (+377718)
chr20	57882578	57882722	Mac1_peak_2193	RAB22A (-427046), PMEPA1 (-172748)
chr20	58150408	58150556	Mac1_peak_2194	PMEPA1 (-440580), RAB22A (-159214)
chr20	60409728	60409949	Mac1_peak_2195	CDH4 (-842587), CDH26 (+451412)
chr20	61948144	61948275	Mac1_peak_2196	TAF4 (+117600), CDH4 (+695784)
chr20	64038012	64038201	Mac1_peak_2197	SOX18 (+11534), PRPF6 (+56972),SAMD10(58464),TCEA2(-18979),UCKL1(81659)
chr21	5238334	5238498	Mac1_peak_2198	ENSG00000275993 (-872718), ENSG00000280433 (-74721)
chr21	5327292	5327487	Mac1_peak_2199	ENSG00000275993 (-783744), ENSG00000280433 (-163695)
chr21	5363035	5363169	Mac1_peak_2200	ENSG00000275993 (-748032), ENSG00000280433 (-199407)
chr21	6363358	6363622	Mac1_peak_2201	CBSL (+104550), ENSG00000275993 (+252356)
chr21	7324968	7325079	Mac1_peak_2202	U2AF1L5 (-825824), SMIM11B (-420015)
chr21	7980132	7980304	Mac1_peak_2203	KCNE1B (-150626)
chr21	7995871	7996239	Mac1_peak_2204	KCNE1B (-166463)
chr21	8021439	8021623	Mac1_peak_2205	KCNE1B (-191939)
chr21	8203849	8204072	Mac1_peak_2206	KCNE1B (-374369)
chr21	8205060	8206797	Mac1_peak_2207	KCNE1B (-376337)
chr21	8207106	8208021	Mac1_peak_2208	KCNE1B (-377972)
chr21	8208303	8209019	Mac1_peak_2209	KCNE1B (-379069)
chr21	8209672	8210512	Mac1_peak_2210	KCNE1B (-380500)
chr21	8210795	8211433	Mac1_peak_2211	KCNE1B (-381522)
chr21	8212316	8213319	Mac1_peak_2212	KCNE1B (-383226)
chr21	8213977	8214518	Mac1_peak_2213	KCNE1B (-384656)
chr21	8215254	8215835	Mac1_peak_2214	KCNE1B (-385953)
chr21	8216536	8216827	Mac1_peak_2215	KCNE1B (-387090)
chr21	8218220	8219184	Mac1_peak_2216	KCNE1B (-389110)
chr21	8219487	8220679	Mac1_peak_2217	KCNE1B (-390491)
chr21	8222968	8223330	Mac1_peak_2218	KCNE1B (-393557)
chr21	8223756	8224607	Mac1_peak_2219	KCNE1B (-394590)
chr21	8225036	8226384	Mac1_peak_2220	KCNE1B (-396118)
chr21	8227173	8227483	Mac1_peak_2221	KCNE1B (-397736)
chr21	8227747	8227887	Mac1_peak_2222	KCNE1B (-398225)
chr21	8228652	8228806	Mac1_peak_2223	KCNE1B (-399137)
chr21	8229619	8229734	Mac1_peak_2224	KCNE1B (-400085)
chr21	8230609	8230777	Mac1_peak_2225	KCNE1B (-401101)
chr21	8234378	8234656	Mac1_peak_2226	KCNE1B (-404925)
chr21	8235331	8236049	Mac1_peak_2227	KCNE1B (-406098)
chr21	8238560	8238698	Mac1_peak_2228	KCNE1B (-409037)
chr21	8239084	8239197	Mac1_peak_2229	KCNE1B (-409549)
chr21	8239678	8239884	Mac1_peak_2230	KCNE1B (-410189)
chr21	8240160	8240480	Mac1_peak_2231	KCNE1B (-410728)
chr21	8241995	8242155	Mac1_peak_2232	KCNE1B (-412483)
chr21	8243309	8243805	Mac1_peak_2233	KCNE1B (-413965)
chr21	8244047	8244189	Mac1_peak_2234	KCNE1B (-414526)
chr21	8244420	8244939	Mac1_peak_2235	KCNE1B (-415088)
chr21	8245218	8245469	Mac1_peak_2236	KCNE1B (-415752)
chr21	8245858	8245960	Mac1_peak_2237	KCNE1B (-416317)
chr21	8246227	8246434	Mac1_peak_2238	KCNE1B (-416739)
chr21	8250290	8251010	Mac1_peak_2239	KCNE1B (-421058)
chr21	8251311	8252010	Mac1_peak_2240	KCNE1B (-422069)
chr21	8254015	8254194	Mac1_peak_2241	KCNE1B (-424513)
chr21	8254516	8255088	Mac1_peak_2242	KCNE1B (-425210)
chr21	8256655	8257081	Mac1_peak_2243	KCNE1B (-427276)
chr21	8258265	8258431	Mac1_peak_2244	KCNE1B (-428756)
chr21	8258842	8259023	Mac1_peak_2245	KCNE1B (-429341)
chr21	8259478	8260050	Mac1_peak_2246	KCNE1B (-430172)
chr21	8260549	8260824	Mac1_peak_2247	KCNE1B (-431095)
chr21	8385770	8385958	Mac1_peak_2248	KCNE1B (-556272)
chr21	8388084	8389817	Mac1_peak_2249	KCNE1B (-559359)
chr21	8390166	8391094	Mac1_peak_2250	KCNE1B (-561038)
chr21	8391381	8391493	Mac1_peak_2251	KCNE1B (-561845)
chr21	8392587	8394666	Mac1_peak_2252	KCNE1B (-564035)
chr21	8394917	8395067	Mac1_peak_2253	KCNE1B (-565400)
chr21	8395382	8396235	Mac1_peak_2254	KCNE1B (-566217)
chr21	8397001	8397437	Mac1_peak_2255	KCNE1B (-567627)
chr21	8398307	8398844	Mac1_peak_2256	KCNE1B (-568984)
chr21	8399327	8399695	Mac1_peak_2257	KCNE1B (-569919)
chr21	8400986	8401480	Mac1_peak_2258	KCNE1B (-571641)
chr21	8402569	8402916	Mac1_peak_2259	KCNE1B (-573151)
chr21	8405480	8406337	Mac1_peak_2260	KCNE1B (-576317)
chr21	8406695	8407606	Mac1_peak_2261	KCNE1B (-577559)
chr21	8408024	8409472	Mac1_peak_2262	KCNE1B (-579156)
chr21	8410073	8410288	Mac1_peak_2263	KCNE1B (-580589)
chr21	8410709	8410897	Mac1_peak_2264	KCNE1B (-581211)
chr21	8411970	8412172	Mac1_peak_2265	KCNE1B (-582479)
chr21	8413354	8413792	Mac1_peak_2266	KCNE1B (-583981)
chr21	8414272	8414520	Mac1_peak_2267	KCNE1B (-584804)
chr21	8415958	8416061	Mac1_peak_2268	KCNE1B (-586418)
chr21	8417486	8418472	Mac1_peak_2269	KCNE1B (-588387)
chr21	8420199	8420572	Mac1_peak_2270	KCNE1B (-590794)
chr21	8421176	8421536	Mac1_peak_2271	KCNE1B (-591764)
chr21	8423301	8423425	Mac1_peak_2272	KCNE1B (-593771)
chr21	8424963	8425524	Mac1_peak_2273	KCNE1B (-595652)
chr21	8426253	8426792	Mac1_peak_2274	KCNE1B (-596931)
chr21	8427477	8428491	Mac1_peak_2275	KCNE1B (-598392)
chr21	8428846	8429017	Mac1_peak_2276	KCNE1B (-599340)
chr21	8429261	8429822	Mac1_peak_2277	KCNE1B (-599950)
chr21	8432357	8432507	Mac1_peak_2278	KCNE1B (-602840)
chr21	8432943	8433536	Mac1_peak_2279	KCNE1B (-603648)
chr21	8434034	8434632	Mac1_peak_2280	KCNE1B (-604741)
chr21	8435215	8435583	Mac1_peak_2281	KCNE1B (-605807)
chr21	8437053	8437713	Mac1_peak_2282	KCNE1B (-607791)
chr21	8437970	8438914	Mac1_peak_2283	KCNE1B (-608850)
chr21	8439847	8440291	Mac1_peak_2284	KCNE1B (-610477)
chr21	8441190	8441772	Mac1_peak_2285	KCNE1B (-611889)
chr21	8442311	8443322	Mac1_peak_2286	KCNE1B (-613225)
chr21	8443594	8443981	Mac1_peak_2287	KCNE1B (-614196)
chr21	8444831	8447105	Mac1_peak_2288	KCNE1B (-616376)
chr21	8449893	8450524	Mac1_peak_2289	KCNE1B (-620617)
chr21	8450918	8451728	Mac1_peak_2290	KCNE1B (-621731)
chr21	8452003	8452344	Mac1_peak_2291	KCNE1B (-622582)
chr21	8452571	8454555	Mac1_peak_2292	KCNE1B (-623971)
chr21	8454874	8455052	Mac1_peak_2293	KCNE1B (-625371)
chr21	8455279	8455395	Mac1_peak_2294	KCNE1B (-625745)
chr21	8457932	8458145	Mac1_peak_2295	KCNE1B (-628447)
chr21	8458837	8459496	Mac1_peak_2296	KCNE1B (-629575)
chr21	8459739	8459844	Mac1_peak_2297	KCNE1B (-630200)
chr21	8462294	8463066	Mac1_peak_2298	KCNE1B (-633088)
chr21	8465352	8465457	Mac1_peak_2299	KCNE1B (-635813)
chr21	8465842	8466680	Mac1_peak_2300	KCNE1B (-636669)
chr21	8467819	8468078	Mac1_peak_2301	KCNE1B (-638357)
chr21	8468798	8469012	Mac1_peak_2302	KCNE1B (-639313)
chr21	8469568	8469801	Mac1_peak_2303	KCNE1B (-640093)
chr21	8470822	8471772	Mac1_peak_2304	KCNE1B (-641705)
chr21	8550651	8550790	Mac1_peak_2305	KCNE1B (-721129)
chr21	8810155	8810276	Mac1_peak_2306	KCNE1B (-980624)
chr21	8815619	8815739	Mac1_peak_2307	KCNE1B (-986087)
chr21	9676759	9676904	Mac1_peak_2315	TPTE (-844743)
chr21	9811362	9811545	Mac1_peak_2316	TPTE (-710121)
chr21	9813123	9813285	Mac1_peak_2317	TPTE (-708371)
chr21	9815796	9815915	Mac1_peak_2318	TPTE (-705719)
chr21	9816285	9816396	Mac1_peak_2319	TPTE (-705234)
chr21	9816692	9816870	Mac1_peak_2320	TPTE (-704794)
chr21	9819435	9819679	Mac1_peak_2321	TPTE (-702018)
chr21	9821451	9821951	Mac1_peak_2322	TPTE (-699874)
chr21	9823527	9823696	Mac1_peak_2323	TPTE (-697963)
chr21	9824481	9824633	Mac1_peak_2324	TPTE (-697018)
chr21	10120409	10120790	Mac1_peak_2325	TPTE (-400975)
chr21	10142722	10142828	Mac1_peak_2326	TPTE (-378800)
chr21	10270228	10270432	Mac1_peak_2327	TPTE (-251245)
chr21	10274091	10274257	Mac1_peak_2328	TPTE (-247401)
chr21	10325688	10325895	Mac1_peak_2329	TPTE (-195783)
chr21	10365595	10365771	Mac1_peak_2330	TPTE (-155892)
chr21	10403112	10403287	Mac1_peak_2331	TPTE (-118375)
chr21	10405603	10405723	Mac1_peak_2332	TPTE (-115912)
chr21	10431988	10432153	Mac1_peak_2333	TPTE (-89504)
chr21	10548409	10548510	Mac1_peak_2334	TPTE (+26885)
chr21	10692734	10692952	Mac1_peak_2335	TPTE (+171268)
chr21	10782582	10782825	Mac1_peak_2336	TPTE (+261129)
chr21	13787512	13787630	Mac1_peak_2337	POTED (+177394), LIPI (+419378)
chr21	14092941	14093047	Mac1_peak_2338	LIPI (+113955), POTED (+482817)
chr21	14454543	14454696	Mac1_peak_2339	HSPA13 (-71433), SAMSN1 (+128782),HSPA13(71431)
chr21	14582061	14582270	Mac1_peak_2340	HSPA13 (-198979), SAMSN1 (+1236)
chr21	14611530	14611721	Mac1_peak_2341	SAMSN1 (-28224), NRIP1 (+453374)
chr21	14612036	14612242	Mac1_peak_2342	SAMSN1 (-28737), NRIP1 (+452861)
chr21	14630407	14630568	Mac1_peak_2343	SAMSN1 (-47086), NRIP1 (+434512)
chr21	15561258	15561418	Mac1_peak_2344	NRIP1 (-496338), USP25 (-168687)
chr21	16061430	16061545	Mac1_peak_2345	USP25 (+331463)
chr21	17693917	17694065	Mac1_peak_2346	BTG3 (-81147), C21orf91 (+125395)
chr21	17780901	17781062	Mac1_peak_2347	BTG3 (-168138), C21orf91 (+38404)
chr21	21192753	21192915	Mac1_peak_2348	NCAM2 (+194519)
chr21	29093631	29093801	Mac1_peak_2349	BACH1 (-205700), MAP3K7CL (+13164)
chr21	33406636	33406852	Mac1_peak_2350	IFNGR2 (+3312), TMEM50B (+73267)
chr21	33642403	33642717	Mac1_peak_2351	CRYZL1 (-800), ITSN1 (+102),GART(99671),ITSN1(83)
chr21	34640460	34640695	Mac1_peak_2352	RCAN1 (-115111), CLIC6 (-28811),RCAN1(25435)
chr21	34845924	34846138	Mac1_peak_2353	CLIC6 (+176642), RUNX1 (+203313)
chr21	34928179	34928835	Mac1_peak_2354	RUNX1 (+120837), CLIC6 (+259118)
chr21	35026794	35026932	Mac1_peak_2355	RUNX1 (+22481), CLIC6 (+357474)
chr21	35049049	35049158	Mac1_peak_2356	RUNX1 (+240)
chr21	35097371	35097602	Mac1_peak_2357	RUNX1 (-48143), SETD4 (+962774)
chr21	35238140	35238277	Mac1_peak_2358	RUNX1 (-188865), SETD4 (+822052)
chr21	36478096	36478322	Mac1_peak_2359	CLDN14 (+1881), CHAF1B (+92831)
chr21	36925614	36925749	Mac1_peak_2360	HLCS (+40791), SIM2 (+226548)
chr21	37370953	37371139	Mac1_peak_2361	DSCR3 (-103514), DYRK1A (-49254)
chr21	37714344	37714539	Mac1_peak_2362	KCNJ6 (+202004), DYRK1A (+294142)
chr21	38787655	38787799	Mac1_peak_2363	ERG (-126033), ETS2 (-17580)
chr21	38839858	38840018	Mac1_peak_2364	ETS2 (+34631), PSMG1 (+343913)
chr21	42682788	42682974	Mac1_peak_2365	PDE9A (+29126), WDR4 (+196674)
chr21	42932047	42932368	Mac1_peak_2366	PKNOX1 (-42302), NDUFV3 (+38943),PKNOX1(-42302)
chr21	42937170	42937397	Mac1_peak_2367	PKNOX1 (-37226), NDUFV3 (+44019)
chr21	42959133	42959304	Mac1_peak_2368	PKNOX1 (-15291), NDUFV3 (+65954)
chr21	44366956	44367077	Mac1_peak_2369	LRRC3 (-88469), TRPM2 (+13329),PFKL(66983)
chr21	45339171	45339285	Mac1_peak_2370	COL18A1 (-116303), POFUT2 (-51330)
chr21	45698955	45699409	Mac1_peak_2371	COL6A1 (-282555), PCBP3 (+55488)
chr21	46302473	46302602	Mac1_peak_2372	PCNT (-21584), YBEY (+16154),MCM3AP(17143),PCNT(-21584)
chr21	46502080	46502183	Mac1_peak_2373	DIP2A (+43021), S100B (+103076)
chr22	15738950	15739202	Mac1_peak_2397	OR11H1 (+210918), CCT8L2 (+853734)
chr22	15776296	15776423	Mac1_peak_2398	OR11H1 (+248202), CCT8L2 (+816450)
chr22	15941509	15941616	Mac1_peak_2399	OR11H1 (+413405), CCT8L2 (+651247)
chr22	16352752	16352909	Mac1_peak_2400	CCT8L2 (+239979), OR11H1 (+824673)
chr22	16451273	16451393	Mac1_peak_2401	CCT8L2 (+141477), OR11H1 (+923175)
chr22	16527465	16527578	Mac1_peak_2402	CCT8L2 (+65288), OR11H1 (+999364)
chr22	16601111	16601249	Mac1_peak_2403	CCT8L2 (-8370)
chr22	16748329	16748509	Mac1_peak_2404	CCT8L2 (-155609), XKR3 (+73280)
chr22	18205503	18205643	Mac1_peak_2405	USP18 (+55674), GGTLC3 (+312588)
chr22	18730454	18730734	Mac1_peak_2406	DGCR6 (-175629), RIMBP3 (-118675)
chr22	18892393	18892542	Mac1_peak_2407	RIMBP3 (-280549), DGCR6 (-13755)
chr22	18896255	18896557	Mac1_peak_2408	DGCR6 (-9817)
chr22	19349779	19349906	Mac1_peak_2409	CLTCL1 (-58129), HIRA (+81890)
chr22	20916995	20917129	Mac1_peak_2410	CRKL (-364),PI4KA(58250)
chr22	21265176	21265328	Mac1_peak_2411	RIMBP3B (-118122), GGT2 (-37615)
chr22	21325319	21325482	Mac1_peak_2412	GGT2 (-97764), RIMBP3B (-57973)
chr22	21326182	21326329	Mac1_peak_2413	GGT2 (-98619), RIMBP3B (-57118)
chr22	23855592	23855694	Mac1_peak_2414	ENSG00000251357 (-6545), SLC2A11 (-1357),MIF(-38734)
chr22	24486337	24486683	Mac1_peak_2415	UPB1 (-8550)
chr22	26004719	26004863	Mac1_peak_2416	SEZ6L (-164784), MYO18B (+262557)
chr22	30267447	30268231	Mac1_peak_2417	OSM (-999),LIF(20988)
chr22	30306212	30306393	Mac1_peak_2418	CASTOR1 (-16676), TBC1D10A (+20598)
chr22	30455671	30455786	Mac1_peak_2419	SEC14L3 (+16320), MTFP1 (+30199)
chr22	30637802	30637960	Mac1_peak_2420	SLC35E4 (+2229), DUSP18 (+30009),PES1(30868),TCN2(30799)
chr22	32950726	32950852	Mac1_peak_2421	SYN3 (+107583), TIMP3 (+149088)
chr22	35534577	35534706	Mac1_peak_2422	RASD2 (-6226)
chr22	37149975	37150266	Mac1_peak_2423	IL2RB (-131),RAC2(-94179)
chr22	39447246	39447377	Mac1_peak_2424	MGAT3 (-10032), TAB1 (+47571),ATF4(-73247)
chr22	39774174	39774309	Mac1_peak_2425	GRAP2 (-126840), CACNA1I (+203489)
chr22	42079772	42079909	Mac1_peak_2426	NAGA (-9011), SMDT1 (+146)
chr22	43346119	43346302	Mac1_peak_2427	SCUBE1 (-2823)
chr22	43378380	43378651	Mac1_peak_2428	SCUBE1 (-35128), MPPED1 (-32680)
chr22	44455624	44455794	Mac1_peak_2429	PRR5 (-221376), KIAA1644 (-142858)
chr22	45337117	45337220	Mac1_peak_2430	FAM118A (+28187), SMC1B (+76398)
chr22	47517006	47517207	Mac1_peak_2431	FAM19A5 (-972353), TBC1D22A (+754486)
chr22	49308919	49309032	Mac1_peak_2432	BRD1 (+515828), FAM19A5 (+819516)
chr22	49838911	49839058	Mac1_peak_2433	ZBED4 (-14857), BRD1 (-14181)
chr22	50151229	50151362	Mac1_peak_2434	PANX2 (-19435), MOV10L1 (+61290)
chr3	262308	262453	Mac1_peak_2480	CNTN6 (-830195), CHL1 (+65785)
chr3	2534970	2535207	Mac1_peak_2481	CNTN4 (+296260), IL5RA (+575285)
chr3	4999807	5000001	Mac1_peak_2482	ARL8B (-122316), BHLHE40 (+20788),BHLHE40(20493)
chr3	5002481	5002633	Mac1_peak_2483	ARL8B (-119663), BHLHE40 (+23441)
chr3	9205590	9205736	Mac1_peak_2484	RAD18 (-242161), SRGAP3 (+43716)
chr3	9805630	9805885	Mac1_peak_2485	TTLL3 (-4230),ARPC4-TTLL3(13210)
chr3	11215457	11215737	Mac1_peak_2486	HRH1 (-37102), SLC6A1 (+222873),HRH1(-10385)
chr3	13613993	13614114	Mac1_peak_2487	FBLN2 (+64923), WNT7A (+266067)
chr3	15685859	15686134	Mac1_peak_2488	HACL1 (-84166), ANKRD28 (+173774)
chr3	16254743	16254914	Mac1_peak_2489	DPH3 (+10143), GALNT15 (+80180)
chr3	18679399	18679600	Mac1_peak_2490	KCNH8 (-468954), SATB1 (-254927)
chr3	18741040	18741414	Mac1_peak_2491	KCNH8 (-407227), SATB1 (-316654)
chr3	20104304	20104578	Mac1_peak_2492	KAT2B (+64418), SGO1 (+81750)
chr3	21106013	21106208	Mac1_peak_2493	SGO1 (-919920), ZNF385D (+645324)
chr3	27058090	27058215	Mac1_peak_2494	NEK10 (+311268), LRRC3B (+435347)
chr3	27288949	27289167	Mac1_peak_2495	NEK10 (+80363), LRRC3B (+666252)
chr3	30112876	30113009	Mac1_peak_2496	TGFBR2 (-493658), RBMS3 (+831597)
chr3	30347597	30347859	Mac1_peak_2497	TGFBR2 (-258873)
chr3	31754738	31754861	Mac1_peak_2498	STT3B (+222010), OSBPL10 (+226502)
chr3	31755678	31755960	Mac1_peak_2499	STT3B (+223029), OSBPL10 (+225483)
chr3	32661549	32661782	Mac1_peak_2500	DYNC1LI1 (-90792), CNOT10 (-33875)
chr3	33067699	33068050	Mac1_peak_2501	TMPPE (+28926), CCR4 (+116301),CRTAP(-46083)
chr3	39362608	39362876	Mac1_peak_2502	SLC25A38 (-20606), CCR8 (+33036)
chr3	42081065	42081213	Mac1_peak_2503	TRAK1 (-9931)
chr3	42901086	42901349	Mac1_peak_2504	ZNF662 (-4948)
chr3	43655965	43656132	Mac1_peak_2505	ABHD5 (-34821), ANO10 (-33981)
chr3	44903917	44904034	Mac1_peak_2506	TGM4 (+29365), ZDHHC3 (+72206)
chr3	46285244	46285664	Mac1_peak_2507	CCR2 (-68290), CCR3 (+43073),CCR2(-68289),CCR5(-84687)
chr3	46947945	46948408	Mac1_peak_2508	NBEAL2 (-31506), PTH1R (+64820)
chr3	48211899	48212025	Mac1_peak_2509	CDC25A (-23606), CAMP (-11385)
chr3	50051386	50051508	Mac1_peak_2510	RBM5 (-37461), RBM6 (+111414)
chr3	51784230	51784393	Mac1_peak_2511	IQCF6 (-5125)
chr3	53518343	53518608	Mac1_peak_2512	CACNA1D (+23777), CHDH (+327914)
chr3	53780259	53780394	Mac1_peak_2513	CHDH (+66063), CACNA1D (+285628)
chr3	55891577	55891834	Mac1_peak_2514	WNT5A (-404064), ERC2 (+576657)
chr3	58022770	58023016	Mac1_peak_2515	FLNB (+14493), DNASE1L3 (+188330)
chr3	58682204	58682323	Mac1_peak_2516	FAM3D (-15416)
chr3	61560432	61560610	Mac1_peak_2517	PTPRG (-1390),PTPRG(-1047)
chr3	63246608	63246713	Mac1_peak_2518	CADPS (-371282), SYNPR (-31462)
chr3	63911191	63911299	Mac1_peak_2519	ATXN7 (+12846), PSMD6 (+112227),THOC7(47322)
chr3	66472535	66472691	Mac1_peak_2520	LRIG1 (+28319), SLC25A26 (+339003),LRIG1(-27808)
chr3	66480753	66481146	Mac1_peak_2521	LRIG1 (+19982), SLC25A26 (+347340)
chr3	69081841	69082029	Mac1_peak_2522	ARL6IP5 (-3009), UBA3 (-1527),ARL6IP5(-3003)
chr3	69212458	69212665	Mac1_peak_2523	LMOD3 (-89996), FRMD4B (+173511)
chr3	75668976	75669580	Mac1_peak_2524	FRG2C (+4948), ZNF717 (+116289)
chr3	76629885	76630051	Mac1_peak_2525	ROBO2 (+723273)
chr3	87333679	87333829	Mac1_peak_2528	HTR1F (-656942), POU1F1 (-57250)
chr3	93015171	93015271	Mac1_peak_2548	PROS1 (+958845)
chr3	93034515	93034656	Mac1_peak_2549	PROS1 (+939480)
chr3	93470476	93470704	Mac1_peak_2550	PROS1 (+503476)
chr3	93709775	93709880	Mac1_peak_2551	PROS1 (+264238)
chr3	93713244	93713646	Mac1_peak_2552	PROS1 (+260621)
chr3	100199438	100199591	Mac1_peak_2553	FILIP1L (-85002), TBC1D23 (-61497),CMSS1(84585)
chr3	106338730	106338890	Mac1_peak_2554	CBLB (-469767)
chr3	108329349	108329565	Mac1_peak_2555	HHLA2 (+26972), MYH15 (+199865),HHLA2(17673)
chr3	108834802	108835064	Mac1_peak_2556	TRAT1 (+12235), GUCA1C (+118962)
chr3	108838273	108838547	Mac1_peak_2557	TRAT1 (+15712), GUCA1C (+115485)
chr3	119395348	119395502	Mac1_peak_2558	TMEM39A (+68257), ARHGAP31 (+101052)
chr3	119639680	119639813	Mac1_peak_2559	POPDC2 (+20843), PLA1A (+41905),CD80(80112)
chr3	122067015	122067119	Mac1_peak_2560	CASR (-117267), CD86 (+11693),CD86(-10781)
chr3	122079188	122079368	Mac1_peak_2561	CASR (-105056), CD86 (+23904)
chr3	122428494	122428626	Mac1_peak_2562	WDR5B (-12509), KPNA1 (+86368),FAM162A(44385)
chr3	122975479	122975618	Mac1_peak_2563	SEMA5B (+585),PDIA5(-91460)
chr3	126472503	126472758	Mac1_peak_2564	ZXDC (+3288), CFAP100 (+77692)
chr3	126473332	126473585	Mac1_peak_2565	ZXDC (+2460), CFAP100 (+78520)
chr3	126555254	126555458	Mac1_peak_2566	CHST13 (+31073), TXNRD3 (+99799)
chr3	127821591	127821824	Mac1_peak_2567	MGLL (+1174), ABTB1 (+148768)
chr3	128598755	128599194	Mac1_peak_2568	GATA2 (-105790), RPN1 (+51874),RPN1(-51902)
chr3	128777826	128777974	Mac1_peak_2569	ACAD9 (-101711), RAB7A (+51778)
chr3	132137454	132137580	Mac1_peak_2570	ACPP (-179890), CPNE4 (-99713)
chr3	132381758	132381858	Mac1_peak_2571	DNAJC13 (-35718), ACPP (+64401),DNAJC13(-35900)
chr3	133743210	133743387	Mac1_peak_2572	TF (-2657),TOPBP1(81405)
chr3	135136772	135136962	Mac1_peak_2573	PPP2R3A (-828806), EPHB1 (+341605)
chr3	137256630	137256784	Mac1_peak_2574	SOX14 (-507577), IL20RB (+298842)
chr3	138761376	138761584	Mac1_peak_2575	PIK3CB (-2121)
chr3	138780890	138781300	Mac1_peak_2576	PIK3CB (-21736), FOXL2 (+166045)
chr3	138833303	138833409	Mac1_peak_2577	PIK3CB (-73997), FOXL2 (+113784)
chr3	139047753	139047885	Mac1_peak_2578	MRPS22 (+42013), COPB2 (+341913)
chr3	139116732	139116869	Mac1_peak_2579	MRPS22 (+110995), COPB2 (+272931)
chr3	142852274	142852475	Mac1_peak_2580	PCOLCE2 (+36828), TRPC1 (+128301)
chr3	143670521	143670626	Mac1_peak_2581	SLC9A9 (+177957), CHST2 (+551243)
chr3	143850157	143850259	Mac1_peak_2582	SLC9A9 (-1677)
chr3	153584056	153584191	Mac1_peak_2583	ARHGEF26 (-536879), RAP2B (+421854)
chr3	154237202	154237305	Mac1_peak_2584	DHX36 (+87243), ARHGEF26 (+116251)
chr3	155411849	155411958	Mac1_peak_2585	ENSG00000240045 (-118129), PLCH1 (+264135)
chr3	158206616	158206941	Mac1_peak_2586	MLF1 (-376056), RSRC1 (+96727)
chr3	168085744	168085919	Mac1_peak_2587	GOLIM4 (+10143), SERPINI1 (+350109)
chr3	168876397	168876585	Mac1_peak_2588	GOLIM4 (-780516), MECOM (+269814)
chr3	168878087	168878348	Mac1_peak_2589	GOLIM4 (-782243), MECOM (+268087)
chr3	171811859	171812076	Mac1_peak_2590	PLD1 (-1474)
chr3	171821959	171822129	Mac1_peak_2591	TMEM212 (-21305), PLD1 (-11550)
chr3	171827848	171828012	Mac1_peak_2592	PLD1 (-17436), TMEM212 (-15419)
chr3	172130182	172130549	Mac1_peak_2593	FNDC3B (+89812), GHSR (+318090)
chr3	172477334	172477439	Mac1_peak_2594	GHSR (-28931), TNFSF10 (+46120)
chr3	177358428	177358568	Mac1_peak_2595	TBL1XR1 (-162020)
chr3	179147343	179147660	Mac1_peak_2596	PIK3CA (-1021),ZMAT3(75633)
chr3	181906733	181906983	Mac1_peak_2597	ATP11B (-886642), SOX2 (+194934)
chr3	181912079	181912258	Mac1_peak_2598	ATP11B (-881331), SOX2 (+200245)
chr3	186536832	186537010	Mac1_peak_2599	DGKG (-174684), CRYGS (+9781)
chr3	186880643	186880748	Mac1_peak_2600	ST6GAL1 (-49789), ADIPOQ (+37992),EIF4A2(97124)
chr3	188826893	188827094	Mac1_peak_2601	TPRG1 (-344980), LPP (+614061)
chr3	189747842	189747989	Mac1_peak_2602	TP63 (+116489), P3H2 (+373013),TP63(-41744)
chr3	190563055	190563229	Mac1_peak_2603	IL1RAP (+49040), GMNC (+299473)
chr3	192564069	192564228	Mac1_peak_2604	FGF12 (-155100), MB21D2 (+354012)
chr3	192893190	192893408	Mac1_peak_2605	FGF12 (-484250), MB21D2 (+24862),MB21D2(-24862)
chr3	194140801	194141020	Mac1_peak_2606	HES1 (+4766), CPN2 (+210417)
chr3	194893348	194893803	Mac1_peak_2607	LSG1 (-221099), XXYLT1 (+377591)
chr3	195630275	195630602	Mac1_peak_2608	MUC20 (-90443), APOD (-46234)
chr3	195988636	195988802	Mac1_peak_2609	TNK2 (-93158), TFRC (+93470),TFRC(-93442),TNK2(79710)
chr3	197189744	197189999	Mac1_peak_2610	MELTF (-160056), DLG1 (+108704)
chr4	555351	555488	Mac1_peak_2613	PDE6B (-70186), PIGG (+56190),PIGG(56220)
chr4	1434993	1435174	Mac1_peak_2614	NKX1-1 (-28753), FAM53A (+249177),UVSSA(87768)
chr4	6696238	6696438	Mac1_peak_2615	S100P (+3269), MRFAP1L1 (+13542),KIAA0232(-86393)
chr4	8643051	8643321	Mac1_peak_2616	CPZ (+50526), HMX1 (+228631)
chr4	9243641	9243817	Mac1_peak_2617	USP17L19 (-9649), USP17L18 (-4901), USP17L17 (-150)
chr4	9248576	9248743	Mac1_peak_2618	USP17L20 (-9464), USP17L19 (-4718), USP17L18 (+30)
chr4	25487046	25487230	Mac1_peak_2619	SLC34A2 (-168706), ANAPC4 (+109845)
chr4	30542125	30542255	Mac1_peak_2620	PCDH7 (-178663)
chr4	36844698	36844878	Mac1_peak_2622	C4orf19 (-739445), DTHD1 (+560766)
chr4	37929168	37929304	Mac1_peak_2623	PTTG2 (-31199), TBC1D1 (+38149)
chr4	39623557	39623719	Mac1_peak_2624	UGDH (-96020), SMIM14 (+15452)
chr4	39624159	39624306	Mac1_peak_2625	UGDH (-96615), SMIM14 (+14857)
chr4	40294794	40295452	Mac1_peak_2626	CHRNA9 (-40206), RHOH (+98216),RHOH(98217)
chr4	43557603	43557716	Mac1_peak_2627	GRXCR1 (+664393), KCTD8 (+891147)
chr4	48752804	48752926	Mac1_peak_2628	FRYL (+27434), ZAR1 (+262613)
chr4	49091679	49092202	Mac1_peak_2629	CWH43 (+105694)
chr4	49096161	49096290	Mac1_peak_2630	CWH43 (+109979)
chr4	49097213	49097423	Mac1_peak_2631	CWH43 (+111071)
chr4	49098553	49099159	Mac1_peak_2632	CWH43 (+112609)
chr4	49101433	49101976	Mac1_peak_2633	CWH43 (+115458)
chr4	49102327	49102696	Mac1_peak_2634	CWH43 (+116265)
chr4	49103523	49103674	Mac1_peak_2635	CWH43 (+117352)
chr4	49104351	49104565	Mac1_peak_2636	CWH43 (+118211)
chr4	49105699	49105840	Mac1_peak_2637	CWH43 (+119523)
chr4	49107345	49107652	Mac1_peak_2638	CWH43 (+121252)
chr4	49108073	49109567	Mac1_peak_2639	CWH43 (+122573)
chr4	49109907	49110108	Mac1_peak_2640	CWH43 (+123761)
chr4	49118503	49119045	Mac1_peak_2641	CWH43 (+132527)
chr4	49119528	49119709	Mac1_peak_2642	CWH43 (+133372)
chr4	49120062	49120321	Mac1_peak_2643	CWH43 (+133945)
chr4	49120965	49121199	Mac1_peak_2644	CWH43 (+134835)
chr4	49126626	49126756	Mac1_peak_2645	CWH43 (+140444)
chr4	49128849	49129226	Mac1_peak_2646	CWH43 (+142791)
chr4	49131694	49131858	Mac1_peak_2647	CWH43 (+145529)
chr4	49132376	49132689	Mac1_peak_2648	CWH43 (+146286)
chr4	49132965	49133080	Mac1_peak_2649	CWH43 (+146776)
chr4	49136803	49137197	Mac1_peak_2650	CWH43 (+150753)
chr4	49142355	49142484	Mac1_peak_2651	CWH43 (+156173)
chr4	49145773	49145982	Mac1_peak_2652	CWH43 (+159631)
chr4	49147303	49147536	Mac1_peak_2653	CWH43 (+161173)
chr4	49149156	49149837	Mac1_peak_2654	CWH43 (+163250)
chr4	49153140	49153290	Mac1_peak_2655	CWH43 (+166968)
chr4	49153601	49153935	Mac1_peak_2656	CWH43 (+167521)
chr4	49154436	49154605	Mac1_peak_2657	CWH43 (+168274)
chr4	49155353	49155510	Mac1_peak_2658	CWH43 (+169185)
chr4	49218201	49218323	Mac1_peak_2659	CWH43 (+232015)
chr4	49233459	49233604	Mac1_peak_2660	CWH43 (+247285)
chr4	49271316	49271504	Mac1_peak_2661	CWH43 (+285163)
chr4	49303834	49303957	Mac1_peak_2662	CWH43 (+317649)
chr4	49306146	49306254	Mac1_peak_2663	CWH43 (+319953)
chr4	49309405	49309548	Mac1_peak_2664	CWH43 (+323230)
chr4	49316803	49316974	Mac1_peak_2665	CWH43 (+330642)
chr4	49323238	49323641	Mac1_peak_2666	CWH43 (+337193)
chr4	49328938	49329070	Mac1_peak_2667	CWH43 (+342757)
chr4	49513206	49513544	Mac1_peak_2668	CWH43 (+527128)
chr4	49531826	49531954	Mac1_peak_2669	CWH43 (+545643)
chr4	49634229	49634400	Mac1_peak_2670	CWH43 (+648068)
chr4	49634717	49634886	Mac1_peak_2671	CWH43 (+648555)
chr4	49638014	49638197	Mac1_peak_2672	CWH43 (+651859)
chr4	49642630	49642753	Mac1_peak_2673	CWH43 (+656445)
chr4	49647352	49647743	Mac1_peak_2674	CWH43 (+661301)
chr4	49652776	49653013	Mac1_peak_2675	CWH43 (+666648)
chr4	49654765	49654949	Mac1_peak_2676	CWH43 (+668610)
chr4	49656367	49656640	Mac1_peak_2677	CWH43 (+670257)
chr4	49657126	49657251	Mac1_peak_2678	CWH43 (+670942)
chr4	49657522	49657709	Mac1_peak_2679	CWH43 (+671369)
chr4	49709350	49709543	Mac1_peak_2680	CWH43 (+723200)
chr4	49710568	49710762	Mac1_peak_2681	CWH43 (+724418)
chr4	49720522	49720627	Mac1_peak_2682	CWH43 (+734328)
chr4	49769343	49769480	Mac1_peak_2683	CWH43 (+783165)
chr4	49792263	49792388	Mac1_peak_2684	CWH43 (+806079)
chr4	53214904	53215039	Mac1_peak_2691	SCFD2 (+151103), RASL11B (+352682)
chr4	54838054	54838209	Mac1_peak_2692	KIT (+180214), KDR (+287457)
chr4	54839256	54839356	Mac1_peak_2693	KIT (+181388), KDR (+286283)
chr4	61833433	61833600	Mac1_peak_2695	ADGRL3 (+631375)
chr4	63496869	63496998	Mac1_peak_2696	TECRL (+912528)
chr4	63717622	63717794	Mac1_peak_2697	TECRL (+691754)
chr4	67657978	67658292	Mac1_peak_2698	UBA6 (+43044), STAP1 (+99407)
chr4	71605184	71605289	Mac1_peak_2699	GC (+198804), SLC4A4 (+417951)
chr4	76748692	76748902	Mac1_peak_2700	SEPT11 (-201040), SHROOM3 (+313697)
chr4	77146349	77146687	Mac1_peak_2701	CCNI (-70513), CCNG2 (-10633),CCNG2(-10685),CCNI(70546)
chr4	78657739	78658226	Mac1_peak_2702	BMP2K (-118395), ANXA3 (+106464)
chr4	79331128	79331279	Mac1_peak_2703	NAA11 (-5154)
chr4	80906743	80906912	Mac1_peak_2704	BMP3 (-124137), FGF5 (+640229)
chr4	82252229	82252353	Mac1_peak_2705	RASGEF1B (-780376), HNRNPD (+121665)
chr4	83994047	83994182	Mac1_peak_2706	GPAT3 (+458201), NKX6-1 (+504335)
chr4	84339833	84339989	Mac1_peak_2707	NKX6-1 (+158539), GPAT3 (+803997)
chr4	84792663	84792964	Mac1_peak_2708	WDFY3 (+173577), CDS1 (+209835)
chr4	87353779	87353914	Mac1_peak_2709	HSD17B13 (-30941), HSD17B11 (+37539)
chr4	96402533	96402649	Mac1_peak_2710	PDHA2 (+562572)
chr4	98602239	98602362	Mac1_peak_2711	TSPAN5 (+56328), RAP1GDS1 (+340783)
chr4	100162104	100162346	Mac1_peak_2712	H2AFZ (-211837), DDIT4L (+28243),DDIT4L(-28273)
chr4	101782503	101782933	Mac1_peak_2713	BANK1 (-7889)
chr4	102008031	102008188	Mac1_peak_2714	BANK1 (+217503), SLC39A8 (+337029)
chr4	102819578	102819734	Mac1_peak_2715	MANBA (-58662), UBE2D3 (+49240)
chr4	107069307	107069460	Mac1_peak_2716	DKK2 (-33087), PAPSS1 (+651068)
chr4	112735230	112735583	Mac1_peak_2717	ANK2 (-314269), LARP7 (+98281)
chr4	113565280	113565481	Mac1_peak_2718	CAMK2D (+195837), ANK2 (+515705)
chr4	115950350	115950504	Mac1_peak_2719	NDST4 (-836551), MTRNR2L13 (-348449)
chr4	117577981	117578102	Mac1_peak_2720	TRAM1L1 (-492466), NDST3 (-456303)
chr4	122658660	122658794	Mac1_peak_2721	BBS12 (-73975), IL21 (-37658),BBS12(-73974)
chr4	122715338	122715492	Mac1_peak_2722	IL21 (-94346), BBS12 (-17287)
chr4	123593764	123593956	Mac1_peak_2723	SPRY1 (+197065)
chr4	137452444	137452648	Mac1_peak_2737	PCDH18 (+79929),PCDH18(-79952)
chr4	138439386	138439494	Mac1_peak_2738	NOCT (-576349), SLC7A11 (-197091)
chr4	140524250	140524537	Mac1_peak_2739	ELMOD2 (+236)
chr4	140579353	140579492	Mac1_peak_2740	UCP1 (-10618), TBC1D9 (+176697)
chr4	141158036	141158239	Mac1_peak_2741	ZNF330 (-62749), RNF150 (-25296)
chr4	143513514	143513637	Mac1_peak_2742	SMARCA5 (+113)
chr4	148154506	148154634	Mac1_peak_2743	NR3C2 (+287950), ARHGAP10 (+422507)
chr4	153881227	153881357	Mac1_peak_2744	SFRP2 (-92172), DCHS2 (+510005)
chr4	158430729	158431015	Mac1_peak_2745	RXFP1 (-90842), TMEM144 (+220623)
chr4	158729423	158729562	Mac1_peak_2746	PPID (-6097),ETFDH(47385)
chr4	159938840	159939041	Mac1_peak_2747	RAPGEF2 (+671204)
chr4	162891900	162892105	Mac1_peak_2748	FSTL5 (-727968), NAF1 (+274918)
chr4	164688409	164688516	Mac1_peak_2749	MARCH1 (-304413), APELA (-188541)
chr4	165905466	165905961	Mac1_peak_2750	TLL1 (+32456)
chr4	168863966	168864163	Mac1_peak_2751	CBR4 (+146193), PALLD (+366961),PALLD(32060)
chr4	169411106	169411262	Mac1_peak_2752	SH3RF1 (-140079), NEK1 (+201445)
chr4	177002077	177002198	Mac1_peak_2753	NEIL3 (-307698), VEGFC (-209411)
chr4	183135059	183135180	Mac1_peak_2754	WWC2 (+35827), CLDN22 (+185654)
chr4	183349231	183349332	Mac1_peak_2755	CDKN2AIP (-95309), CLDN24 (-26856)
chr4	183897664	183897847	Mac1_peak_2756	STOX2 (-7600)
chr4	183899599	183899725	Mac1_peak_2757	STOX2 (-5694)
chr4	185202331	185202491	Mac1_peak_2758	SNX25 (-1826),SLC25A4(59149)
chr4	188002408	188002556	Mac1_peak_2759	ZFP42 (+6711), TRIML2 (+103111),ZFP42(6712)
chr4	189233857	189234084	Mac1_peak_2760	FRG1 (-706817)
chr4	189235002	189235442	Mac1_peak_2761	FRG1 (-705566)
chr4	190022177	190022637	Mac1_peak_2762	FRG2 (+4847), FRG1 (+81619)
chr4	190068009	190068778	Mac1_peak_2763	DUX4 (-105380), FRG2 (-41140)
chr4	190069066	190069395	Mac1_peak_2764	DUX4 (-104543), FRG2 (-41977)
chr4	190070407	190070637	Mac1_peak_2765	DUX4 (-103252), FRG2 (-43268)
chr4	190071127	190071463	Mac1_peak_2766	DUX4 (-102479), FRG2 (-44041)
chr4	190073742	190074038	Mac1_peak_2767	DUX4 (-99884), FRG2 (-46636)
chr4	190074927	190075063	Mac1_peak_2768	DUX4 (-98779), FRG2 (-47741)
chr4	190075377	190075809	Mac1_peak_2769	DUX4 (-98181), FRG2 (-48339)
chr4	190076981	190077311	Mac1_peak_2770	DUX4 (-96628), FRG2 (-49892)
chr4	190077849	190078276	Mac1_peak_2771	DUX4 (-95711), FRG2 (-50809)
chr4	190078982	190079141	Mac1_peak_2772	DUX4 (-94712), FRG2 (-51808)
chr4	190079881	190080454	Mac1_peak_2773	DUX4 (-93606), FRG2 (-52914)
chr4	190080998	190081342	Mac1_peak_2774	DUX4 (-92604), FRG2 (-53916)
chr4	190082237	190082765	Mac1_peak_2775	DUX4 (-91273), FRG2 (-55247)
[truncated: 727 more rows]

## Sheet: CCRF-CEM
Supplementary Table 6. List of genes bound by GATA-3 in cell lines
[truncated: 1,560 more rows]

[truncated: 3 more sheets: SUP-T1, MOLT4, THP6]
