# Supplementary material for: GATA-3 is a proto-oncogene in T-cell lymphoproliferative neoplasms
Source: Blood Cancer J. 2022 Nov 4;12(11):149. doi: 10.1038/s41408-022-00745-y (PMC9633835; doi:10.1038/s41408-022-00745-y)
Supplement: Supplementary file 4 — Supplemental Table 7 GATA3 target genes [file 41408_2022_745_MOESM4_ESM.xlsx]

## Sheet: T-ALL
Supplemental Table 7. GATA-3 target gene lists
Gene Symbol	CCRF-CEM	MOLT4	THP6	SUP-T1
SAMSN1	YES	YES	YES	YES
TSPOAP1	YES	YES	YES	YES
GATA3	YES	YES	YES	YES
PTPRD	YES	YES	YES	YES
PTPN3	YES	YES	YES	YES
EPB41L4B	YES	YES	NO	YES
ID3	YES	YES	NO	YES
CD1A	YES	YES	NO	YES
ARL4C	YES	YES	NO	YES
TNFAIP3	YES	YES	NO	YES
UBASH3B	YES	YES	NO	YES
DDIT4	YES	YES	NO	YES
CD1B	YES	YES	NO	YES
MPP6	YES	YES	NO	YES
SPRY4	YES	YES	NO	YES
NLE1	YES	YES	NO	YES
JUN	YES	YES	NO	YES
RNF215	YES	NO	YES	YES
TBC1D10A	YES	NO	YES	YES
CASTOR1	YES	NO	YES	YES
CMPK2	YES	YES	YES	NO
CDK6	YES	YES	YES	NO
ZFPM1	YES	YES	YES	NO
SDK2	YES	YES	YES	NO
ZNF521	YES	YES	YES	NO
MAST1	YES	YES	YES	NO
NECTIN1	YES	YES	YES	NO
FLT1	YES	YES	YES	NO
SPRY1	YES	YES	YES	NO
ETS1	YES	YES	YES	NO
CEBPE	YES	YES	YES	NO
SH3TC1	NO	YES	YES	YES
MYB	NO	YES	YES	YES
IRS1	YES	NO	NO	YES
NRIP1	YES	NO	NO	YES
SLC1A5	YES	NO	NO	YES
LZTFL1	YES	NO	NO	YES
TMPO	YES	NO	NO	YES
KLF12	YES	NO	NO	YES
ITK	YES	NO	NO	YES
NMT2	YES	NO	NO	YES
DUSP10	YES	NO	NO	YES
S100A11	YES	NO	NO	YES
ZMAT3	YES	NO	NO	YES
PTPRC	YES	NO	NO	YES
CCDC167	YES	NO	NO	YES
HS3ST3B1	YES	NO	NO	YES
FOXN3	YES	NO	NO	YES
PCGF5	YES	NO	NO	YES
MRPS23	YES	NO	NO	YES
SMPD3	YES	NO	NO	YES
INPP5D	YES	NO	NO	YES
CKAP2L	YES	NO	NO	YES
NOG	YES	NO	NO	YES
BCL11A	YES	NO	NO	YES
RAG2	YES	NO	NO	YES
DMAC1	YES	NO	NO	YES
SLX1B	YES	YES	NO	NO
WDR34	YES	YES	NO	NO
ANXA3	YES	YES	NO	NO
IKZF1	YES	YES	NO	NO
TRPV6	YES	YES	NO	NO
NIPSNAP1	YES	YES	NO	NO
KLHDC7B	YES	YES	NO	NO
ARID5B	YES	YES	NO	NO
CD300A	YES	YES	NO	NO
IRX3	YES	YES	NO	NO
CSTA	YES	YES	NO	NO
PPM1H	YES	YES	NO	NO
NPIPB11	YES	YES	NO	NO
LEF1	YES	YES	NO	NO
CD248	YES	YES	NO	NO
LZTS1	YES	YES	NO	NO
ANKRD40	YES	YES	NO	NO
ITPR2	YES	YES	NO	NO
MYC	YES	YES	NO	NO
ARID1B	YES	YES	NO	NO
PRNP	YES	YES	NO	NO
PTPN7	YES	YES	NO	NO
TBC1D4	YES	YES	NO	NO
HAS3	YES	YES	NO	NO
TESPA1	YES	YES	NO	NO
TIAM2	YES	YES	NO	NO
NAA38	YES	YES	NO	NO
ABCB10	YES	YES	NO	NO
FARSA	YES	YES	NO	NO
FGD5	YES	YES	NO	NO
E2F2	YES	YES	NO	NO
HHIP	YES	YES	NO	NO
CPOX	YES	YES	NO	NO
SLC39A11	YES	YES	NO	NO
EPHB6	YES	YES	NO	NO
MYO1G	YES	YES	NO	NO
PRKAB1	YES	YES	NO	NO
TCEA3	YES	YES	NO	NO
ELK3	YES	YES	NO	NO
SATB1	YES	YES	NO	NO
BOLA2B	YES	YES	NO	NO
RCBTB2	YES	YES	NO	NO
CD1C	YES	YES	NO	NO
IQGAP2	YES	YES	NO	NO
KLC4	YES	NO	YES	NO
SELL	YES	NO	YES	NO
CSF1	YES	NO	YES	NO
FAM133B	YES	NO	YES	NO
CAMK2D	YES	NO	YES	NO
ANTXR2	YES	NO	YES	NO
STAT5A	YES	NO	YES	NO
KLF2	YES	NO	YES	NO
ZBTB16	YES	NO	YES	NO
TNFRSF8	YES	NO	YES	NO
NNMT	YES	NO	YES	NO
ALS2	YES	NO	YES	NO
CCRL2	YES	NO	YES	NO
CCR4	YES	NO	YES	NO
PRAG1	YES	NO	YES	NO
SERINC5	YES	NO	YES	NO
FAM117A	YES	NO	YES	NO
GZMA	YES	NO	YES	NO
SLC2A6	YES	NO	YES	NO
RNASEH2B	YES	NO	YES	NO
LYL1	YES	NO	YES	NO
EPAS1	YES	NO	YES	NO
COX7C	YES	NO	YES	NO
PKP1	NO	YES	NO	YES
SOX4	NO	YES	NO	YES
B3GAT1	NO	YES	NO	YES
PALLD	NO	YES	NO	YES
ASCC1	NO	YES	NO	YES
CHD3	NO	YES	NO	YES
RHOH	NO	YES	NO	YES
IKZF3	NO	YES	NO	YES
CHRNA2	NO	YES	NO	YES
DYRK2	NO	YES	NO	YES
MAP10	NO	YES	NO	YES
BICDL1	NO	YES	NO	YES
ZNF254	NO	YES	NO	YES
UBXN10	NO	YES	NO	YES
IRX1	NO	YES	NO	YES
NPIPB5	NO	YES	NO	YES
ANP32A	NO	YES	NO	YES
IRS2	NO	YES	NO	YES
VDAC1	NO	YES	NO	YES
GLI3	NO	YES	NO	YES
TARBP1	NO	YES	NO	YES
VIPR2	NO	YES	NO	YES
PTPRK	NO	YES	NO	YES
SHCBP1	NO	YES	NO	YES
EMB	NO	YES	NO	YES
CLINT1	NO	YES	NO	YES
SRPK2	NO	YES	NO	YES
ANAPC16	NO	YES	NO	YES
CELF2	NO	YES	NO	YES
SLFN5	NO	YES	NO	YES
TCF7	NO	YES	NO	YES
IL2RB	NO	YES	NO	YES
TRIB2	NO	NO	YES	YES
THEMIS	NO	NO	YES	YES
NFE2	NO	YES	YES	NO
CLCN6	NO	YES	YES	NO
CMIP	NO	YES	YES	NO
ORAI3	NO	YES	YES	NO
ESRRA	NO	YES	YES	NO
PRR5	NO	YES	YES	NO
CDH24	NO	YES	YES	NO
TOX	NO	YES	YES	NO
SRGAP2C	NO	YES	YES	NO
SLC7A8	NO	YES	YES	NO
SLCO4A1	NO	YES	YES	NO
RTN4	NO	YES	YES	NO
DOCK9	NO	YES	YES	NO
LAT	NO	YES	YES	NO
C14orf119	NO	YES	YES	NO
CDH23	NO	YES	YES	NO
TOB1	NO	YES	YES	NO
CD44	YES	NO	NO	NO
COBLL1	YES	NO	NO	NO
TSPAN11	YES	NO	NO	NO
GRAP2	YES	NO	NO	NO
IER2	YES	NO	NO	NO
SOS1	YES	NO	NO	NO
TMSB10	YES	NO	NO	NO
MRPL4	YES	NO	NO	NO
TRAF3IP2	YES	NO	NO	NO
ANXA1	YES	NO	NO	NO
DLEU7	YES	NO	NO	NO
ZNF385D	YES	NO	NO	NO
MATR3	YES	NO	NO	NO
TRIB3	YES	NO	NO	NO
FNBP1L	YES	NO	NO	NO
ANKRD13B	YES	NO	NO	NO
TFDP2	YES	NO	NO	NO
TET3	YES	NO	NO	NO
GSTCD	YES	NO	NO	NO
THOC5	YES	NO	NO	NO
CEP135	YES	NO	NO	NO
GPR153	YES	NO	NO	NO
DIAPH2	YES	NO	NO	NO
S1PR2	YES	NO	NO	NO
GINS1	YES	NO	NO	NO
TMEM60	YES	NO	NO	NO
USP6NL	YES	NO	NO	NO
KRT1	YES	NO	NO	NO
MAML2	YES	NO	NO	NO
CCR9	YES	NO	NO	NO
RAC2	YES	NO	NO	NO
SMAD3	YES	NO	NO	NO
ANLN	YES	NO	NO	NO
ATF3	YES	NO	NO	NO
DLX2	YES	NO	NO	NO
GALNT13	YES	NO	NO	NO
DCBLD2	YES	NO	NO	NO
AVPR1B	YES	NO	NO	NO
SULT1A4	YES	NO	NO	NO
SRI	YES	NO	NO	NO
RFXAP	YES	NO	NO	NO
PELO	YES	NO	NO	NO
ZNF596	YES	NO	NO	NO
PLXNA1	YES	NO	NO	NO
MEIS2	YES	NO	NO	NO
ATP13A3	YES	NO	NO	NO
SH2B2	YES	NO	NO	NO
RAP1GAP	YES	NO	NO	NO
MAGI3	YES	NO	NO	NO
RAB14	YES	NO	NO	NO
KCNH2	YES	NO	NO	NO
FOXB1	YES	NO	NO	NO
MRPS12	YES	NO	NO	NO
DPYD	YES	NO	NO	NO
IFFO2	YES	NO	NO	NO
SLX1A	YES	NO	NO	NO
AHCYL2	YES	NO	NO	NO
SPTAN1	YES	NO	NO	NO
MIS18BP1	YES	NO	NO	NO
RNF144A	YES	NO	NO	NO
NR2C2	YES	NO	NO	NO
CROT	YES	NO	NO	NO
C1orf21	YES	NO	NO	NO
PBX1	YES	NO	NO	NO
PBRM1	YES	NO	NO	NO
RBM38	YES	NO	NO	NO
BATF3	YES	NO	NO	NO
CDPF1	YES	NO	NO	NO
KSR1	YES	NO	NO	NO
TRPV2	YES	NO	NO	NO
RORB	YES	NO	NO	NO
ZNF107	YES	NO	NO	NO
KLLN	YES	NO	NO	NO
DIXDC1	YES	NO	NO	NO
SPOCK3	YES	NO	NO	NO
KIF20B	YES	NO	NO	NO
CCR2	YES	NO	NO	NO
ANK2	YES	NO	NO	NO
ITGB1	YES	NO	NO	NO
MPO	YES	NO	NO	NO
SNX13	YES	NO	NO	NO
B4GALT6	YES	NO	NO	NO
SLC38A8	YES	NO	NO	NO
S1PR4	YES	NO	NO	NO
CD226	YES	NO	NO	NO
PHC2	YES	NO	NO	NO
ZNF792	YES	NO	NO	NO
MPZL1	YES	NO	NO	NO
NEK1	YES	NO	NO	NO
CBX1	YES	NO	NO	NO
OSM	YES	NO	NO	NO
NEGR1	YES	NO	NO	NO
ADAM10	YES	NO	NO	NO
ZNF614	YES	NO	NO	NO
OXR1	YES	NO	NO	NO
IL21R	YES	NO	NO	NO
ELF1	YES	NO	NO	NO
HK1	YES	NO	NO	NO
CD83	YES	NO	NO	NO
ITGA6	YES	NO	NO	NO
KDM8	YES	NO	NO	NO
LGALS12	YES	NO	NO	NO
CLMN	YES	NO	NO	NO
KCNMB3	YES	NO	NO	NO
NPNT	YES	NO	NO	NO
RCN1	YES	NO	NO	NO
HPGD	YES	NO	NO	NO
DDIT4L	YES	NO	NO	NO
FAM89A	YES	NO	NO	NO
TINAGL1	YES	NO	NO	NO
ARHGAP10	YES	NO	NO	NO
GTSE1	YES	NO	NO	NO
NUF2	YES	NO	NO	NO
ARID2	YES	NO	NO	NO
RGS18	YES	NO	NO	NO
LINC00672	YES	NO	NO	NO
PRR14	YES	NO	NO	NO
WDFY1	YES	NO	NO	NO
TSPAN5	YES	NO	NO	NO
AMPD3	YES	NO	NO	NO
ADA	YES	NO	NO	NO
CCND3	YES	NO	NO	NO
STAT1	YES	NO	NO	NO
SIGLEC6	YES	NO	NO	NO
GRAMD1A	YES	NO	NO	NO
SSBP2	YES	NO	NO	NO
ANGPT1	YES	NO	NO	NO
SLAMF6	YES	NO	NO	NO
TMPRSS15	YES	NO	NO	NO
ADGRA2	YES	NO	NO	NO
EBP	YES	NO	NO	NO
SLC25A24	YES	NO	NO	NO
ISYNA1	YES	NO	NO	NO
KRT2	YES	NO	NO	NO
CLDN12	YES	NO	NO	NO
TUBE1	YES	NO	NO	NO
MTF2	YES	NO	NO	NO
DUSP12	YES	NO	NO	NO
PRDM8	YES	NO	NO	NO
DPF3	YES	NO	NO	NO
FOXP2	YES	NO	NO	NO
EDIL3	YES	NO	NO	NO
PKIG	YES	NO	NO	NO
SMC2	YES	NO	NO	NO
IKZF2	YES	NO	NO	NO
ADGRE5	YES	NO	NO	NO
TRMT1	YES	NO	NO	NO
CENPE	YES	NO	NO	NO
AFF2	YES	NO	NO	NO
LMNB1	YES	NO	NO	NO
ACADM	YES	NO	NO	NO
ATP6V1B2	YES	NO	NO	NO
TMSB15A	YES	NO	NO	NO
HHEX	YES	NO	NO	NO
CACNB4	YES	NO	NO	NO
PLCH1	YES	NO	NO	NO
GRASP	YES	NO	NO	NO
ADAM33	YES	NO	NO	NO
MRM1	YES	NO	NO	NO
ADM2	YES	NO	NO	NO
NPEPPS	YES	NO	NO	NO
HIC1	YES	NO	NO	NO
ICAM4	YES	NO	NO	NO
SYT6	YES	NO	NO	NO
SCG2	YES	NO	NO	NO
THSD7A	YES	NO	NO	NO
BLVRA	YES	NO	NO	NO
NDST3	YES	NO	NO	NO
GALNT6	YES	NO	NO	NO
POLL	YES	NO	NO	NO
NDRG1	YES	NO	NO	NO
GBE1	YES	NO	NO	NO
CYP4F2	YES	NO	NO	NO
SPNS2	YES	NO	NO	NO
RINL	YES	NO	NO	NO
SLC25A17	YES	NO	NO	NO
NR4A1	YES	NO	NO	NO
HIST1H4D	YES	NO	NO	NO
FANCM	YES	NO	NO	NO
TMPRSS3	YES	NO	NO	NO
CNTRL	YES	NO	NO	NO
CD28	YES	NO	NO	NO
GNAQ	YES	NO	NO	NO
FADS3	YES	NO	NO	NO
HS6ST1	YES	NO	NO	NO
GNPTAB	YES	NO	NO	NO
MRPL2	YES	NO	NO	NO
RASSF2	YES	NO	NO	NO
PPIF	YES	NO	NO	NO
STARD4	YES	NO	NO	NO
SIGLEC12	YES	NO	NO	NO
ICAM1	YES	NO	NO	NO
JARID2	YES	NO	NO	NO
PCDH10	YES	NO	NO	NO
CRIP2	YES	NO	NO	NO
ELMO1	YES	NO	NO	NO
XPNPEP3	YES	NO	NO	NO
LTF	YES	NO	NO	NO
ERBIN	YES	NO	NO	NO
APLN	YES	NO	NO	NO
FER	YES	NO	NO	NO
SPNS3	YES	NO	NO	NO
MRPL40	YES	NO	NO	NO
CAMK4	YES	NO	NO	NO
NOS3	YES	NO	NO	NO
PAN3	YES	NO	NO	NO
TM9SF2	YES	NO	NO	NO
ZEB2	YES	NO	NO	NO
PDHX	YES	NO	NO	NO
FBXW7	YES	NO	NO	NO
ACSF3	YES	NO	NO	NO
NFKBIB	YES	NO	NO	NO
S100A10	YES	NO	NO	NO
YIF1A	YES	NO	NO	NO
H2AFV	YES	NO	NO	NO
KIF24	YES	NO	NO	NO
CYP26B1	YES	NO	NO	NO
FAM83F	YES	NO	NO	NO
ZNF100	YES	NO	NO	NO
PCDH9	YES	NO	NO	NO
ACVR2B	YES	NO	NO	NO
FLRT3	YES	NO	NO	NO
CDC42EP4	YES	NO	NO	NO
MED12L	YES	NO	NO	NO
ICAM3	YES	NO	NO	NO
ACVR1B	YES	NO	NO	NO
PORCN	YES	NO	NO	NO
RSAD2	YES	NO	NO	NO
FAM162A	YES	NO	NO	NO
UBE2E2	YES	NO	NO	NO
ZNF768	YES	NO	NO	NO
CENPP	YES	NO	NO	NO
PLPP1	YES	NO	NO	NO
RANGRF	YES	NO	NO	NO
BRPF3	YES	NO	NO	NO
LIPC	YES	NO	NO	NO
SOSTDC1	YES	NO	NO	NO
DOK2	YES	NO	NO	NO
TBRG1	YES	NO	NO	NO
PIK3R1	YES	NO	NO	NO
NRXN3	YES	NO	NO	NO
ADM	YES	NO	NO	NO
CCR5	YES	NO	NO	NO
ACP6	YES	NO	NO	NO
NFYB	YES	NO	NO	NO
SEMA4A	YES	NO	NO	NO
NFKB1	YES	NO	NO	NO
CHRNA9	YES	NO	NO	NO
RBM27	YES	NO	NO	NO
PTPRU	YES	NO	NO	NO
CBX5	YES	NO	NO	NO
ADAM22	YES	NO	NO	NO
SREBF1	YES	NO	NO	NO
TACO1	YES	NO	NO	NO
LMNA	YES	NO	NO	NO
CD69	YES	NO	NO	NO
FOXO3	YES	NO	NO	NO
TEX30	YES	NO	NO	NO
ZBTB5	YES	NO	NO	NO
HACD4	YES	NO	NO	NO
GPA33	YES	NO	NO	NO
MTX2	YES	NO	NO	NO
NOTCH3	YES	NO	NO	NO
BACH2	YES	NO	NO	NO
TMEM26	YES	NO	NO	NO
VAV3	YES	NO	NO	NO
ITGAL	YES	NO	NO	NO
ERC1	YES	NO	NO	NO
B3GNT2	YES	NO	NO	NO
PDE3B	YES	NO	NO	NO
MEF2C	YES	NO	NO	NO
MCTP1	YES	NO	NO	NO
UGT3A2	YES	NO	NO	NO
CBFA2T3	YES	NO	NO	NO
AFF3	YES	NO	NO	NO
PLOD1	YES	NO	NO	NO
LPP	NO	NO	NO	YES
PDCL3	NO	NO	NO	YES
SLC7A6	NO	NO	NO	YES
AFF1	NO	NO	NO	YES
GTF2A1	NO	NO	NO	YES
ATXN7L1	NO	NO	NO	YES
RASSF3	NO	NO	NO	YES
DCLK3	NO	NO	NO	YES
SLC38A5	NO	NO	NO	YES
COPS7A	NO	NO	NO	YES
CD1D	NO	NO	NO	YES
TEAD1	NO	NO	NO	YES
PRL	NO	NO	NO	YES
CDC14A	NO	NO	NO	YES
ARPP21	NO	NO	NO	YES
SMYD3	NO	NO	NO	YES
RFTN1	NO	NO	NO	YES
MGAT4B	NO	NO	NO	YES
ISM1	NO	NO	NO	YES
GMPR	NO	NO	NO	YES
POU2AF1	NO	NO	NO	YES
FOXC1	NO	NO	NO	YES
BCHE	NO	NO	NO	YES
CCNI2	NO	NO	NO	YES
SLCO3A1	NO	NO	NO	YES
SLC9A9	NO	NO	NO	YES
RCSD1	NO	NO	NO	YES
CEP120	NO	NO	NO	YES
RAG1	NO	NO	NO	YES
PTMS	NO	NO	NO	YES
NUDT12	NO	NO	NO	YES
ATF1	NO	NO	NO	YES
SCD5	NO	NO	NO	YES
AHI1	NO	NO	NO	YES
SERINC2	NO	NO	NO	YES
WT1	NO	NO	NO	YES
MEIS1	NO	NO	NO	YES
DDX60	NO	NO	NO	YES
TMPRSS13	NO	NO	NO	YES
USP9Y	NO	NO	NO	YES
SLC38A2	NO	NO	NO	YES
CD8A	NO	NO	NO	YES
CCSAP	NO	NO	NO	YES
SLC7A6OS	NO	NO	NO	YES
SUMF2	NO	NO	NO	YES
WDR60	NO	NO	NO	YES
DMXL1	NO	NO	NO	YES
RBM3	NO	NO	NO	YES
RNF43	NO	NO	NO	YES
NTPCR	NO	NO	NO	YES
BCL6	NO	NO	NO	YES
BCAR3	NO	NO	NO	YES
CPPED1	NO	NO	NO	YES
ARNTL	NO	NO	NO	YES
B4GAT1	NO	NO	NO	YES
HABP2	NO	NO	NO	YES
MVB12B	NO	NO	NO	YES
ADAMTS12	NO	NO	NO	YES
ZNF33B	NO	NO	NO	YES
ITGA4	NO	NO	NO	YES
HMGCR	NO	NO	NO	YES
NPAS2	NO	NO	NO	YES
GSR	NO	NO	NO	YES
NBEAL2	NO	NO	NO	YES
RBM34	NO	NO	NO	YES
CCR8	NO	NO	NO	YES
RORA	NO	NO	NO	YES
TLE3	NO	NO	NO	YES
SOX5	NO	NO	NO	YES
RASGRP1	NO	NO	NO	YES
MAML1	NO	NO	NO	YES
MED7	NO	NO	NO	YES
S1PR1	NO	NO	NO	YES
MAP3K2	NO	NO	NO	YES
ANKRD36C	NO	NO	NO	YES
PLCL1	NO	NO	NO	YES
PLA2G15	NO	NO	NO	YES
FOS	NO	NO	NO	YES
IL4	NO	NO	NO	YES
EML4	NO	NO	NO	YES
TNFAIP8	NO	NO	NO	YES
ASMTL	NO	NO	NO	YES
SHISA9	NO	NO	NO	YES
RALGPS2	NO	NO	NO	YES
EXD3	NO	NO	NO	YES
CD247	NO	NO	NO	YES
CFTR	NO	NO	NO	YES
DDX10	NO	NO	NO	YES
MAPRE2	NO	NO	NO	YES
GCNT4	NO	NO	NO	YES
ZDHHC14	NO	NO	NO	YES
IL10RA	NO	NO	NO	YES
OXNAD1	NO	NO	NO	YES
LRCH1	NO	NO	NO	YES
RGS6	NO	NO	NO	YES
DDX60L	NO	NO	NO	YES
KIF3A	NO	NO	NO	YES
MCUR1	NO	NO	NO	YES
MTSS1	NO	NO	NO	YES
VANGL1	NO	NO	NO	YES
HNRNPLL	NO	NO	NO	YES
RHOBTB3	NO	NO	NO	YES
LCP1	NO	NO	NO	YES
GTF2E2	NO	NO	NO	YES
KLC2	NO	NO	NO	YES
PNO1	NO	NO	NO	YES
UBALD2	NO	NO	NO	YES
PLEKHG1	NO	NO	NO	YES
CXCR6	NO	NO	NO	YES
IL20RB	NO	NO	NO	YES
DNTT	NO	NO	NO	YES
SPRED2	NO	NO	NO	YES
LPIN1	NO	NO	NO	YES
SLC25A38	NO	NO	NO	YES
CEP128	NO	NO	NO	YES
WNK1	NO	NO	NO	YES
SALL3	NO	NO	NO	YES
TSHR	NO	NO	NO	YES
METTL17	NO	NO	NO	YES
FSD1L	NO	NO	NO	YES
SESTD1	NO	NO	NO	YES
EPM2AIP1	NO	NO	NO	YES
ANO6	NO	NO	NO	YES
PRMT7	NO	NO	NO	YES
INSIG1	NO	NO	NO	YES
RHBDD1	NO	NO	NO	YES
STT3B	NO	NO	NO	YES
CYP2R1	NO	NO	NO	YES
CCDC88B	NO	NO	YES	NO
BBC3	NO	NO	YES	NO
YBX2	NO	NO	YES	NO
HES1	NO	NO	YES	NO
MT-ND4L	NO	NO	YES	NO
PXDN	NO	NO	YES	NO
ISL2	NO	NO	YES	NO
AGTRAP	NO	NO	YES	NO
PNPLA6	NO	NO	YES	NO
TPMT	NO	NO	YES	NO
RPAP3	NO	NO	YES	NO
TMEM8B	NO	NO	YES	NO
PTK7	NO	NO	YES	NO
CACFD1	NO	NO	YES	NO
HSPA6	NO	NO	YES	NO
JRK	NO	NO	YES	NO
FAM49A	NO	NO	YES	NO
LENG8	NO	NO	YES	NO
TXNIP	NO	NO	YES	NO
TREML2	NO	NO	YES	NO
ITGAM	NO	NO	YES	NO
FOSL2	NO	NO	YES	NO
CITED2	NO	NO	YES	NO
SERPINB8	NO	NO	YES	NO
LRP8	NO	NO	YES	NO
ATG4C	NO	NO	YES	NO
PRR5L	NO	NO	YES	NO
PLEC	NO	NO	YES	NO
MYCN	NO	NO	YES	NO
MT-ND5	NO	NO	YES	NO
CD84	NO	NO	YES	NO
ZFHX3	NO	NO	YES	NO
RANBP2	NO	NO	YES	NO
PINX1	NO	NO	YES	NO
HEPACAM	NO	NO	YES	NO
DONSON	NO	YES	NO	NO
FARP1	NO	YES	NO	NO
MLC1	NO	YES	NO	NO
KCNMA1	NO	YES	NO	NO
E2F8	NO	YES	NO	NO
CCDC25	NO	YES	NO	NO
POLR2G	NO	YES	NO	NO
HECA	NO	YES	NO	NO
TNIK	NO	YES	NO	NO
WASF1	NO	YES	NO	NO
COX7A2L	NO	YES	NO	NO
ARV1	NO	YES	NO	NO
CXCL14	NO	YES	NO	NO
PXYLP1	NO	YES	NO	NO
RAB1B	NO	YES	NO	NO
RBM15	NO	YES	NO	NO
MTA2	NO	YES	NO	NO
TRIO	NO	YES	NO	NO
NTSR1	NO	YES	NO	NO
C12orf66	NO	YES	NO	NO
ZNF783	NO	YES	NO	NO
DTNBP1	NO	YES	NO	NO
GNAI3	NO	YES	NO	NO
FGFR1	NO	YES	NO	NO
COX6C	NO	YES	NO	NO
UNC5B	NO	YES	NO	NO
IRF2BP2	NO	YES	NO	NO
HOXA1	NO	YES	NO	NO
NGF	NO	YES	NO	NO
IGSF3	NO	YES	NO	NO
ARF6	NO	YES	NO	NO
PIKFYVE	NO	YES	NO	NO
ARL6IP1	NO	YES	NO	NO
HMGN1	NO	YES	NO	NO
SERPINF1	NO	YES	NO	NO
MED29	NO	YES	NO	NO
TSC22D1	NO	YES	NO	NO
CHSY1	NO	YES	NO	NO
BLOC1S2	NO	YES	NO	NO
IRX5	NO	YES	NO	NO
DAD1	NO	YES	NO	NO
HERC2	NO	YES	NO	NO
BAHCC1	NO	YES	NO	NO
EIF4G3	NO	YES	NO	NO
PDLIM7	NO	YES	NO	NO
ZNF623	NO	YES	NO	NO
TRIQK	NO	YES	NO	NO
UTRN	NO	YES	NO	NO
SNX16	NO	YES	NO	NO
ACACA	NO	YES	NO	NO
RPL35	NO	YES	NO	NO
LARP7	NO	YES	NO	NO
COG6	NO	YES	NO	NO
NFATC1	NO	YES	NO	NO
RNF32	NO	YES	NO	NO
PDCD5	NO	YES	NO	NO
LYPLA1	NO	YES	NO	NO
CTDSPL2	NO	YES	NO	NO
ZNF274	NO	YES	NO	NO
SUPT4H1	NO	YES	NO	NO
ZNF669	NO	YES	NO	NO
CDK12	NO	YES	NO	NO
SLC16A7	NO	YES	NO	NO
SYT2	NO	YES	NO	NO
ST3GAL1	NO	YES	NO	NO
MIS18A	NO	YES	NO	NO
DNAJC15	NO	YES	NO	NO
PRKAR2A	NO	YES	NO	NO
ABR	NO	YES	NO	NO
RIMBP3B	NO	YES	NO	NO
RIPK4	NO	YES	NO	NO
NPC2	NO	YES	NO	NO
TBC1D5	NO	YES	NO	NO
CTIF	NO	YES	NO	NO
BRMS1	NO	YES	NO	NO
CHST1	NO	YES	NO	NO
RNF4	NO	YES	NO	NO
HDAC7	NO	YES	NO	NO
FOXA2	NO	YES	NO	NO
CDK1	NO	YES	NO	NO
PRTFDC1	NO	YES	NO	NO
MRPL12	NO	YES	NO	NO
RASA4B	NO	YES	NO	NO
PTK2	NO	YES	NO	NO
YEATS2	NO	YES	NO	NO
ABCA1	NO	YES	NO	NO
TNFSF10	NO	YES	NO	NO
GAS2L1	NO	YES	NO	NO
CCDC137	NO	YES	NO	NO
CEP170B	NO	YES	NO	NO
TRNAU1AP	NO	YES	NO	NO
NFKB2	NO	YES	NO	NO
TRMT112	NO	YES	NO	NO
FAM86B1	NO	YES	NO	NO
MALRD1	NO	YES	NO	NO
PTP4A2	NO	YES	NO	NO
QPRT	NO	YES	NO	NO
TAF12	NO	YES	NO	NO
TIMM22	NO	YES	NO	NO
CD6	NO	YES	NO	NO
NIPSNAP3B	NO	YES	NO	NO
ELAC2	NO	YES	NO	NO
TSPYL4	NO	YES	NO	NO
SPOPL	NO	YES	NO	NO
PACRGL	NO	YES	NO	NO
ALG1L	NO	YES	NO	NO
CDC42BPA	NO	YES	NO	NO
POLR2J	NO	YES	NO	NO
KATNA1	NO	YES	NO	NO
PLXNB1	NO	YES	NO	NO
MICU1	NO	YES	NO	NO
RAI14	NO	YES	NO	NO
CHD6	NO	YES	NO	NO
BAMBI	NO	YES	NO	NO
FAM216A	NO	YES	NO	NO
E2F1	NO	YES	NO	NO
ETS2	NO	YES	NO	NO
ZNF609	NO	YES	NO	NO
STRIP2	NO	YES	NO	NO
GTF3A	NO	YES	NO	NO
FERMT3	NO	YES	NO	NO
ZNF721	NO	YES	NO	NO
RCAN2	NO	YES	NO	NO
PRRG4	NO	YES	NO	NO
NCEH1	NO	YES	NO	NO
HIRA	NO	YES	NO	NO
ISOC2	NO	YES	NO	NO
JAG1	NO	YES	NO	NO
FANCC	NO	YES	NO	NO
COG3	NO	YES	NO	NO
STK40	NO	YES	NO	NO
CENPX	NO	YES	NO	NO
BCL9L	NO	YES	NO	NO
ARPC3	NO	YES	NO	NO
PEX1	NO	YES	NO	NO
SPRY2	NO	YES	NO	NO
RUNX1	NO	YES	NO	NO
SLAIN1	NO	YES	NO	NO
TTBK2	NO	YES	NO	NO
C8orf37	NO	YES	NO	NO
PLXNC1	NO	YES	NO	NO
C2orf81	NO	YES	NO	NO
RASEF	NO	YES	NO	NO
GPRC5C	NO	YES	NO	NO
SLC12A2	NO	YES	NO	NO
CD58	NO	YES	NO	NO
ZNF410	NO	YES	NO	NO
MTR	NO	YES	NO	NO
ABCC4	NO	YES	NO	NO
PDRG1	NO	YES	NO	NO
VSIR	NO	YES	NO	NO
MPC1	NO	YES	NO	NO
HECTD4	NO	YES	NO	NO
ALYREF	NO	YES	NO	NO
IFIT2	NO	YES	NO	NO
MEA1	NO	YES	NO	NO
KLF6	NO	YES	NO	NO
NRF1	NO	YES	NO	NO
NR3C1	NO	YES	NO	NO
LMO4	NO	YES	NO	NO
FAM83H	NO	YES	NO	NO
ZNF92	NO	YES	NO	NO
RNF182	NO	YES	NO	NO
RASA4	NO	YES	NO	NO
PHF21B	NO	YES	NO	NO
PITHD1	NO	YES	NO	NO
FAF1	NO	YES	NO	NO
SATB2	NO	YES	NO	NO
RRP36	NO	YES	NO	NO
P2RY1	NO	YES	NO	NO
ADAMTS19	NO	YES	NO	NO
KIAA1217	NO	YES	NO	NO
GPR158	NO	YES	NO	NO
TNF	NO	YES	NO	NO
MAGEA9B	NO	YES	NO	NO
UQCRFS1	NO	YES	NO	NO
NSD1	NO	YES	NO	NO
ANKRD26	NO	YES	NO	NO
CPVL	NO	YES	NO	NO
PSD2	NO	YES	NO	NO
AGO2	NO	YES	NO	NO
RHBDD2	NO	YES	NO	NO
GATAD1	NO	YES	NO	NO
LARP1	NO	YES	NO	NO
PROSER2	NO	YES	NO	NO
FHL2	NO	YES	NO	NO
TANC2	NO	YES	NO	NO
CALR	NO	YES	NO	NO
LTB	NO	YES	NO	NO
CYB561	NO	YES	NO	NO
SAMD9L	NO	YES	NO	NO
THY1	NO	YES	NO	NO
P2RY8	NO	YES	NO	NO
TBC1D8	NO	YES	NO	NO
DOLPP1	NO	YES	NO	NO
AP1M1	NO	YES	NO	NO
KRT8	NO	YES	NO	NO
MAML3	NO	YES	NO	NO
SCD	NO	YES	NO	NO
DSE	NO	YES	NO	NO
JAK2	NO	YES	NO	NO
RAB6B	NO	YES	NO	NO
CCDC86	NO	YES	NO	NO
AK9	NO	YES	NO	NO
ST3GAL6	NO	YES	NO	NO
TNNT2	NO	YES	NO	NO
FBN3	NO	YES	NO	NO
RGPD2	NO	YES	NO	NO
GPS1	NO	YES	NO	NO
IFNGR2	NO	YES	NO	NO
AGK	NO	YES	NO	NO
CCDC90B	NO	YES	NO	NO
IMPAD1	NO	YES	NO	NO
LRP5	NO	YES	NO	NO
MAP1A	NO	YES	NO	NO
LIPA	NO	YES	NO	NO
N6AMT1	NO	YES	NO	NO
TBKBP1	NO	YES	NO	NO
H2AFY2	NO	YES	NO	NO
CDH26	NO	YES	NO	NO
CDC26	NO	YES	NO	NO
BAD	NO	YES	NO	NO
GALNT9	NO	YES	NO	NO
LRPPRC	NO	YES	NO	NO
DPH6	NO	YES	NO	NO
SEPTIN9	NO	YES	NO	NO
ZNF644	NO	YES	NO	NO
TNKS	NO	YES	NO	NO
TMEM72	NO	YES	NO	NO
PSIP1	NO	YES	NO	NO
TULP4	NO	YES	NO	NO
KDM6B	NO	YES	NO	NO
MEGF9	NO	YES	NO	NO
LST1	NO	YES	NO	NO
DIRAS2	NO	YES	NO	NO
GCH1	NO	YES	NO	NO
NDFIP2	NO	YES	NO	NO
CALB2	NO	YES	NO	NO
GALNT7	NO	YES	NO	NO
DPY19L2	NO	YES	NO	NO
HMBOX1	NO	YES	NO	NO
PODXL	NO	YES	NO	NO
GOLGA5	NO	YES	NO	NO
FAM53A	NO	YES	NO	NO
PRDX5	NO	YES	NO	NO
LRRC45	NO	YES	NO	NO
TRIB1	NO	YES	NO	NO
AATF	NO	YES	NO	NO
MAP2K4	NO	YES	NO	NO
SPRYD7	NO	YES	NO	NO
FGFR4	NO	YES	NO	NO
POR	NO	YES	NO	NO
DNAJC12	NO	YES	NO	NO
MRPL17	NO	YES	NO	NO
ABRACL	NO	YES	NO	NO
JCAD	NO	YES	NO	NO
CXXC5	NO	YES	NO	NO
VAV2	NO	YES	NO	NO
AP2S1	NO	YES	NO	NO
TP53BP1	NO	YES	NO	NO
PTCH1	NO	YES	NO	NO
TFRC	NO	YES	NO	NO
CAMK2N1	NO	YES	NO	NO
PSEN2	NO	YES	NO	NO
BCOR	NO	YES	NO	NO
SCART1	NO	YES	NO	NO
PFDN5	NO	YES	NO	NO
SPTLC3	NO	YES	NO	NO
NPIPB3	NO	YES	NO	NO
BCL11B	NO	YES	NO	NO
TOMM22	NO	YES	NO	NO
ABLIM2	NO	YES	NO	NO
IL10RB	NO	YES	NO	NO
TMEM63B	NO	YES	NO	NO
RSPH3	NO	YES	NO	NO
SPNS1	NO	YES	NO	NO
AIF1	NO	YES	NO	NO
SRSF3	NO	YES	NO	NO
SP4	NO	YES	NO	NO
LASP1	NO	YES	NO	NO
SPATS2	NO	YES	NO	NO
AUH	NO	YES	NO	NO
KIF1B	NO	YES	NO	NO
HUNK	NO	YES	NO	NO
PSMA5	NO	YES	NO	NO
FBXL19	NO	YES	NO	NO
PSMC1	NO	YES	NO	NO
ERG28	NO	YES	NO	NO
ZBTB8A	NO	YES	NO	NO
IGFBP5	NO	YES	NO	NO
EPHX2	NO	YES	NO	NO
BATF	NO	YES	NO	NO
CDC40	NO	YES	NO	NO
UBE2T	NO	YES	NO	NO
DMRTA2	NO	YES	NO	NO
ZNF558	NO	YES	NO	NO
ZCCHC14	NO	YES	NO	NO
NDUFC2	NO	YES	NO	NO
TRIM24	NO	YES	NO	NO
WFS1	NO	YES	NO	NO
CYTH4	NO	YES	NO	NO
YWHAB	NO	YES	NO	NO
ECT2	NO	YES	NO	NO
CXCR5	NO	YES	NO	NO
TRIP6	NO	YES	NO	NO
VDR	NO	YES	NO	NO
CNTROB	NO	YES	NO	NO
WDR81	NO	YES	NO	NO
IRAK1BP1	NO	YES	NO	NO
PRDM11	NO	YES	NO	NO
PAM	NO	YES	NO	NO
OPLAH	NO	YES	NO	NO
PACRG	NO	YES	NO	NO
GOLGA7B	NO	YES	NO	NO
SLC12A7	NO	YES	NO	NO
MDC1	NO	YES	NO	NO
MAN1A1	NO	YES	NO	NO
MYLIP	NO	YES	NO	NO
RPIA	NO	YES	NO	NO
R3HCC1L	NO	YES	NO	NO
CGNL1	NO	YES	NO	NO
SIRT7	NO	YES	NO	NO
NKAIN1	NO	YES	NO	NO
DENND5A	NO	YES	NO	NO
HSPA13	NO	YES	NO	NO
MED4	NO	YES	NO	NO
TMEM255B	NO	YES	NO	NO
NPHP4	NO	YES	NO	NO
SFRP5	NO	YES	NO	NO
LATS2	NO	YES	NO	NO
PEX2	NO	YES	NO	NO
CBFB	NO	YES	NO	NO
IGF2BP2	NO	YES	NO	NO
B3GNT8	NO	YES	NO	NO
ANAPC11	NO	YES	NO	NO
ACTR3B	NO	YES	NO	NO
TPRG1	NO	YES	NO	NO
STXBP5L	NO	YES	NO	NO
TBCC	NO	YES	NO	NO
PTPRN2	NO	YES	NO	NO
PSAP	NO	YES	NO	NO
SMURF1	NO	YES	NO	NO
MYOM2	NO	YES	NO	NO
TUNAR	NO	YES	NO	NO
HDAC4	NO	YES	NO	NO
BCL2L11	NO	YES	NO	NO
EAPP	NO	YES	NO	NO
HMGN2	NO	YES	NO	NO
PIMREG	NO	YES	NO	NO
HIVEP2	NO	YES	NO	NO
LAMB1	NO	YES	NO	NO
LCLAT1	NO	YES	NO	NO
NFKBIL1	NO	YES	NO	NO
CHD7	NO	YES	NO	NO
AASS	NO	YES	NO	NO
API5	NO	YES	NO	NO
KIF6	NO	YES	NO	NO
INA	NO	YES	NO	NO
RHOU	NO	YES	NO	NO
SBF2	NO	YES	NO	NO
SH3PXD2B	NO	YES	NO	NO
EID1	NO	YES	NO	NO
YBEY	NO	YES	NO	NO
CYP20A1	NO	YES	NO	NO
KLHDC3	NO	YES	NO	NO
HNRNPF	NO	YES	NO	NO
NBEA	NO	YES	NO	NO
RREB1	NO	YES	NO	NO
C12orf43	NO	YES	NO	NO
TFDP1	NO	YES	NO	NO
AXIN2	NO	YES	NO	NO
ENOX1	NO	YES	NO	NO
KCNAB2	NO	YES	NO	NO
EEF1D	NO	YES	NO	NO
AFAP1	NO	YES	NO	NO
CDK13	NO	YES	NO	NO
ARL4D	NO	YES	NO	NO
SH3BP5	NO	YES	NO	NO
TRAPPC1	NO	YES	NO	NO
UQCC3	NO	YES	NO	NO
SYK	NO	YES	NO	NO
SLC1A4	NO	YES	NO	NO
IFIT5	NO	YES	NO	NO
HPCAL1	NO	YES	NO	NO
PSAT1	NO	YES	NO	NO
IFIT1	NO	YES	NO	NO
ZHX2	NO	YES	NO	NO
PUS7	NO	YES	NO	NO
RPS6KA4	NO	YES	NO	NO
MRPL14	NO	YES	NO	NO
CENPW	NO	YES	NO	NO
LATS1	NO	YES	NO	NO
TTC8	NO	YES	NO	NO
CEP55	NO	YES	NO	NO
TMEM181	NO	YES	NO	NO
PEX3	NO	YES	NO	NO
PRODH	NO	YES	NO	NO
CXCL12	NO	YES	NO	NO
RPA1	NO	YES	NO	NO
GLUL	NO	YES	NO	NO
MGST2	NO	YES	NO	NO
PLEKHG4B	NO	YES	NO	NO
AKAP9	NO	YES	NO	NO
ARHGAP29	NO	YES	NO	NO
KHDRBS3	NO	YES	NO	NO
SCARA3	NO	YES	NO	NO
FBLN2	NO	YES	NO	NO
DNAJC8	NO	YES	NO	NO
TOM1L1	NO	YES	NO	NO
PRR15	NO	YES	NO	NO
ANKRD50	NO	YES	NO	NO
BCL2L1	NO	YES	NO	NO
HELLS	NO	YES	NO	NO
IQSEC1	NO	YES	NO	NO
AFDN	NO	YES	NO	NO
SYTL2	NO	YES	NO	NO
ANKRD44	NO	YES	NO	NO
SRGAP1	NO	YES	NO	NO
TNFRSF21	NO	YES	NO	NO
CDC45	NO	YES	NO	NO
UXS1	NO	YES	NO	NO
CRYZ	NO	YES	NO	NO
OR13A1	NO	YES	NO	NO
MRPL49	NO	YES	NO	NO
SLC25A20	NO	YES	NO	NO
IER5	NO	YES	NO	NO
SYNE1	NO	YES	NO	NO
MTHFD1L	NO	YES	NO	NO
GIN1	NO	YES	NO	NO
TSPYL1	NO	YES	NO	NO
C1D	NO	YES	NO	NO
GUSB	NO	YES	NO	NO
SORD	NO	YES	NO	NO
FAH	NO	YES	NO	NO
VAMP3	NO	YES	NO	NO
RASGRP3	NO	YES	NO	NO
WDR27	NO	YES	NO	NO
PDE6B	NO	YES	NO	NO
TRRAP	NO	YES	NO	NO
LDLRAD3	NO	YES	NO	NO
ZBTB10	NO	YES	NO	NO
FZD8	NO	YES	NO	NO
RAB32	NO	YES	NO	NO
EDEM1	NO	YES	NO	NO
CYP51A1	NO	YES	NO	NO
C21orf91	NO	YES	NO	NO
RB1	NO	YES	NO	NO
SNX3	NO	YES	NO	NO
HDAC11	NO	YES	NO	NO
FKBP15	NO	YES	NO	NO
SERAC1	NO	YES	NO	NO
BAP1	NO	YES	NO	NO
UBXN1	NO	YES	NO	NO
EN2	NO	YES	NO	NO
NOMO2	NO	YES	NO	NO
TNRC6C	NO	YES	NO	NO
TOX2	NO	YES	NO	NO
MTPN	NO	YES	NO	NO
CRMP1	NO	YES	NO	NO
INTS13	NO	YES	NO	NO
GNG7	NO	YES	NO	NO
PDE4B	NO	YES	NO	NO
SOX1	NO	YES	NO	NO
GPR84	NO	YES	NO	NO
AAGAB	NO	YES	NO	NO
ZNF205	NO	YES	NO	NO
COX5B	NO	YES	NO	NO
DGCR6	NO	YES	NO	NO
CD5	NO	YES	NO	NO
KCNC4	NO	YES	NO	NO
PKIA	NO	YES	NO	NO
ACIN1	NO	YES	NO	NO
KIF13B	NO	YES	NO	NO
WFIKKN2	NO	YES	NO	NO
TAF3	NO	YES	NO	NO
CEP126	NO	YES	NO	NO
VCL	NO	YES	NO	NO
ATP6AP2	NO	YES	NO	NO
AZIN1	NO	YES	NO	NO
CRIP1	NO	YES	NO	NO
MB21D2	NO	YES	NO	NO
TMEM64	NO	YES	NO	NO
ZNF470	NO	YES	NO	NO
AKAP5	NO	YES	NO	NO
CSNK2A3	NO	YES	NO	NO
MAN2B2	NO	YES	NO	NO
CTBP2	NO	YES	NO	NO
GINM1	NO	YES	NO	NO
PLPP3	NO	YES	NO	NO
NLRP1	NO	YES	NO	NO
MARK4	NO	YES	NO	NO
SDE2	NO	YES	NO	NO
IQSEC3	NO	YES	NO	NO
DCXR	NO	YES	NO	NO
SARDH	NO	YES	NO	NO
CDKN1A	NO	YES	NO	NO
IL32	NO	YES	NO	NO
RPS6KA1	NO	YES	NO	NO
DNAJB12	NO	YES	NO	NO
SLC7A1	NO	YES	NO	NO
NCAPH2	NO	YES	NO	NO
FAT1	NO	YES	NO	NO
ARPC5L	NO	YES	NO	NO
CSRP2	NO	YES	NO	NO
ZMIZ1	NO	YES	NO	NO
CCND2	NO	YES	NO	NO
CCDC71L	NO	YES	NO	NO
CYB561D1	NO	YES	NO	NO
CDKN2C	NO	YES	NO	NO
UGP2	NO	YES	NO	NO
RTKN	NO	YES	NO	NO
FOXP1	NO	YES	NO	NO
PTGR2	NO	YES	NO	NO
DLC1	NO	YES	NO	NO
CRYL1	NO	YES	NO	NO
STAC	NO	YES	NO	NO
KCNQ3	NO	YES	NO	NO
GMNN	NO	YES	NO	NO
CAMKK2	NO	YES	NO	NO
WDR37	NO	YES	NO	NO
SLC9A8	NO	YES	NO	NO
DLG5	NO	YES	NO	NO
TXNRD3	NO	YES	NO	NO
EDN2	NO	YES	NO	NO
YAP1	NO	YES	NO	NO
SHISA2	NO	YES	NO	NO
ANKRD27	NO	YES	NO	NO
SHISA7	NO	YES	NO	NO
TMTC4	NO	YES	NO	NO
L3MBTL3	NO	YES	NO	NO
C11orf98	NO	YES	NO	NO
TAPT1	NO	YES	NO	NO
CCL25	NO	YES	NO	NO
SIRT1	NO	YES	NO	NO
CD164	NO	YES	NO	NO
HIVEP3	NO	YES	NO	NO
RIMKLA	NO	YES	NO	NO
SYVN1	NO	YES	NO	NO
DCHS1	NO	YES	NO	NO
GNB1	NO	YES	NO	NO
WIPF1	NO	YES	NO	NO
RGPD3	NO	YES	NO	NO
TLL1	NO	YES	NO	NO
SNRPB2	NO	YES	NO	NO
U2AF1L5	NO	YES	NO	NO
EIF3E	NO	YES	NO	NO
RPL31	NO	YES	NO	NO
PSMB3	NO	YES	NO	NO
NLRP12	NO	YES	NO	NO
TLE4	NO	YES	NO	NO
CTSO	NO	YES	NO	NO
SPARC	NO	YES	NO	NO
RGPD1	NO	YES	NO	NO
UBE2V2	NO	YES	NO	NO
KLF13	NO	YES	NO	NO
PAF1	NO	YES	NO	NO
JPH1	NO	YES	NO	NO
ATP6V1D	NO	YES	NO	NO
ALMS1	NO	YES	NO	NO
PMEPA1	NO	YES	NO	NO
ZNF385A	NO	YES	NO	NO
PHB	NO	YES	NO	NO
MRPL36	NO	YES	NO	NO
IFNAR2	NO	YES	NO	NO
KHDRBS1	NO	YES	NO	NO
FTCD	NO	YES	NO	NO
ENGASE	NO	YES	NO	NO
COMMD9	NO	YES	NO	NO
HIP1	NO	YES	NO	NO
DOCK7	NO	YES	NO	NO
STX6	NO	YES	NO	NO
ETV6	NO	YES	NO	NO
SGK3	NO	YES	NO	NO
RFLNB	NO	YES	NO	NO
NF2	NO	YES	NO	NO
ROR1	NO	YES	NO	NO
LBH	NO	YES	NO	NO
MIEN1	NO	YES	NO	NO
RASA3	NO	YES	NO	NO
PHLDB2	NO	YES	NO	NO
SETD4	NO	YES	NO	NO
CDH4	NO	YES	NO	NO
TMEM168	NO	YES	NO	NO
RHOBTB1	NO	YES	NO	NO
OGDHL	NO	YES	NO	NO
CHPF	NO	YES	NO	NO
PHTF2	NO	YES	NO	NO
SIVA1	NO	YES	NO	NO
OCA2	NO	YES	NO	NO
EEA1	NO	YES	NO	NO
TRIM36	NO	YES	NO	NO
RPS6KC1	NO	YES	NO	NO
POLA2	NO	YES	NO	NO
CISD3	NO	YES	NO	NO
KMT2C	NO	YES	NO	NO
EVL	NO	YES	NO	NO
EPHB4	NO	YES	NO	NO
SRF	NO	YES	NO	NO
MAD2L2	NO	YES	NO	NO
ZNF678	NO	YES	NO	NO
MRPL53	NO	YES	NO	NO
CAPZB	NO	YES	NO	NO
TTC7B	NO	YES	NO	NO
MIGA2	NO	YES	NO	NO
ZBTB40	NO	YES	NO	NO
ZNF358	NO	YES	NO	NO
TMA7	NO	YES	NO	NO
YPEL2	NO	YES	NO	NO
C8orf82	NO	YES	NO	NO
BET1	NO	YES	NO	NO
PUM1	NO	YES	NO	NO
IFIT3	NO	YES	NO	NO
ZNF519	NO	YES	NO	NO
RAP1GDS1	NO	YES	NO	NO

## Sheet: CTCL
Supplemental Table 7. GATA-3 target gene lists
Gene Symbol	H9	MyLa CD4+	Mac1
ANXA1	YES	YES	YES
SEMA4D	YES	YES	YES
DUSP4	YES	YES	YES
CCM2	YES	YES	YES
ANKRD40	YES	YES	YES
ITK	YES	YES	YES
SNX20	YES	YES	YES
AUH	YES	YES	YES
GATA3	YES	YES	YES
SORD	YES	YES	YES
RASGRP3	YES	YES	YES
ID2	YES	YES	YES
NEDD9	YES	YES	YES
MYO1G	YES	YES	YES
ATP2B1	YES	YES	YES
CD44	YES	YES	NO
CUBN	YES	YES	NO
MDFIC	YES	YES	NO
GZMM	YES	YES	NO
CREB3L3	YES	YES	NO
BTG1	YES	YES	NO
PTK2	YES	YES	NO
TNFSF10	YES	YES	NO
YWHAQ	YES	YES	NO
SAMSN1	YES	YES	NO
LTBP1	YES	YES	NO
IKZF3	YES	YES	NO
USP32	YES	YES	NO
SLX1A	YES	YES	NO
IL6R	YES	YES	NO
CIITA	YES	YES	NO
RNF144A	YES	YES	NO
PCCB	YES	YES	NO
ARPC3	YES	YES	NO
KLF6	YES	YES	NO
CKS1B	YES	YES	NO
SYNGR2	YES	YES	NO
OSBPL3	YES	YES	NO
CORO1C	YES	YES	NO
ARHGAP25	YES	YES	NO
GNA15	YES	YES	NO
PTER	YES	YES	NO
ENPP2	YES	YES	NO
CHST2	YES	YES	NO
SH3TC1	YES	YES	NO
PELI1	YES	YES	NO
DDX4	YES	YES	NO
GNA13	YES	YES	NO
NUDT16	YES	YES	NO
MVB12B	YES	YES	NO
CCR4	YES	YES	NO
CARM1	YES	YES	NO
CHRNA6	YES	YES	NO
ZNF365	YES	YES	NO
TNFSF4	YES	YES	NO
LCLAT1	YES	YES	NO
IL9R	YES	YES	NO
CDK2AP1	YES	YES	NO
FSCN1	YES	YES	NO
PIK3CA	YES	YES	NO
SRPK2	YES	YES	NO
PIF1	YES	YES	NO
ICAM1	YES	YES	NO
BCL2L1	YES	YES	NO
JARID2	YES	YES	NO
SYTL2	YES	YES	NO
GDF11	YES	YES	NO
PDE4B	YES	YES	NO
IL16	YES	YES	NO
IL10RA	YES	YES	NO
ORAI2	YES	YES	NO
PBXIP1	YES	YES	NO
MMD	YES	YES	NO
NUDT4	YES	YES	NO
BCL3	YES	YES	NO
NBPF9	YES	YES	NO
ELL2	YES	YES	NO
ZBTB7B	YES	YES	NO
IFNAR2	YES	YES	NO
ERN1	YES	YES	NO
BACH2	YES	YES	NO
GCNT1	YES	YES	NO
PRKCA	YES	YES	NO
FLVCR2	YES	YES	NO
CSF2RB	YES	YES	NO
MEF2C	YES	YES	NO
BTG2	YES	NO	YES
LPP	YES	NO	YES
CHSY1	YES	NO	YES
STAU2	YES	NO	YES
SLC2A3	YES	NO	YES
RCSD1	YES	NO	YES
TMEM200A	YES	NO	YES
CAMK2D	YES	NO	YES
FERMT3	YES	NO	YES
PRR5	YES	NO	YES
MAP2K6	YES	NO	YES
BNIP3	YES	NO	YES
EEPD1	YES	NO	YES
RPN1	YES	NO	YES
KLF2	YES	NO	YES
SGK1	YES	NO	YES
KLHL28	YES	NO	YES
STAT3	YES	NO	YES
ITM2C	YES	NO	YES
CALCOCO2	YES	NO	YES
DNAJC12	YES	NO	YES
TNFRSF8	YES	NO	YES
SOCS3	YES	NO	YES
ADA	YES	NO	YES
ZMAT3	YES	NO	YES
HSPA13	YES	NO	YES
DDIT4	YES	NO	YES
PSAP	YES	NO	YES
PRAG1	YES	NO	YES
NPEPPS	YES	NO	YES
NDRG1	YES	NO	YES
SERPINB6	YES	NO	YES
EML4	YES	NO	YES
ARL6IP5	YES	NO	YES
RYR2	YES	NO	YES
BHLHE40	YES	NO	YES
CD48	YES	NO	YES
TNRC6C	YES	NO	YES
CYLD	YES	NO	YES
CASTOR1	YES	NO	YES
E2F2	YES	NO	YES
MB21D2	YES	NO	YES
NCALD	YES	NO	YES
TMEM120A	YES	NO	YES
CFLAR	YES	NO	YES
EIF4G2	YES	NO	YES
EPAS1	YES	NO	YES
PSPH	YES	NO	YES
IQGAP2	YES	NO	YES
ZFPM1	YES	NO	YES
SOS1	NO	YES	YES
COL9A2	NO	YES	YES
MT-ATP6	NO	YES	YES
TRPM6	NO	YES	YES
CASP10	NO	YES	YES
CDK1	NO	YES	YES
PTP4A2	NO	YES	YES
ZNF692	NO	YES	YES
GNA11	NO	YES	YES
SLAMF1	NO	YES	YES
DPYD	NO	YES	YES
DLGAP4	NO	YES	YES
STK40	NO	YES	YES
MT-CYB	NO	YES	YES
IFIT2	NO	YES	YES
SVIL	NO	YES	YES
PHYKPL	NO	YES	YES
PCBP3	NO	YES	YES
LYST	NO	YES	YES
ATP8B4	NO	YES	YES
AGO2	NO	YES	YES
AGK	NO	YES	YES
MT-ND4	NO	YES	YES
B2M	NO	YES	YES
LIPA	NO	YES	YES
MT-CO3	NO	YES	YES
NPIPB5	NO	YES	YES
CHN2	NO	YES	YES
SFMBT2	NO	YES	YES
NPIPA1	NO	YES	YES
NOC2L	NO	YES	YES
KDM6B	NO	YES	YES
PTCH1	NO	YES	YES
MYC	NO	YES	YES
MCTP2	NO	YES	YES
MT-ND6	NO	YES	YES
MR1	NO	YES	YES
MT-ND1	NO	YES	YES
LFNG	NO	YES	YES
TXNIP	NO	YES	YES
CRTAP	NO	YES	YES
CD109	NO	YES	YES
SEL1L	NO	YES	YES
PHLPP1	NO	YES	YES
FMNL1	NO	YES	YES
EMB	NO	YES	YES
PTPRN2	NO	YES	YES
FOXN3	NO	YES	YES
SNX18	NO	YES	YES
IL3RA	NO	YES	YES
ACTR1B	NO	YES	YES
DNAJC5B	NO	YES	YES
IER5	NO	YES	YES
NBPF26	NO	YES	YES
TNFRSF14	NO	YES	YES
CAMK1D	NO	YES	YES
MT-ND5	NO	YES	YES
MT-CO1	NO	YES	YES
PLEKHA2	NO	YES	YES
NAF1	NO	YES	YES
CDC42SE2	NO	YES	YES
ENC1	NO	YES	YES
MROH6	NO	YES	YES
PITPNC1	NO	YES	YES
CCP110	NO	YES	YES
COX7C	NO	YES	YES
HGSNAT	NO	YES	YES
RFLNB	NO	YES	YES
KTN1	NO	YES	YES
SKA2	NO	YES	YES
YPEL2	NO	YES	YES
KCNMA1	YES	NO	NO
HECA	YES	NO	NO
DHCR24	YES	NO	NO
HSPB1	YES	NO	NO
VAMP8	YES	NO	NO
NCF4	YES	NO	NO
MYL4	YES	NO	NO
CRTAM	YES	NO	NO
PXYLP1	YES	NO	NO
UBE2G1	YES	NO	NO
APOBEC3D	YES	NO	NO
MMP7	YES	NO	NO
S100P	YES	NO	NO
PACSIN2	YES	NO	NO
TRIB3	YES	NO	NO
METTL23	YES	NO	NO
TFDP2	YES	NO	NO
MID1IP1	YES	NO	NO
ZBTB34	YES	NO	NO
MREG	YES	NO	NO
ZSCAN5A	YES	NO	NO
GOT1	YES	NO	NO
RAB40B	YES	NO	NO
GK	YES	NO	NO
BIK	YES	NO	NO
GIMAP8	YES	NO	NO
SLX1B	YES	NO	NO
SCYL3	YES	NO	NO
OAZ2	YES	NO	NO
FRY	YES	NO	NO
MED29	YES	NO	NO
TSC22D1	YES	NO	NO
SAMD3	YES	NO	NO
ARHGAP17	YES	NO	NO
ZNF219	YES	NO	NO
SFPQ	YES	NO	NO
CMPK2	YES	NO	NO
UNC45B	YES	NO	NO
BAHCC1	YES	NO	NO
MAP3K5	YES	NO	NO
PIK3R5	YES	NO	NO
ACSBG2	YES	NO	NO
TMEM86A	YES	NO	NO
ANXA3	YES	NO	NO
ABCG1	YES	NO	NO
ZIC2	YES	NO	NO
ABHD4	YES	NO	NO
GRK5	YES	NO	NO
PTOV1	YES	NO	NO
GDPD5	YES	NO	NO
ATF3	YES	NO	NO
RSL24D1	YES	NO	NO
KATNB1	YES	NO	NO
SEPTIN11	YES	NO	NO
WNT8B	YES	NO	NO
TTLL6	YES	NO	NO
PRKAR2A	YES	NO	NO
CACNA1E	YES	NO	NO
SSBP4	YES	NO	NO
IKZF1	YES	NO	NO
TNFRSF9	YES	NO	NO
TBC1D5	YES	NO	NO
SULT1A4	YES	NO	NO
AP3M2	YES	NO	NO
CORO2A	YES	NO	NO
FAM174A	YES	NO	NO
SLC25A1	YES	NO	NO
SWAP70	YES	NO	NO
HDAC7	YES	NO	NO
MOSPD2	YES	NO	NO
POU2AF1	YES	NO	NO
FOXC1	YES	NO	NO
BTRC	YES	NO	NO
IQCH	YES	NO	NO
LAMP3	YES	NO	NO
PLXNA1	YES	NO	NO
RNF166	YES	NO	NO
DENND1A	YES	NO	NO
SH2B2	YES	NO	NO
QPRT	YES	NO	NO
ID1	YES	NO	NO
SEC31B	YES	NO	NO
FUS	YES	NO	NO
CD6	YES	NO	NO
CTSW	YES	NO	NO
APOL4	YES	NO	NO
RNF215	YES	NO	NO
SND1	YES	NO	NO
SLC25A44	YES	NO	NO
CAPN1	YES	NO	NO
GRIK2	YES	NO	NO
KLHDC7B	YES	NO	NO
BACE2	YES	NO	NO
ETS2	YES	NO	NO
ITGA1	YES	NO	NO
PTGES	YES	NO	NO
ARL4C	YES	NO	NO
SCD5	YES	NO	NO
COLGALT2	YES	NO	NO
DBH	YES	NO	NO
PRDM4	YES	NO	NO
CXCL11	YES	NO	NO
ANKS6	YES	NO	NO
PICALM	YES	NO	NO
ANTXR2	YES	NO	NO
GNB1L	YES	NO	NO
CHMP7	YES	NO	NO
ASAH2	YES	NO	NO
HDAC9	YES	NO	NO
NOC3L	YES	NO	NO
C1orf21	YES	NO	NO
ZFP36L2	YES	NO	NO
PLAGL1	YES	NO	NO
TPMT	YES	NO	NO
ZBTB43	YES	NO	NO
DYRK2	YES	NO	NO
HEXIM1	YES	NO	NO
NR3C1	YES	NO	NO
NEK7	YES	NO	NO
FAM83H	YES	NO	NO
ASAP3	YES	NO	NO
FLOT2	YES	NO	NO
NUAK1	YES	NO	NO
CHMP6	YES	NO	NO
WT1	YES	NO	NO
CCDC6	YES	NO	NO
NCOA3	YES	NO	NO
LEF1	YES	NO	NO
RORB	YES	NO	NO
OAS3	YES	NO	NO
IER3	YES	NO	NO
ABTB2	YES	NO	NO
FZD7	YES	NO	NO
DCTN1	YES	NO	NO
SOX12	YES	NO	NO
FURIN	YES	NO	NO
CD248	YES	NO	NO
DGKZ	YES	NO	NO
CCR2	YES	NO	NO
TRAM2	YES	NO	NO
BLM	YES	NO	NO
AKR7A2	YES	NO	NO
SMAD7	YES	NO	NO
RHBDD2	YES	NO	NO
TAB2	YES	NO	NO
SDC4	YES	NO	NO
CADPS	YES	NO	NO
LTB	YES	NO	NO
KCTD13	YES	NO	NO
HLA-DOA	YES	NO	NO
SMIM7	YES	NO	NO
TMEM209	YES	NO	NO
THY1	YES	NO	NO
ARHGEF3	YES	NO	NO
PTK7	YES	NO	NO
DDX60	YES	NO	NO
PECR	YES	NO	NO
B4GALT6	YES	NO	NO
MAML3	YES	NO	NO
SVOPL	YES	NO	NO
PHF19	YES	NO	NO
SHANK1	YES	NO	NO
UBXN10	YES	NO	NO
MPP1	YES	NO	NO
HBP1	YES	NO	NO
STX11	YES	NO	NO
STXBP5	YES	NO	NO
GPR174	YES	NO	NO
CBX1	YES	NO	NO
OSM	YES	NO	NO
OLAH	YES	NO	NO
CCSAP	YES	NO	NO
PAK3	YES	NO	NO
ELF4	YES	NO	NO
UBE2J1	YES	NO	NO
TLR5	YES	NO	NO
RNF187	YES	NO	NO
HK1	YES	NO	NO
UACA	YES	NO	NO
VPS16	YES	NO	NO
SEPTIN9	YES	NO	NO
BAG3	YES	NO	NO
EAF1	YES	NO	NO
LRRC61	YES	NO	NO
PYCR1	YES	NO	NO
SEMA7A	YES	NO	NO
ANP32A	YES	NO	NO
PLEKHO2	YES	NO	NO
BLOC1S3	YES	NO	NO
PCED1A	YES	NO	NO
TNFAIP8L1	YES	NO	NO
SRRT	YES	NO	NO
PPIB	YES	NO	NO
LRRC45	YES	NO	NO
YPEL1	YES	NO	NO
ITGB8	YES	NO	NO
RABL6	YES	NO	NO
RNF43	YES	NO	NO
NXF1	YES	NO	NO
VEGFA	YES	NO	NO
LIMS1	YES	NO	NO
TRUB1	YES	NO	NO
TRIM14	YES	NO	NO
TGFB1	YES	NO	NO
COX19	YES	NO	NO
CMTM6	YES	NO	NO
PIGK	YES	NO	NO
IGFL2	YES	NO	NO
MCAT	YES	NO	NO
DHRS3	YES	NO	NO
AIF1	YES	NO	NO
APOBEC3F	YES	NO	NO
SLC14A2	YES	NO	NO
GAB2	YES	NO	NO
LASP1	YES	NO	NO
SPATS2	YES	NO	NO
COA1	YES	NO	NO
HUNK	YES	NO	NO
DUSP10	YES	NO	NO
MATN4	YES	NO	NO
GBP4	YES	NO	NO
PKP2	YES	NO	NO
CCND3	YES	NO	NO
HLA-DQA1	YES	NO	NO
ABI3	YES	NO	NO
NFAM1	YES	NO	NO
CAMK2G	YES	NO	NO
EPCAM	YES	NO	NO
RGS1	YES	NO	NO
ZC3H18	YES	NO	NO
PSTPIP2	YES	NO	NO
ARHGEF40	YES	NO	NO
EBP	YES	NO	NO
BSG	YES	NO	NO
GADD45B	YES	NO	NO
ISYNA1	YES	NO	NO
ZBTB14	YES	NO	NO
PDE7B	YES	NO	NO
HSP90AA1	YES	NO	NO
B3GAT2	YES	NO	NO
NDE1	YES	NO	NO
VDR	YES	NO	NO
FERMT2	YES	NO	NO
SMIM24	YES	NO	NO
TUBE1	YES	NO	NO
SLA2	YES	NO	NO
CASQ1	YES	NO	NO
WDR81	YES	NO	NO
COPS6	YES	NO	NO
GGT1	YES	NO	NO
ADARB1	YES	NO	NO
ARHGEF11	YES	NO	NO
KCNH3	YES	NO	NO
IVNS1ABP	YES	NO	NO
GPC4	YES	NO	NO
PRKAR2B	YES	NO	NO
ACSS1	YES	NO	NO
ST3GAL2	YES	NO	NO
KPNA4	YES	NO	NO
BMF	YES	NO	NO
DPF3	YES	NO	NO
CGNL1	YES	NO	NO
SERPINB8	YES	NO	NO
SIAH2	YES	NO	NO
CCR8	YES	NO	NO
MYH14	YES	NO	NO
RMND5A	YES	NO	NO
WDR11	YES	NO	NO
MARCKS	YES	NO	NO
SERPINH1	YES	NO	NO
TTC31	YES	NO	NO
SRP14	YES	NO	NO
PLCG2	YES	NO	NO
LDLRAP1	YES	NO	NO
EBF4	YES	NO	NO
HTR2B	YES	NO	NO
CCR1	YES	NO	NO
SRSF7	YES	NO	NO
ZDHHC7	YES	NO	NO
TUNAR	YES	NO	NO
ELOA	YES	NO	NO
FAM102A	YES	NO	NO
SFXN1	YES	NO	NO
GHITM	YES	NO	NO
SP100	YES	NO	NO
IL10	YES	NO	NO
MGAT2	YES	NO	NO
LGMN	YES	NO	NO
ETV3	YES	NO	NO
HNRNPA2B1	YES	NO	NO
HIC1	YES	NO	NO
ICAM4	YES	NO	NO
SBF1	YES	NO	NO
ASCL4	YES	NO	NO
SLC16A6	YES	NO	NO
FAM117A	YES	NO	NO
GZMA	YES	NO	NO
PEA15	YES	NO	NO
DHRS12	YES	NO	NO
TESPA1	YES	NO	NO
SESN1	YES	NO	NO
AXIN2	YES	NO	NO
DENND1B	YES	NO	NO
SPNS2	YES	NO	NO
PAPOLG	YES	NO	NO
NDST2	YES	NO	NO
SH3BP5	YES	NO	NO
CHI3L2	YES	NO	NO
NR4A1	YES	NO	NO
DAB2IP	YES	NO	NO
IL2	YES	NO	NO
SLC16A13	YES	NO	NO
SYS1	YES	NO	NO
ENTPD4	YES	NO	NO
CFL1	YES	NO	NO
CD28	YES	NO	NO
GNAQ	YES	NO	NO
TBC1D10C	YES	NO	NO
LEMD1	YES	NO	NO
TMEM43	YES	NO	NO
SASH3	YES	NO	NO
HNRNPM	YES	NO	NO
RPA1	YES	NO	NO
DDN	YES	NO	NO
ULBP2	YES	NO	NO
GLUL	YES	NO	NO
WNT10A	YES	NO	NO
HK2	YES	NO	NO
METRNL	YES	NO	NO
CD52	YES	NO	NO
HLA-DQA2	YES	NO	NO
JADE2	YES	NO	NO
ACSL1	YES	NO	NO
TNFRSF1B	YES	NO	NO
AEBP1	YES	NO	NO
CRIP2	YES	NO	NO
LTF	YES	NO	NO
ARSG	YES	NO	NO
CHST7	YES	NO	NO
ETS1	YES	NO	NO
ANKRD29	YES	NO	NO
PPP1R9B	YES	NO	NO
SLC43A2	YES	NO	NO
GTDC1	YES	NO	NO
SPNS3	YES	NO	NO
GLDC	YES	NO	NO
GAL3ST4	YES	NO	NO
CHD4	YES	NO	NO
HIF1A	YES	NO	NO
GRN	YES	NO	NO
SLX4IP	YES	NO	NO
TSEN34	YES	NO	NO
ST5	YES	NO	NO
NIPAL3	YES	NO	NO
MCC	YES	NO	NO
SUSD4	YES	NO	NO
P2RY10	YES	NO	NO
TMEM189-UBE2V1	YES	NO	NO
LRSAM1	YES	NO	NO
MED28	YES	NO	NO
NOMO2	YES	NO	NO
REPS1	YES	NO	NO
CD70	YES	NO	NO
ERP44	YES	NO	NO
TOX2	YES	NO	NO
FGD5	YES	NO	NO
XBP1	YES	NO	NO
RAB11FIP1	YES	NO	NO
APOBEC3C	YES	NO	NO
CD5	YES	NO	NO
SYBU	YES	NO	NO
HSPH1	YES	NO	NO
KLHDC10	YES	NO	NO
ZDHHC14	YES	NO	NO
SRSF2	YES	NO	NO
TSPAN18	YES	NO	NO
AZIN2	YES	NO	NO
RAP2A	YES	NO	NO
AZIN1	YES	NO	NO
NPIPB4	YES	NO	NO
CKAP2L	YES	NO	NO
CDC42EP4	YES	NO	NO
TSLP	YES	NO	NO
CCL5	YES	NO	NO
PTAFR	YES	NO	NO
CCDC69	YES	NO	NO
DTL	YES	NO	NO
PORCN	YES	NO	NO
DNAJB5	YES	NO	NO
SPAG1	YES	NO	NO
FAM124B	YES	NO	NO
TMOD1	YES	NO	NO
RSAD2	YES	NO	NO
NHSL1	YES	NO	NO
SH3BGRL3	YES	NO	NO
CRTC3	YES	NO	NO
HLA-DMA	YES	NO	NO
HLA-DRB1	YES	NO	NO
TAB3	YES	NO	NO
MARCKSL1	YES	NO	NO
SARDH	YES	NO	NO
CDKN1A	YES	NO	NO
MYO1F	YES	NO	NO
PLCD3	YES	NO	NO
PKM	YES	NO	NO
CPOX	YES	NO	NO
ETV5	YES	NO	NO
ACSL6	YES	NO	NO
FLOT1	YES	NO	NO
PPP2R3C	YES	NO	NO
CCND2	YES	NO	NO
PTPN3	YES	NO	NO
NPTX1	YES	NO	NO
UGP2	YES	NO	NO
CDC34	YES	NO	NO
ADM	YES	NO	NO
HILPDA	YES	NO	NO
C22orf39	YES	NO	NO
CUEDC1	YES	NO	NO
SPRY4	YES	NO	NO
SEMA4A	YES	NO	NO
FBXO45	YES	NO	NO
SELENON	YES	NO	NO
SH3RF1	YES	NO	NO
TTC17	YES	NO	NO
UCHL5	YES	NO	NO
ABCC1	YES	NO	NO
ATRNL1	YES	NO	NO
SPDYE2	YES	NO	NO
CGN	YES	NO	NO
PDE8B	YES	NO	NO
LPCAT3	YES	NO	NO
GTF2IRD1	YES	NO	NO
P4HB	YES	NO	NO
ZNF613	YES	NO	NO
SKIL	YES	NO	NO
TCF7	YES	NO	NO
NFKBIA	YES	NO	NO
RGPD1	YES	NO	NO
DEXI	YES	NO	NO
SEMA6B	YES	NO	NO
KHDRBS1	YES	NO	NO
LTA	YES	NO	NO
JDP2	YES	NO	NO
SLC25A38	YES	NO	NO
PMP22	YES	NO	NO
SUCNR1	YES	NO	NO
PEX5L	YES	NO	NO
PARD3B	YES	NO	NO
PRPF40B	YES	NO	NO
B4GALT5	YES	NO	NO
ZBTB25	YES	NO	NO
TESC	YES	NO	NO
LHX2	YES	NO	NO
ETV1	YES	NO	NO
JUN	YES	NO	NO
TBC1D9	YES	NO	NO
LBH	YES	NO	NO
ESPN	YES	NO	NO
BMP2K	YES	NO	NO
SLC25A23	YES	NO	NO
CSAG3	YES	NO	NO
SESN2	YES	NO	NO
VSIG10	YES	NO	NO
EPB41L5	YES	NO	NO
POLR3D	YES	NO	NO
C20orf96	YES	NO	NO
CISH	YES	NO	NO
ZNF683	YES	NO	NO
SMG9	YES	NO	NO
IL2RB	YES	NO	NO
TIFA	YES	NO	NO
LHX9	YES	NO	NO
PEBP1	YES	NO	NO
MCIDAS	YES	NO	NO
RALBP1	YES	NO	NO
CAAP1	YES	NO	NO
POC1B	YES	NO	NO
VRK1	YES	NO	NO
MAD2L2	YES	NO	NO
PYCARD	YES	NO	NO
MBOAT2	YES	NO	NO
TOB1	YES	NO	NO
TRIM62	YES	NO	NO
XYLT1	YES	NO	NO
ABLIM1	YES	NO	NO
RYBP	YES	NO	NO
PHF23	YES	NO	NO
RDM1	YES	NO	NO
GPR15	YES	NO	NO
TMTC2	YES	NO	NO
SENP5	YES	NO	NO
SHISA5	YES	NO	NO
UGCG	NO	YES	NO
CNTNAP1	NO	YES	NO
IER2	NO	YES	NO
CTNND2	NO	YES	NO
PELI2	NO	YES	NO
RAP1A	NO	YES	NO
RASSF3	NO	YES	NO
CYTH1	NO	YES	NO
NRM	NO	YES	NO
IRF1	NO	YES	NO
DPYSL2	NO	YES	NO
PRAM1	NO	YES	NO
IGSF3	NO	YES	NO
IKZF5	NO	YES	NO
MYO3B	NO	YES	NO
MED13L	NO	YES	NO
KCNJ18	NO	YES	NO
RHOT1	NO	YES	NO
CCL22	NO	YES	NO
SHC1	NO	YES	NO
RFC3	NO	YES	NO
ZNF506	NO	YES	NO
BASP1	NO	YES	NO
STX2	NO	YES	NO
USP6NL	NO	YES	NO
MAML2	NO	YES	NO
MCUB	NO	YES	NO
EED	NO	YES	NO
CD55	NO	YES	NO
PDCD5	NO	YES	NO
NMRK1	NO	YES	NO
CLDN16	NO	YES	NO
RBM17	NO	YES	NO
PRDM2	NO	YES	NO
DSCC1	NO	YES	NO
PDCD4	NO	YES	NO
BIRC5	NO	YES	NO
ALDH3A2	NO	YES	NO
SELL	NO	YES	NO
ANKRD10	NO	YES	NO
AARD	NO	YES	NO
ST3GAL1	NO	YES	NO
SEPTIN6	NO	YES	NO
DHRS7	NO	YES	NO
OSTF1	NO	YES	NO
CCNY	NO	YES	NO
PCMT1	NO	YES	NO
SLC25A32	NO	YES	NO
ST8SIA4	NO	YES	NO
INSRR	NO	YES	NO
TUBB	NO	YES	NO
MRPL47	NO	YES	NO
MGAT5	NO	YES	NO
TPCN1	NO	YES	NO
PPM1A	NO	YES	NO
KL	NO	YES	NO
TMEM156	NO	YES	NO
TWF1	NO	YES	NO
SEC14L1	NO	YES	NO
LRRC37A2	NO	YES	NO
DUSP5	NO	YES	NO
NME8	NO	YES	NO
ZNF117	NO	YES	NO
PIK3CB	NO	YES	NO
DUSP2	NO	YES	NO
OTUD6B	NO	YES	NO
SECISBP2	NO	YES	NO
ASF1B	NO	YES	NO
SLC9A9	NO	YES	NO
ADAMTS9	NO	YES	NO
ANKRD28	NO	YES	NO
TSEN15	NO	YES	NO
GHRL	NO	YES	NO
SRP72	NO	YES	NO
CELF6	NO	YES	NO
RAI14	NO	YES	NO
WDR75	NO	YES	NO
ZFAND4	NO	YES	NO
NBPF8	NO	YES	NO
PHLDA1	NO	YES	NO
PRKD3	NO	YES	NO
MED10	NO	YES	NO
AHCYL2	NO	YES	NO
ERAP1	NO	YES	NO
PPARG	NO	YES	NO
FCGBP	NO	YES	NO
COX10	NO	YES	NO
ORMDL3	NO	YES	NO
GLG1	NO	YES	NO
MCOLN2	NO	YES	NO
AGPS	NO	YES	NO
MYO16	NO	YES	NO
CCL17	NO	YES	NO
PPTC7	NO	YES	NO
KCNJ13	NO	YES	NO
EPB41L1	NO	YES	NO
IGLL1	NO	YES	NO
LITAF	NO	YES	NO
RGS14	NO	YES	NO
GFI1	NO	YES	NO
FN1	NO	YES	NO
CNR1	NO	YES	NO
ABCC4	NO	YES	NO
RBPMS	NO	YES	NO
MPC1	NO	YES	NO
ZCCHC24	NO	YES	NO
BATF3	NO	YES	NO
LMO4	NO	YES	NO
SCNN1D	NO	YES	NO
TFEC	NO	YES	NO
PPM1M	NO	YES	NO
NPIPB11	NO	YES	NO
ZNF146	NO	YES	NO
BICDL1	NO	YES	NO
MRPS7	NO	YES	NO
KSR1	NO	YES	NO
MRPS28	NO	YES	NO
PIEZO2	NO	YES	NO
CDK6	NO	YES	NO
DPM3	NO	YES	NO
SLC4A5	NO	YES	NO
MYOF	NO	YES	NO
TIGIT	NO	YES	NO
SMG8	NO	YES	NO
BMP8A	NO	YES	NO
HLA-DPA1	NO	YES	NO
MYH3	NO	YES	NO
GMIP	NO	YES	NO
RIMBP2	NO	YES	NO
RNF19B	NO	YES	NO
GOLGA8A	NO	YES	NO
SPR	NO	YES	NO
SAMD9L	NO	YES	NO
P2RY8	NO	YES	NO
ZNF827	NO	YES	NO
SERP1	NO	YES	NO
ACAP3	NO	YES	NO
SLIT3	NO	YES	NO
NFKBIZ	NO	YES	NO
CACUL1	NO	YES	NO
NKX2-8	NO	YES	NO
HASPIN	NO	YES	NO
GPN3	NO	YES	NO
ISCU	NO	YES	NO
OOEP	NO	YES	NO
WDR36	NO	YES	NO
LRP1B	NO	YES	NO
CCDC86	NO	YES	NO
MPZL1	NO	YES	NO
HAUS4	NO	YES	NO
CWC27	NO	YES	NO
PTGS2	NO	YES	NO
CCDC90B	NO	YES	NO
GLIPR2	NO	YES	NO
RAD51C	NO	YES	NO
AP5M1	NO	YES	NO
RASAL3	NO	YES	NO
C1orf159	NO	YES	NO
ADO	NO	YES	NO
TMC1	NO	YES	NO
PLD5	NO	YES	NO
ANO10	NO	YES	NO
MIDN	NO	YES	NO
AGPAT4	NO	YES	NO
CDC42	NO	YES	NO
CD83	NO	YES	NO
NCK2	NO	YES	NO
RRS1	NO	YES	NO
NOL11	NO	YES	NO
NEURL3	NO	YES	NO
PSMD12	NO	YES	NO
ITPRIPL1	NO	YES	NO
NET1	NO	YES	NO
TOX	NO	YES	NO
HMBOX1	NO	YES	NO
PODXL	NO	YES	NO
RRBP1	NO	YES	NO
MUC20	NO	YES	NO
LENG8	NO	YES	NO
JAGN1	NO	YES	NO
SPATA31D1	NO	YES	NO
PLEKHH2	NO	YES	NO
SGMS1	NO	YES	NO
PRPSAP1	NO	YES	NO
ANKRD24	NO	YES	NO
VAT1	NO	YES	NO
GOLGA6L9	NO	YES	NO
NEDD1	NO	YES	NO
SGO1	NO	YES	NO
IL10RB	NO	YES	NO
TCF24	NO	YES	NO
ABCA12	NO	YES	NO
RPL27	NO	YES	NO
MAP3K1	NO	YES	NO
ARID2	NO	YES	NO
KIF1B	NO	YES	NO
ABHD17C	NO	YES	NO
ARHGAP23	NO	YES	NO
FREM2	NO	YES	NO
IFRD1	NO	YES	NO
PRRT3	NO	YES	NO
FUT10	NO	YES	NO
PRR11	NO	YES	NO
AGA	NO	YES	NO
SKA1	NO	YES	NO
ZC2HC1A	NO	YES	NO
SHMT1	NO	YES	NO
CEP104	NO	YES	NO
TWSG1	NO	YES	NO
EPHB1	NO	YES	NO
KIF3B	NO	YES	NO
RAN	NO	YES	NO
IRF2BPL	NO	YES	NO
NRROS	NO	YES	NO
MRPL44	NO	YES	NO
SPAST	NO	YES	NO
GRID1	NO	YES	NO
ISG15	NO	YES	NO
TNRC6B	NO	YES	NO
BIN1	NO	YES	NO
TBC1D16	NO	YES	NO
TRIM24	NO	YES	NO
CYTH4	NO	YES	NO
NCKAP1	NO	YES	NO
PRKCE	NO	YES	NO
ITGAM	NO	YES	NO
CLNK	NO	YES	NO
NCAPH	NO	YES	NO
NCOA5	NO	YES	NO
COL3A1	NO	YES	NO
DIAPH3	NO	YES	NO
CCSER2	NO	YES	NO
AP1S3	NO	YES	NO
TSPOAP1	NO	YES	NO
MDC1	NO	YES	NO
PRDX3	NO	YES	NO
CD302	NO	YES	NO
GRAMD1B	NO	YES	NO
NBEAL2	NO	YES	NO
DEDD	NO	YES	NO
GADD45G	NO	YES	NO
SLC35F5	NO	YES	NO
TMEM65	NO	YES	NO
GLRX3	NO	YES	NO
LSM6	NO	YES	NO
HACL1	NO	YES	NO
COPS5	NO	YES	NO
TLN2	NO	YES	NO
ACADSB	NO	YES	NO
BCL2L11	NO	YES	NO
INHBA	NO	YES	NO
KLF7	NO	YES	NO
TEP1	NO	YES	NO
MAPK6	NO	YES	NO
GPR183	NO	YES	NO
LILRB1	NO	YES	NO
CHD7	NO	YES	NO
UTP18	NO	YES	NO
RASGRP1	NO	YES	NO
SBF2	NO	YES	NO
SAMHD1	NO	YES	NO
SPRY1	NO	YES	NO
SCG2	NO	YES	NO
MMP14	NO	YES	NO
ITGBL1	NO	YES	NO
TPP1	NO	YES	NO
POLR2K	NO	YES	NO
ZDHHC3	NO	YES	NO
NIPSNAP2	NO	YES	NO
MRPL46	NO	YES	NO
MRPL13	NO	YES	NO
AFAP1	NO	YES	NO
FBXW5	NO	YES	NO
ARL4D	NO	YES	NO
LARGE1	NO	YES	NO
ERBB2	NO	YES	NO
CACNA1A	NO	YES	NO
NECTIN3	NO	YES	NO
ALDH3A1	NO	YES	NO
IFIT5	NO	YES	NO
HINT2	NO	YES	NO
MXRA7	NO	YES	NO
DOK3	NO	YES	NO
TBC1D1	NO	YES	NO
PDGFA	NO	YES	NO
ZHX2	NO	YES	NO
SELPLG	NO	YES	NO
TENM3	NO	YES	NO
OPCML	NO	YES	NO
MMAA	NO	YES	NO
TAX1BP3	NO	YES	NO
HTATIP2	NO	YES	NO
TFAP2C	NO	YES	NO
CA10	NO	YES	NO
TBL1XR1	NO	YES	NO
COPS8	NO	YES	NO
CD63	NO	YES	NO
C1QTNF3-AMACR	NO	YES	NO
KCNJ12	NO	YES	NO
ATP8A1	NO	YES	NO
SNX11	NO	YES	NO
RBM47	NO	YES	NO
NLGN1	NO	YES	NO
ASMTL	NO	YES	NO
AFDN	NO	YES	NO
APLP2	NO	YES	NO
PATL2	NO	YES	NO
SMPD3	NO	YES	NO
MSI2	NO	YES	NO
PRR7	NO	YES	NO
SRD5A3	NO	YES	NO
ELMO1	NO	YES	NO
CYTIP	NO	YES	NO
TMEM109	NO	YES	NO
MPLKIP	NO	YES	NO
TAF11	NO	YES	NO
GATB	NO	YES	NO
SYNE1	NO	YES	NO
CASZ1	NO	YES	NO
KRR1	NO	YES	NO
BCAS1	NO	YES	NO
GSDMB	NO	YES	NO
PMPCB	NO	YES	NO
CNTNAP2	NO	YES	NO
SH2B3	NO	YES	NO
TMEM97	NO	YES	NO
ZBTB10	NO	YES	NO
DCAF13	NO	YES	NO
KIF18A	NO	YES	NO
ZNF585A	NO	YES	NO
RNF111	NO	YES	NO
CAMK4	NO	YES	NO
TMEM170B	NO	YES	NO
C21orf91	NO	YES	NO
CFTR	NO	YES	NO
NPIPB13	NO	YES	NO
ITGAX	NO	YES	NO
NFKBIB	NO	YES	NO
HEATR6	NO	YES	NO
MTMR2	NO	YES	NO
ZNF507	NO	YES	NO
RRM1	NO	YES	NO
S100A10	NO	YES	NO
PRMT3	NO	YES	NO
INPP5D	NO	YES	NO
CCDC180	NO	YES	NO
PDE4DIP	NO	YES	NO
IL7R	NO	YES	NO
NAB1	NO	YES	NO
IFI35	NO	YES	NO
KIF13B	NO	YES	NO
DNTTIP2	NO	YES	NO
SLC30A5	NO	YES	NO
LBHD1	NO	YES	NO
TUBG2	NO	YES	NO
ACVR2B	NO	YES	NO
FLRT3	NO	YES	NO
CRIP1	NO	YES	NO
ZSWIM7	NO	YES	NO
CCR10	NO	YES	NO
VPS54	NO	YES	NO
GLS	NO	YES	NO
LHFPL5	NO	YES	NO
RAPGEF2	NO	YES	NO
REL	NO	YES	NO
PLEKHH3	NO	YES	NO
ENTPD1	NO	YES	NO
GAS7	NO	YES	NO
TLE6	NO	YES	NO
CIT	NO	YES	NO
RAD51D	NO	YES	NO
DLD	NO	YES	NO
TRAF3IP3	NO	YES	NO
LSR	NO	YES	NO
PTPRM	NO	YES	NO
ZNF431	NO	YES	NO
ZNF830	NO	YES	NO
MT-CO2	NO	YES	NO
GPD2	NO	YES	NO
FAT1	NO	YES	NO
MAGOH	NO	YES	NO
LYRM4	NO	YES	NO
ABCA2	NO	YES	NO
EXO1	NO	YES	NO
RGS10	NO	YES	NO
ZNF462	NO	YES	NO
KLHL5	NO	YES	NO
CD47	NO	YES	NO
TSR1	NO	YES	NO
TJP2	NO	YES	NO
EGLN3	NO	YES	NO
ANO8	NO	YES	NO
YAP1	NO	YES	NO
BMI1	NO	YES	NO
SIK3	NO	YES	NO
UBALD2	NO	YES	NO
SLFN5	NO	YES	NO
SLC27A2	NO	YES	NO
WARS2	NO	YES	NO
PLEKHG1	NO	YES	NO
VOPP1	NO	YES	NO
TLL1	NO	YES	NO
BTD	NO	YES	NO
COL6A1	NO	YES	NO
BRF2	NO	YES	NO
RAB28	NO	YES	NO
SAMD9	NO	YES	NO
HDGF	NO	YES	NO
SNRNP200	NO	YES	NO
TLK2	NO	YES	NO
ARID4B	NO	YES	NO
FAM193B	NO	YES	NO
KDM5D	NO	YES	NO
TYW1	NO	YES	NO
RIPOR2	NO	YES	NO
TPST1	NO	YES	NO
FUT7	NO	YES	NO
KIF21B	NO	YES	NO
ACTN1	NO	YES	NO
WNT5B	NO	YES	NO
LPIN1	NO	YES	NO
ASCL1	NO	YES	NO
KCTD3	NO	YES	NO
POU2F1	NO	YES	NO
CEP128	NO	YES	NO
WFDC1	NO	YES	NO
KCNMB4	NO	YES	NO
BCAT1	NO	YES	NO
OLA1	NO	YES	NO
PPA1	NO	YES	NO
ST7	NO	YES	NO
MEX3C	NO	YES	NO
BRD3	NO	YES	NO
MOCS2	NO	YES	NO
TULP3	NO	YES	NO
IRF9	NO	YES	NO
AUTS2	NO	YES	NO
CRKL	NO	YES	NO
ADGRA3	NO	YES	NO
FRG2B	NO	YES	NO
ZNF675	NO	YES	NO
HSPG2	NO	YES	NO
AKT3	NO	YES	NO
CDKAL1	NO	YES	NO
RMI2	NO	YES	NO
HSBP1	NO	YES	NO
CISD3	NO	YES	NO
STK17B	NO	YES	NO
ICAM5	NO	YES	NO
GULP1	NO	YES	NO
ARL8B	NO	YES	NO
HCAR1	NO	YES	NO
THEMIS	NO	YES	NO
SCO1	NO	YES	NO
DPY19L1	NO	YES	NO
RBL1	NO	YES	NO
COMT	NO	YES	NO
LMBR1	NO	YES	NO
BRWD1	NO	YES	NO
VEGFB	NO	YES	NO
HLX	NO	YES	NO
TMEM54	NO	YES	NO
ACKR3	NO	YES	NO
AP1AR	NO	YES	NO
PFDN2	NO	YES	NO
IFIT3	NO	YES	NO
ARNT2	NO	YES	NO
GOLGA8B	NO	YES	NO
BIRC3	NO	YES	NO
DHRS2	NO	YES	NO
PCIF1	NO	YES	NO
SPOCK1	NO	YES	NO
DCAF8	NO	YES	NO
RNGTT	NO	YES	NO
MMS19	NO	NO	YES
SAMD4A	NO	NO	YES
HIVEP1	NO	NO	YES
NAPRT	NO	NO	YES
IL26	NO	NO	YES
RCBTB1	NO	NO	YES
ADAM12	NO	NO	YES
POLR2L	NO	NO	YES
ITPK1	NO	NO	YES
NTRK1	NO	NO	YES
NBPF12	NO	NO	YES
GTF2A1	NO	NO	YES
CCNI	NO	NO	YES
TRIO	NO	NO	YES
RDH10	NO	NO	YES
TPRG1L	NO	NO	YES
CCDC88B	NO	NO	YES
SLC38A5	NO	NO	YES
TOPBP1	NO	NO	YES
KCNAB3	NO	NO	YES
SYNE2	NO	NO	YES
KLHDC4	NO	NO	YES
MMS22L	NO	NO	YES
COX6C	NO	NO	YES
FBXL6	NO	NO	YES
PTPRE	NO	NO	YES
NSMCE2	NO	NO	YES
TNS3	NO	NO	YES
CHID1	NO	NO	YES
ARF6	NO	NO	YES
IPO9	NO	NO	YES
DUSP22	NO	NO	YES
DKK2	NO	NO	YES
SLC39A14	NO	NO	YES
LYRM1	NO	NO	YES
UTRN	NO	NO	YES
RELT	NO	NO	YES
PALLD	NO	NO	YES
SNX16	NO	NO	YES
MXRA8	NO	NO	YES
BBS12	NO	NO	YES
TENM4	NO	NO	YES
CD160	NO	NO	YES
RAC2	NO	NO	YES
B3GNT9	NO	NO	YES
HES1	NO	NO	YES
SMAD3	NO	NO	YES
CARD11	NO	NO	YES
CEP350	NO	NO	YES
SMYD3	NO	NO	YES
WDR54	NO	NO	YES
ARHGEF9	NO	NO	YES
MT-ND4L	NO	NO	YES
MDH1	NO	NO	YES
DPP4	NO	NO	YES
NCOR2	NO	NO	YES
BRMS1	NO	NO	YES
EZH2	NO	NO	YES
FAM89B	NO	NO	YES
PPP2R3B	NO	NO	YES
GRB2	NO	NO	YES
BOP1	NO	NO	YES
LCOR	NO	NO	YES
PI4KA	NO	NO	YES
COQ9	NO	NO	YES
TRAPPC9	NO	NO	YES
FABP5	NO	NO	YES
TONSL	NO	NO	YES
MAP3K14	NO	NO	YES
ORAI3	NO	NO	YES
USP24	NO	NO	YES
PDE6D	NO	NO	YES
TRIM29	NO	NO	YES
CLPTM1	NO	NO	YES
LMF1	NO	NO	YES
PAG1	NO	NO	YES
CHST11	NO	NO	YES
GPI	NO	NO	YES
CELF1	NO	NO	YES
MRPL28	NO	NO	YES
ZNF331	NO	NO	YES
PIGV	NO	NO	YES
POTEG	NO	NO	YES
NBPF19	NO	NO	YES
SPTBN1	NO	NO	YES
CHD3	NO	NO	YES
MFN2	NO	NO	YES
RHOH	NO	NO	YES
SFSWAP	NO	NO	YES
HHLA2	NO	NO	YES
PAQR8	NO	NO	YES
SNX25	NO	NO	YES
PCDH18	NO	NO	YES
LIF	NO	NO	YES
ATAD3B	NO	NO	YES
STRIP2	NO	NO	YES
ADGRG5	NO	NO	YES
GTPBP3	NO	NO	YES
LRRTM3	NO	NO	YES
PACS2	NO	NO	YES
CCNG2	NO	NO	YES
KDM4B	NO	NO	YES
LSG1	NO	NO	YES
NFIL3	NO	NO	YES
SAPCD2	NO	NO	YES
DCUN1D3	NO	NO	YES
SMIM30	NO	NO	YES
ARPC4-TTLL3	NO	NO	YES
DMPK	NO	NO	YES
CD99	NO	NO	YES
HGH1	NO	NO	YES
SLC1A5	NO	NO	YES
TP73	NO	NO	YES
MYO10	NO	NO	YES
SPRY2	NO	NO	YES
AGTPBP1	NO	NO	YES
RNF103	NO	NO	YES
LONRF2	NO	NO	YES
PNPLA6	NO	NO	YES
STON2	NO	NO	YES
AHI1	NO	NO	YES
MT-ND2	NO	NO	YES
ARID5A	NO	NO	YES
SERTAD2	NO	NO	YES
NKG7	NO	NO	YES
IL17A	NO	NO	YES
PFKL	NO	NO	YES
MT-ATP8	NO	NO	YES
TCEA2	NO	NO	YES
EARS2	NO	NO	YES
OSBPL10	NO	NO	YES
FSTL5	NO	NO	YES
CCNL2	NO	NO	YES
CASC4	NO	NO	YES
MIIP	NO	NO	YES
SNAPC4	NO	NO	YES
SATB2	NO	NO	YES
TOR1AIP1	NO	NO	YES
CARD9	NO	NO	YES
ZXDA	NO	NO	YES
ITSN1	NO	NO	YES
OAS1	NO	NO	YES
EHBP1L1	NO	NO	YES
SAMD10	NO	NO	YES
REXO5	NO	NO	YES
STC1	NO	NO	YES
PGAM1	NO	NO	YES
TMEM8B	NO	NO	YES
SLA	NO	NO	YES
TMEM79	NO	NO	YES
ITGB1	NO	NO	YES
VLDLR	NO	NO	YES
WBP1	NO	NO	YES
ELAVL2	NO	NO	YES
NUGGC	NO	NO	YES
SNX13	NO	NO	YES
RCAN1	NO	NO	YES
FAM167A	NO	NO	YES
EGLN1	NO	NO	YES
PIGG	NO	NO	YES
GM2A	NO	NO	YES
ETV7	NO	NO	YES
IL22	NO	NO	YES
XPO4	NO	NO	YES
ADAM9	NO	NO	YES
BDP1	NO	NO	YES
NEK1	NO	NO	YES
TNK2	NO	NO	YES
THOC7	NO	NO	YES
NF1	NO	NO	YES
SPIDR	NO	NO	YES
H3F3C	NO	NO	YES
YTHDC2	NO	NO	YES
MYO5A	NO	NO	YES
PPID	NO	NO	YES
MRC2	NO	NO	YES
GBP2	NO	NO	YES
TGIF2	NO	NO	YES
EBF1	NO	NO	YES
MPHOSPH8	NO	NO	YES
TNKS	NO	NO	YES
CTH	NO	NO	YES
PSIP1	NO	NO	YES
CHTF18	NO	NO	YES
BMP2	NO	NO	YES
CCDC144A	NO	NO	YES
ARHGEF18	NO	NO	YES
KIAA0232	NO	NO	YES
PFKFB3	NO	NO	YES
PKNOX1	NO	NO	YES
NFAT5	NO	NO	YES
GCH1	NO	NO	YES
ANAPC1	NO	NO	YES
ZSWIM6	NO	NO	YES
RBM3	NO	NO	YES
PTP4A3	NO	NO	YES
IL1RAP	NO	NO	YES
SRGN	NO	NO	YES
TRIB1	NO	NO	YES
LRIG1	NO	NO	YES
ARHGAP26	NO	NO	YES
HRAS	NO	NO	YES
NTPCR	NO	NO	YES
NMT2	NO	NO	YES
DHCR7	NO	NO	YES
DDIT4L	NO	NO	YES
ZWINT	NO	NO	YES
JCAD	NO	NO	YES
PIK3CD	NO	NO	YES
SLC7A11	NO	NO	YES
TFRC	NO	NO	YES
SAR1A	NO	NO	YES
MLLT3	NO	NO	YES
ZC3H12C	NO	NO	YES
OMA1	NO	NO	YES
WWOX	NO	NO	YES
ELMOD2	NO	NO	YES
TYRO3	NO	NO	YES
ARHGAP10	NO	NO	YES
ARID1B	NO	NO	YES
TRAPPC6A	NO	NO	YES
PLEKHF2	NO	NO	YES
CPQ	NO	NO	YES
CD86	NO	NO	YES
CALM2	NO	NO	YES
ATL3	NO	NO	YES
EIF3H	NO	NO	YES
ZC3H11B	NO	NO	YES
ATF4	NO	NO	YES
TNFAIP3	NO	NO	YES
ZNF267	NO	NO	YES
ATAD3A	NO	NO	YES
FUT8	NO	NO	YES
PRNP	NO	NO	YES
SFXN3	NO	NO	YES
SMYD2	NO	NO	YES
TBC1D10A	NO	NO	YES
MEGF6	NO	NO	YES
HEATR1	NO	NO	YES
PTGER4	NO	NO	YES
UBAP1L	NO	NO	YES
PES1	NO	NO	YES
SLC4A10	NO	NO	YES
PDIA5	NO	NO	YES
RBKS	NO	NO	YES
TPD52	NO	NO	YES
IRF4	NO	NO	YES
EML2	NO	NO	YES
NR3C2	NO	NO	YES
SH3RF2	NO	NO	YES
ATP6V1F	NO	NO	YES
IGHMBP2	NO	NO	YES
PHRF1	NO	NO	YES
ARHGAP31	NO	NO	YES
UCKL1	NO	NO	YES
BRD9	NO	NO	YES
FOSL2	NO	NO	YES
SLC39A4	NO	NO	YES
MAN1A1	NO	NO	YES
P4HA2	NO	NO	YES
FEM1C	NO	NO	YES
PKIG	NO	NO	YES
SEC16A	NO	NO	YES
SESN3	NO	NO	YES
CCR6	NO	NO	YES
NRN1	NO	NO	YES
RORA	NO	NO	YES
IL2RA	NO	NO	YES
CMSS1	NO	NO	YES
SYNE3	NO	NO	YES
CEND1	NO	NO	YES
MYOM2	NO	NO	YES
BST2	NO	NO	YES
TG	NO	NO	YES
LYN	NO	NO	YES
GFOD1	NO	NO	YES
CCDC3	NO	NO	YES
PXDC1	NO	NO	YES
FRMD8	NO	NO	YES
TBCE	NO	NO	YES
RPS20	NO	NO	YES
LRRC24	NO	NO	YES
CD80	NO	NO	YES
TLE3	NO	NO	YES
FPGS	NO	NO	YES
MCOLN1	NO	NO	YES
IL12RB2	NO	NO	YES
RHOU	NO	NO	YES
SLC7A5	NO	NO	YES
NFIB	NO	NO	YES
PIK3CG	NO	NO	YES
ETFDH	NO	NO	YES
PTPRF	NO	NO	YES
EFHD2	NO	NO	YES
SLC25A4	NO	NO	YES
DNMBP	NO	NO	YES
NCAM2	NO	NO	YES
TRAPPC1	NO	NO	YES
NBPF10	NO	NO	YES
CTLA4	NO	NO	YES
CSGALNACT1	NO	NO	YES
ATAD3C	NO	NO	YES
NAA38	NO	NO	YES
SLC1A4	NO	NO	YES
RAB3GAP2	NO	NO	YES
IFNG	NO	NO	YES
MYCBP2	NO	NO	YES
IL17F	NO	NO	YES
JUNB	NO	NO	YES
LRP8	NO	NO	YES
TTC8	NO	NO	YES
STAT5B	NO	NO	YES
ATG4C	NO	NO	YES
IRF5	NO	NO	YES
PSMD6	NO	NO	YES
SH3D21	NO	NO	YES
DEGS1	NO	NO	YES
ANAPC16	NO	NO	YES
SP140	NO	NO	YES
COMMD10	NO	NO	YES
EIF3J	NO	NO	YES
SLC27A4	NO	NO	YES
TPK1	NO	NO	YES
IGF1R	NO	NO	YES
TNFAIP8	NO	NO	YES
RNASEH2B	NO	NO	YES
F2R	NO	NO	YES
PTPRG	NO	NO	YES
USP34	NO	NO	YES
KIAA1549	NO	NO	YES
PDE7A	NO	NO	YES
C16orf72	NO	NO	YES
SMG5	NO	NO	YES
CA2	NO	NO	YES
CTBS	NO	NO	YES
MTHFD1L	NO	NO	YES
UVSSA	NO	NO	YES
EXD3	NO	NO	YES
HRH1	NO	NO	YES
CD247	NO	NO	YES
LRWD1	NO	NO	YES
TRIM32	NO	NO	YES
TCEA1	NO	NO	YES
SLC25A19	NO	NO	YES
LMNTD2	NO	NO	YES
FAM50B	NO	NO	YES
NSMCE1	NO	NO	YES
ZEB2	NO	NO	YES
ARHGAP44	NO	NO	YES
NABP1	NO	NO	YES
TFAP2A	NO	NO	YES
PRDX2	NO	NO	YES
RRP12	NO	NO	YES
TBC1D22A	NO	NO	YES
RAB30	NO	NO	YES
SGSH	NO	NO	YES
TBC1D7	NO	NO	YES
IL4R	NO	NO	YES
RBMS3	NO	NO	YES
PSMD1	NO	NO	YES
CTBP2	NO	NO	YES
FAM162A	NO	NO	YES
MRPL21	NO	NO	YES
RGS6	NO	NO	YES
SETD1A	NO	NO	YES
NT5C2	NO	NO	YES
MTSS1	NO	NO	YES
SLC38A1	NO	NO	YES
ZNF32	NO	NO	YES
MCM3AP	NO	NO	YES
SLC7A1	NO	NO	YES
ARHGEF17	NO	NO	YES
TCF7L2	NO	NO	YES
TRIML2	NO	NO	YES
RNASET2	NO	NO	YES
SOWAHC	NO	NO	YES
LAPTM5	NO	NO	YES
MBP	NO	NO	YES
NREP	NO	NO	YES
HIPK2	NO	NO	YES
CCDC71L	NO	NO	YES
PRKCH	NO	NO	YES
CYB5D1	NO	NO	YES
MAF	NO	NO	YES
EIF4A2	NO	NO	YES
RTKN	NO	NO	YES
CCR5	NO	NO	YES
DOC2B	NO	NO	YES
GTF2E2	NO	NO	YES
CRYL1	NO	NO	YES
ZFHX3	NO	NO	YES
KLHL17	NO	NO	YES
RALGAPA1	NO	NO	YES
KLC2	NO	NO	YES
STX1B	NO	NO	YES
SSX2IP	NO	NO	YES
MIF	NO	NO	YES
ANK3	NO	NO	YES
PPP1R21	NO	NO	YES
SPATA13	NO	NO	YES
CAPN15	NO	NO	YES
CEP152	NO	NO	YES
RGPD8	NO	NO	YES
TOMM40	NO	NO	YES
UBFD1	NO	NO	YES
PIDD1	NO	NO	YES
SMARCA2	NO	NO	YES
RFFL	NO	NO	YES
CERCAM	NO	NO	YES
GMDS	NO	NO	YES
UBE2V2	NO	NO	YES
COL5A1	NO	NO	YES
NLE1	NO	NO	YES
DERL1	NO	NO	YES
PMEPA1	NO	NO	YES
IDE	NO	NO	YES
EIF3CL	NO	NO	YES
NINJ1	NO	NO	YES
LTK	NO	NO	YES
POLR3GL	NO	NO	YES
LMNA	NO	NO	YES
KPNB1	NO	NO	YES
ELK3	NO	NO	YES
SEPTIN10	NO	NO	YES
DOCK7	NO	NO	YES
GNA12	NO	NO	YES
CHAC2	NO	NO	YES
RECQL4	NO	NO	YES
MFHAS1	NO	NO	YES
RASGRF2	NO	NO	YES
AKAP11	NO	NO	YES
HMGA1	NO	NO	YES
ANXA4	NO	NO	YES
TSHR	NO	NO	YES
RANBP2	NO	NO	YES
LIG3	NO	NO	YES
ATP6V0E2	NO	NO	YES
TNPO2	NO	NO	YES
MZT2A	NO	NO	YES
NRG1	NO	NO	YES
TCN2	NO	NO	YES
ZFP42	NO	NO	YES
PRCC	NO	NO	YES
TIGD5	NO	NO	YES
SLC52A2	NO	NO	YES
EEA1	NO	NO	YES
ABTB1	NO	NO	YES
PHF11	NO	NO	YES
CRACR2B	NO	NO	YES
TRIB2	NO	NO	YES
INSIG1	NO	NO	YES
URM1	NO	NO	YES
GPAT3	NO	NO	YES
ARID1A	NO	NO	YES
TP53BP2	NO	NO	YES
SOX2	NO	NO	YES
TP63	NO	NO	YES
ZNF358	NO	NO	YES
PCNT	NO	NO	YES
DNAJC13	NO	NO	YES
ZNRF1	NO	NO	YES
C8orf82	NO	NO	YES
VPS13B	NO	NO	YES
SLFN12L	NO	NO	YES
ACTR2	NO	NO	YES
MOB3B	NO	NO	YES
PLOD1	NO	NO	YES
